# Supplementary material for: Mapping single-cell transcriptomes in the intra-tumoral and associated territories of kidney cancer
Source: Cancer Cell. 2022 Dec 12;40(12):1583–1599.e10. doi: 10.1016/j.ccell.2022.11.001 (PMC9767677; doi:10.1016/j.ccell.2022.11.001)
Supplement: Table S1. Clinicopathological information of patients in the cohort, related to Figure 1 and STAR Methods [file mmc2.xlsx]

## Sheet: Sheet1
Table S1. Clinicopathological information of patients in the cohort, related to Figure 1, STAR Methods.
Patient_ID	sex	age	stage	metastases	grade	necrosis	sarcomatoid changes	lymphovascular invasion	Leibovich	Histology	VHL	PBRM1	BAP1	SETD2	TSC2	KDM5C	ARID1A	grade - region a	grade - region c	grade - region d	grade - region e
PD43824	male	41-50	1b	0	2	no	no	no	2	ccRCC	ns-sub							2	2	2	2
PD43948	female	71-80	3a	1	4	yes	yes	yes	8	ccRCC					bifs			3	2	3	3
PD44714	male	51-60	NA	0	NA				NA	Benign
PD44966	male	51-60	1a	0	3	no	no	no	1	ccRCC	fs		fs					2
PD44967	male	71-80	NA	1	4	no	no	no	8	ccRCC	-	-	-	-	-	-	-
PD45814	male	61-70	3a	0	4	yes	yes	yes	8	ccRCC	fs	fs						3	3	3	2
PD45815	male	51-60	3a	0	2	no	no	no	4	ccRCC	fs						ns-sub-subclonal	2	2	2	2
PD45816	female	71-80	3a	0	4	yes	yes	yes	9	ccRCC			ns-sub					3	3	3	3
PD47171	female	51-60	3a	0	4	yes	yes	yes	7	ccRCC	ns-sub	fs	ns-sub					2	2	2	2
PD47172	male	51-60	NA	0	NA				NA	oncocytoma
PD47465	female	61-70	3a	0	3	no	no	yes	5	ccRCC	ns-sub	fs		fs		ns-sub		3	3	3	3
PD47512	male	51-60	3a	0	4	yes	yes	yes	8	ccRCC	fs	ns-sub		ns-sub				3	3	3	4
Notes:
PD44714 was originally classified as a BosniakIV cyst, but on histological examination there was no evidence of any malignant process
PD44967 was a para-aortic metachronous metastasis and no normal tissue was available for germline and somatic DNA analysis
PD43948 also included an adrenal metastasis that was sampled
PD45816 had a tumour thrombus that extended into the renal vein but not the inferior vena cava
Point mutations and short insertions and deletions are annotated as follows:
fs - frameshift mutation
bifs - PD43948 had two frameshift mutations, includig start lost. With the absense of other drivers, these are likely to be biallelic events, though no overlapping reads were available to confirm this.
ns-sub - non-synonymous substitution
ns-sub-subclonal - subclonal non-synonymous mutation. All other mutations are clonal
