# Supplementary material for: Mapping single-cell transcriptomes in the intra-tumoral and associated territories of kidney cancer
Source: Cancer Cell. 2022 Dec 12;40(12):1583–1599.e10. doi: 10.1016/j.ccell.2022.11.001 (PMC9767677; doi:10.1016/j.ccell.2022.11.001)
Supplement: Table S2. Information on scRNA-seq and Visium spatial transcriptomics, related to Figure 1 [file mmc3.xlsx]

## Sheet: scRNAseq manifest
Table S2. Information of scRNA-seq and Visium ST, related to Figure 1.
Patient_ID	Sequencing_Lane	Library_Type	Region	Hashed	Description	Summary_Description	QC_Pass	whyFail	comments
PD44967	5739STDY8351215	GEX	a	F	Tumour	Tumour	T
PD44967	5739STDY8351311	TCR	a	F	Tumour	Tumour	T
PD44967	5739STDY8351223	GEX	c	F	Tumour	Tumour	T
PD44967	5739STDY8351319	TCR	c	F	Tumour	Tumour	T
PD43948	5739STDY7958793	GEX	a	T	Tumour	Tumour	T		mixture of regions a1, c, d, e mixed to yield sufficient cells
PD43948	5739STDY7958799	TCR	a	T	Tumour	Tumour	T		mixture of regions a1, c, d, e mixed to yield sufficient cells
PD43824	5739STDY7958805	GEX	a	F	Tumour	Tumour	T
PD43824	5739STDY7958814	TCR	a	F	Tumour	Tumour	T
PD45814	5739STDY8351216	GEX	a	F	Tumour	Tumour	T
PD45815	5739STDY8351217	GEX	a	F	Tumour	Tumour	T
PD45816	5739STDY8351218	GEX	a	F	Tumour	Tumour	T
PD44966	5739STDY8351222	GEX	a	F	Tumour	Tumour	T
PD45814	5739STDY8351312	TCR	a	F	Tumour	Tumour	T
PD45815	5739STDY8351313	TCR	a	F	Tumour	Tumour	T
PD45816	5739STDY8351314	TCR	a	F	Tumour	Tumour	T
PD44966	5739STDY8351318	TCR	a	F	Tumour	Tumour	T
PD47171	5739STDY9266968	GEX	a	F	Tumour	Tumour	T
PD47172	5739STDY9266976	GEX	a	F	Tumour	Tumour	T
PD47465	5739STDY9266985	GEX	a	F	Tumour	Tumour	T
PD47512	5739STDY9266992	GEX	a	F	Tumour	Tumour	T
PD47171	5739STDY9267064	TCR	a	F	Tumour	Tumour	T
PD47172	5739STDY9267072	TCR	a	F	Tumour	Tumour	T
PD47465	5739STDY9267081	TCR	a	F	Tumour	Tumour	T
PD47512	5739STDY9267088	TCR	a	F	Tumour	Tumour	T
PD44714		GEX	a	F	Tumour	Tumour	F	No viable cells in suspension
PD44714		TCR	a	F	Tumour	Tumour	F	No viable cells in suspension
PD43948	5739STDY7958790	GEX	b	T	PBMCs	Blood	T
PD43948	5739STDY7958796	TCR	b	T	PBMCs	Blood	T
PD43948	5739STDY7958802	n	b	F	PBMCs	Blood	T		multiplexed (single region) sample decode
PD43824	5739STDY7958804	GEX	b	F	PBMCs	Blood	T
PD43824	5739STDY7958813	TCR	b	F	PBMCs	Blood	T
PD44714	5739STDY8351213	GEX	b	F	PBMCs	Blood	T
PD44966	5739STDY8351214	GEX	b	F	PBMCs	Blood	T
PD44967	5739STDY8351231	GEX	b	F	PBMCs	Blood	T
PD45815	5739STDY8351265	GEX	b	F	PBMCs	Blood	T
PD45814	5739STDY8351272	GEX	b	F	PBMCs	Blood	T
PD45816	5739STDY8351282	GEX	b	F	PBMCs	Blood	T
PD44714	5739STDY8351309	TCR	b	F	PBMCs	Blood	T
PD44966	5739STDY8351310	TCR	b	F	PBMCs	Blood	T
PD44967	5739STDY8351327	TCR	b	F	PBMCs	Blood	T
PD44714	5739STDY8351333	TCR2	b	F	PBMCs	Blood	T		repeat library generation
PD45815	5739STDY8351361	TCR	b	F	PBMCs	Blood	T
PD45814	5739STDY8351368	TCR	b	F	PBMCs	Blood	T
PD45816	5739STDY8351378	TCR	b	F	PBMCs	Blood	T
PD47171	5739STDY9266975	GEX	b	F	PBMCs	Blood	T
PD47172	5739STDY9266982	GEX	b	F	PBMCs	Blood	T
PD47465	5739STDY9266988	GEX	b	F	PBMCs	Blood	T
PD47512	5739STDY9266999	GEX	b	F	PBMCs	Blood	T
PD47171	5739STDY9267071	TCR	b	F	PBMCs	Blood	T
PD47172	5739STDY9267078	TCR	b	F	PBMCs	Blood	T
PD47465	5739STDY9267084	TCR	b	F	PBMCs	Blood	T
PD47512	5739STDY9267095	TCR	b	F	PBMCs	Blood	T
PD43824	5739STDY7958806	GEX	c	F	Tumour	Tumour	T
PD43824	5739STDY7958807	GEX	c	F	Tumour (L/D)	Tumour	T		Live/ dead rather than percol purification
PD43824	5739STDY7958815	TCR	c	F	Tumour	Tumour	T
PD43824	5739STDY7958816	TCR	c	F	Tumour (L/D)	Tumour	T		Live/ dead rather than percol purification
PD44714	5739STDY8351221	GEX	c	F	Tumour	Tumour	T
PD45814	5739STDY8351224	GEX	c	F	Tumour	Tumour	T
PD45815	5739STDY8351225	GEX	c	F	Tumour	Tumour	T
PD45816	5739STDY8351226	GEX	c	F	Tumour	Tumour	T
PD44714	5739STDY8351317	TCR	c	F	Tumour	Tumour	T
PD45814	5739STDY8351320	TCR	c	F	Tumour	Tumour	T
PD45815	5739STDY8351321	TCR	c	F	Tumour	Tumour	T
PD45816	5739STDY8351322	TCR	c	F	Tumour	Tumour	T
PD44714	5739STDY8351341	TCR2	c	F	Tumour	Tumour	T		repeat library generation
PD47171	5739STDY9266969	GEX	c	F	Tumour	Tumour	T
PD47172	5739STDY9266977	GEX	c	F	Tumour	Tumour	T
PD47512	5739STDY9266993	GEX	c	F	Tumour	Tumour	T
PD47171	5739STDY9267065	TCR	c	F	Tumour	Tumour	T
PD47172	5739STDY9267073	TCR	c	F	Tumour	Tumour	T
PD47512	5739STDY9267089	TCR	c	F	Tumour	Tumour	T
PD47465		GEX	c	F	Tumour	Tumour	F	No viable cells in suspension
PD47465		TCR	c	F	Tumour	Tumour	F	No viable cells in suspension
PD44966		GEX	c	F	Tumour	Tumour	F	Not sampled - small renal mass
PD44966		TCR	c	F	Tumour	Tumour	F	Not sampled - small renal mass
PD43824	5739STDY7958808	GEX	d	F	Tumour	Tumour	T
PD43824	5739STDY7958817	TCR	d	F	Tumour	Tumour	T
PD45814	5739STDY8351232	GEX	d	F	Tumour	Tumour	T
PD45815	5739STDY8351233	GEX	d	F	Tumour	Tumour	T
PD45816	5739STDY8351234	GEX	d	F	Tumour	Tumour	T
PD45814	5739STDY8351328	TCR	d	F	Tumour	Tumour	T
PD45815	5739STDY8351329	TCR	d	F	Tumour	Tumour	T
PD45816	5739STDY8351330	TCR	d	F	Tumour	Tumour	T
PD47171	5739STDY9266970	GEX	d	F	Tumour	Tumour	T
PD47172	5739STDY9266978	GEX	d	F	Tumour	Tumour	T
PD47512	5739STDY9266994	GEX	d	F	Tumour	Tumour	T
PD47171	5739STDY9267066	TCR	d	F	Tumour	Tumour	T
PD47172	5739STDY9267074	TCR	d	F	Tumour	Tumour	T
PD47512	5739STDY9267090	TCR	d	F	Tumour	Tumour	T
PD47465		GEX	d	F	Tumour	Tumour	F	No viable cells in suspension
PD47465		TCR	d	F	Tumour	Tumour	F	No viable cells in suspension
PD44714		GEX	d	F	Tumour	Tumour	F	No viable cells in suspension
PD44714		TCR	d	F	Tumour	Tumour	F	No viable cells in suspension
PD44966		GEX	d	F	Tumour	Tumour	F	Not sampled - small renal mass
PD44966		TCR	d	F	Tumour	Tumour	F	Not sampled - small renal mass
PD43824	5739STDY7958809	GEX	e	F	Tumour	Tumour	T
PD43824	5739STDY7958818	TCR	e	F	Tumour	Tumour	T
PD45814	5739STDY8351240	GEX	e	F	Tumour	Tumour	T
PD45815	5739STDY8351241	GEX	e	F	Tumour	Tumour	T
PD45816	5739STDY8351242	GEX	e	F	Tumour	Tumour	T
PD45814	5739STDY8351336	TCR	e	F	Tumour	Tumour	T
PD45815	5739STDY8351337	TCR	e	F	Tumour	Tumour	T
PD45816	5739STDY8351338	TCR	e	F	Tumour	Tumour	T
PD47171	5739STDY9266971	GEX	e	F	Tumour	Tumour	T
PD47172	5739STDY9266979	GEX	e	F	Tumour	Tumour	T
PD47465	5739STDY9266987	GEX	e	F	Tumour	Tumour	F	median genes <100
PD47465	5739STDY9266990	GEX	e	F	Tumour	Tumour	T		repeat library generation
PD47512	5739STDY9266995	GEX	e	F	Tumour	Tumour	T
PD47171	5739STDY9267067	TCR	e	F	Tumour	Tumour	T
PD47172	5739STDY9267075	TCR	e	F	Tumour	Tumour	T
PD47465	5739STDY9267083	TCR	e	F	Tumour	Tumour	F	median genes <100
PD47465	5739STDY9267086	TCR	e	F	Tumour	Tumour	T		repeat library generation
PD47512	5739STDY9267091	TCR	e	F	Tumour	Tumour	T
PD44714		GEX	e	F	Tumour	Tumour	F	No viable cells in suspension
PD44714		TCR	e	F	Tumour	Tumour	F	No viable cells in suspension
PD44966		GEX	e	F	Tumour	Tumour	F	Not sampled - small renal mass
PD44966		TCR	e	F	Tumour	Tumour	F	Not sampled - small renal mass
PD43824	5739STDY7958810	GEX	f	F	Peri-nephric fat	Fat	T
PD43824	5739STDY7958819	TCR	f	F	Peri-nephric fat	Fat	T
PD45814	5739STDY8351248	GEX	f	F	Peri-nephric fat	Fat	T
PD45814	5739STDY8351344	TCR	f	F	Peri-nephric fat	Fat	T
PD47171	5739STDY9266972	GEX	f	F	Peri-nephric fat	Fat	T
PD47465	5739STDY9266986	GEX	f	F	Peri-nephric fat	Fat	F	median genes <100
PD47512	5739STDY9266996	GEX	f	F	Peri-nephric fat	Fat	T
PD47171	5739STDY9267068	TCR	f	F	Peri-nephric fat	Fat	T
PD47465	5739STDY9267082	TCR	f	F	Peri-nephric fat	Fat	F	median genes <100
PD47512	5739STDY9267092	TCR	f	F	Peri-nephric fat	Fat	T
PD45815		GEX	f	F	Peri-nephric fat	Fat	F	No viable cells in suspension
PD45815		TCR	f	F	Peri-nephric fat	Fat	F	No viable cells in suspension
PD45816		GEX	f	F	Peri-nephric fat	Fat	F	No viable cells in suspension
PD45816		TCR	f	F	Peri-nephric fat	Fat	F	No viable cells in suspension
PD47172		GEX	f	F	Peri-nephric fat	Fat	F	No viable cells in suspension
PD47172		TCR	f	F	Peri-nephric fat	Fat	F	No viable cells in suspension
PD43948		GEX	f	F	Peri-nephric fat	Fat	F	No viable cells in suspension
PD43948		TCR	f	F	Peri-nephric fat	Fat	F	No viable cells in suspension
PD44714		GEX	f	F	Peri-nephric fat	Fat	F	No viable cells in suspension
PD44714		TCR	f	F	Peri-nephric fat	Fat	F	No viable cells in suspension
PD44966		GEX	f	F	Peri-nephric fat	Fat	F	No viable cells in suspension
PD44966		TCR	f	F	Peri-nephric fat	Fat	F	No viable cells in suspension
PD47465	5739STDY9266991	GEX	f2	F	Peri-nephric fat	Fat	F	median genes <100	repeat library generation
PD47465	5739STDY9267087	TCR	f2	F	Peri-nephric fat	Fat	F	median genes <100	repeat library generation
PD43948	5739STDY7958795	GEX	g	F	Tumour-normal interface	Tumour-normal	T
PD43948	5739STDY7958801	TCR	g	F	Tumour-normal interface	Tumour-normal	T
PD43824	5739STDY7958811	GEX	g	F	Tumour-normal interface	Tumour-normal	T
PD43824	5739STDY7958820	TCR	g	F	Tumour-normal interface	Tumour-normal	T
PD45815	5739STDY8351249	GEX	g	F	Tumour-normal interface	Tumour-normal	T
PD45816	5739STDY8351250	GEX	g	F	Tumour-normal interface	Tumour-normal	T
PD45814	5739STDY8351256	GEX	g	F	Tumour-normal interface	Tumour-normal	T
PD45815	5739STDY8351345	TCR	g	F	Tumour-normal interface	Tumour-normal	T
PD45816	5739STDY8351346	TCR	g	F	Tumour-normal interface	Tumour-normal	T
PD45814	5739STDY8351352	TCR	g	F	Tumour-normal interface	Tumour-normal	T
PD47171	5739STDY9266973	GEX	g	F	Tumour-normal interface	Tumour-normal	T
PD47172	5739STDY9266980	GEX	g	F	Tumour-normal interface	Tumour-normal	T
PD47512	5739STDY9266997	GEX	g	F	Tumour-normal interface	Tumour-normal	T
PD47171	5739STDY9267069	TCR	g	F	Tumour-normal interface	Tumour-normal	T
PD47172	5739STDY9267076	TCR	g	F	Tumour-normal interface	Tumour-normal	T
PD47512	5739STDY9267093	TCR	g	F	Tumour-normal interface	Tumour-normal	T
PD44966		GEX	g	F	Tumour-normal interface	Tumour-normal	F	Not sampled - small renal mass
PD44966		TCR	g	F	Tumour-normal interface	Tumour-normal	F	Not sampled - small renal mass
PD44714		GEX	g	F	Tumour-normal interface	Tumour-normal	F	No viable cells in suspension
PD44714		TCR	g	F	Tumour-normal interface	Tumour-normal	F	No viable cells in suspension
PD47465		GEX	g	F	Tumour-normal interface	Tumour-normal	F	No viable cells in suspension
PD47465		TCR	g	F	Tumour-normal interface	Tumour-normal	F	No viable cells in suspension
PD43948	5739STDY7958792	GEX	h	F	Normal adrenal	Normal adrenal	T
PD43948	5739STDY7958798	TCR	h	F	Normal adrenal	Normal adrenal	T
PD45816	5739STDY8351258	GEX	h	F	Normal adrenal	Normal adrenal	T
PD45815	5739STDY8351273	GEX	h	F	Normal adrenal	Normal adrenal	T
PD45816	5739STDY8351354	TCR	h	F	Normal adrenal	Normal adrenal	T
PD45815	5739STDY8351369	TCR	h	F	Normal adrenal	Normal adrenal	T
PD43948	5739STDY7958791	GEX	i	F	Adrenal metastasis	Metastasis	T
PD43948	5739STDY7958797	TCR	i	F	Adrenal metastasis	Metastasis	T
PD43948	5739STDY7958794	GEX	n	F	Normal kidney	Normal kidney	T
PD43948	5739STDY7958800	TCR	n	F	Normal kidney	Normal kidney	T
PD43824	5739STDY7958812	GEX	n	F	Normal kidney	Normal kidney	T
PD43824	5739STDY7958821	TCR	n	F	Normal kidney	Normal kidney	T
PD44714	5739STDY8351229	GEX	n	F	Normal kidney	Normal kidney	T
PD45815	5739STDY8351257	GEX	n	F	Normal kidney	Normal kidney	T
PD45814	5739STDY8351264	GEX	n	F	Normal kidney	Normal kidney	T
PD45816	5739STDY8351266	GEX	n	F	Normal kidney	Normal kidney	T
PD44714	5739STDY8351325	TCR	n	F	Normal kidney	Normal kidney	T
PD44714	5739STDY8351349	TCR2	n	F	Normal kidney	Normal kidney	T		repeat library generation
PD45815	5739STDY8351353	TCR	n	F	Normal kidney	Normal kidney	T
PD45814	5739STDY8351360	TCR	n	F	Normal kidney	Normal kidney	T
PD45816	5739STDY8351362	TCR	n	F	Normal kidney	Normal kidney	T
PD47171	5739STDY9266974	GEX	n	F	Normal kidney	Normal kidney	T
PD47172	5739STDY9266981	GEX	n	F	Normal kidney	Normal kidney	T
PD47465	5739STDY9266984	GEX	n	F	Normal kidney	Normal kidney	F	median genes <100
PD47512	5739STDY9266998	GEX	n	F	Normal kidney	Normal kidney	T
PD47171	5739STDY9267070	TCR	n	F	Normal kidney	Normal kidney	T
PD47172	5739STDY9267077	TCR	n	F	Normal kidney	Normal kidney	T
PD47465	5739STDY9267080	TCR	n	F	Normal kidney	Normal kidney	F	median genes <100
PD47512	5739STDY9267094	TCR	n	F	Normal kidney	Normal kidney	T
PD44966		GEX	n	F	Normal kidney	Normal kidney	F	Aggregated cells
PD44966		TCR	n	F	Normal kidney	Normal kidney	F	Aggregated cells
PD47465	5739STDY9266989	GEX	n	F	Normal kidney	Normal kidney	F	median genes <100	repeat library generation
PD47465	5739STDY9267085	TCR	n	F	Normal kidney	Normal kidney	F	median genes <100	repeat library generation
PD43948	5739STDY7958803	n5	t	F	Tumour	Tumour	T		tumour cell multiplexing decode
PD45816	5739STDY8351274	GEX	t	F	Thrombus	Thrombus	T
PD45816	5739STDY8351370	TCR	t	F	Thrombus	Thrombus	T
Regions a, c, d, e always denote different regions from the tumour core
Region b represents blood, f represent perinephric fat, g the tumour-normal interface, h normal adrenal gland, i adrenal metastasis, n normal kidney, and t represents tumour thrombus

## Sheet: Visium ST manifest
Patient_ID	Sequencing_Lane	Region	Description	Pass	whyFail
PD43824	6800STDY12499406	g	Interface	yes
PD43948	6800STDY12499407	a	Core	yes
PD47512	6800STDY12499408	a	Core	yes
PD47512	6800STDY12499409	g	Interface	no	tissue fragmented with no clear interface. Markers principally of cell death
PD47171	6800STDY12499410	a	Core	yes
PD47171	6800STDY12499411	g	Interface	yes
PD45814	6800STDY12499412	a	Core	yes
PD45816	6800STDY12499413	a	Core	yes
PD45814	6800STDY12499502	g	Interface	yes
PD45814	6800STDY12499503	g	Interface	yes (technical duplicate)
PD45815	6800STDY12499504	g	Interface	no	low median genes per spot (<500)
PD45815	6800STDY12499505	g	Interface	no (technical duplicate)	low median genes per spot (<500)
PD45816	6800STDY12499506	g	Interface	yes
PD45816	6800STDY12499507	g	Interface	yes (technical duplicate)
PD47465	6800STDY12499508	g	Interface	yes
PD47465	6800STDY12499509	g	Interface	yes (technical duplicate)
