# Supplementary material for: Mapping single-cell transcriptomes in the intra-tumoral and associated territories of kidney cancer
Source: Cancer Cell. 2022 Dec 12;40(12):1583–1599.e10. doi: 10.1016/j.ccell.2022.11.001 (PMC9767677; doi:10.1016/j.ccell.2022.11.001)
Supplement: Table S3. Information on LCM samples and WES, related to Figure 1 [file mmc4.xlsx]

## Sheet: Table S3. LCM_manifest
Table S3. Information of LCM samples and WES, related to Figure 1.
Sample	Patient	Tissue	Region	Sequencing depth	Passed ASCAT QC	Tumour_Purity
PD43824n_lo0001	PD43824	tumour	a1	147.59	T	0.68
PD43824n_lo0002	PD43824	tumour	a1	153.94	T	0.64
PD43824n_lo0003	PD43824	tumour	a1	125.54	T	0.6
PD43824n_lo0006	PD43824	tumour	a1	76.76	T	0.82
PD43824n_lo0007	PD43824	tumour	a1	97.38	T	0.73
PD43824n_lo0010	PD43824	tumour	a1	146.07	T	0.7
PD43824n_lo0011	PD43824	tumour	a1	133.88	T	0.42
PD43824o_lo0001	PD43824	tumour	a2	101.78	T	0.89
PD43824p_lo0001	PD43824	tumour	a3	98.16	T	0.63
PD43824q_lo0002	PD43824	tumour	a4	101.04	T	0.67
PD43824r_lo0002	PD43824	tumour	c	66.7	T	0.67
PD43824t_lo0002	PD43824	tumour	e	82.87	T	0.68
PD43824w_lo0008	PD43824	normal	n	137.43	normal	NA
PD43948l_lo0001	PD43948	tumour	a1	108.95	T	0.94
PD43948l_lo0005	PD43948	tumour	a1	124.73	T	0.75
PD43948l_lo0007	PD43948	tumour	a1	142.2	T	0.86
PD43948n_lo0002	PD43948	tumour	a3	137.58	T	0.91
PD43948o_lo0002	PD43948	tumour	a4	74.93	T	0.84
PD43948p_lo0001	PD43948	tumour	c	137.98	T	0.6
PD43948q_lo0001	PD43948	tumour	d	116.86	T	0.93
PD43948q_lo0002	PD43948	tumour	d	149.41	T	0.79
PD43948r_lo0001	PD43948	tumour	e	137.72	T	0.59
PD43948s_lo0008	PD43948	tumour	g	130.92	T	0.43
PD43948u_lo0002	PD43948	adrenal metastasis	i	122.91	T	0.67
PD43948w_lo0002	PD43948	normal	n	119.4	normal	NA
PD44714n_lo0001	PD44714	tumour	d	56.26	unresolved	1
PD44714p_lo0001	PD44714	normal	g	100.09	normal	NA
PD44966a_lo0001	PD44966	tumour	a1	72.59	T	0.72
PD44966a_lo0003	PD44966	tumour	a1	104.79	T	0.52
PD44966a_lo0005	PD44966	tumour	a1	67.24	T	0.91
PD44966a_lo0006	PD44966	tumour	a1	59.72	T	0.7
PD44966a_lo0009	PD44966	tumour	a1	50.87	T	0.92
PD44966b_lo0001	PD44966	normal	n	110.69	normal	NA
PD45814l_lo0001	PD45814	tumour	a1	75.12	T	0.58
PD45814l_lo0002	PD45814	tumour	a1	56.05	noisy LogR	NA
PD45814l_lo0003	PD45814	tumour	a1	62.55	noisy LogR	NA
PD45814l_lo0004	PD45814	tumour	a1	68.15	T	0.51
PD45814l_lo0005	PD45814	tumour	a1	66.12	T	0.47
PD45814l_lo0006	PD45814	tumour	a1	108.54	T	0.41
PD45814l_lo0007	PD45814	tumour	a1	65.54	T	0.46
PD45814m_lo0004	PD45814	tumour	a2	62.97	T	0.59
PD45814n_lo0002	PD45814	tumour	a3	94.03	T	0.72
PD45814o_lo0003	PD45814	tumour	a4	50.08	T	0.74
PD45814p_lo0005	PD45814	tumour	c	105.95	T	0.4
PD45814q_lo0002	PD45814	tumour	d	88.56	T	0.6
PD45814r_lo0004	PD45814	tumour	e	106.67	T	0.76
PD45814s_lo0002	PD45814	tumour	g	100.38	T	0.62
PD45814s_lo0006	PD45814	tumour	g	57.32	T	0.62
PD45814t_lo0002	PD45814	normal	n	91.03	normal	NA
PD45815k_lo0003	PD45815	tumour	a1	90.72	T	0.35
PD45815k_lo0004	PD45815	tumour	a1	72.27	T	0.64
PD45815k_lo0005	PD45815	tumour	a1	78.91	T	0.5
PD45815k_lo0006	PD45815	tumour	a1	62.35	T	0.7
PD45815k_lo0007	PD45815	tumour	a1	63.62	unresolved	1
PD45815k_lo0008	PD45815	tumour	a1	57.73	unresolved	1
PD45815l_lo0001	PD45815	tumour	a2	108.16	T	0.39
PD45815m_lo0001	PD45815	tumour	a3	80.06	T	0.45
PD45815o_lo0002	PD45815	tumour	d	60.38	T	0.74
PD45815p_lo0004	PD45815	tumour	e	72.29	T	0.85
PD45815q_lo0003	PD45815	normal	g	89.23	normal	NA
PD45816n_lo0001	PD45816	tumour	a1	58.96	T	0.48
PD45816n_lo0002	PD45816	tumour	a1	61.9	T	0.33
PD45816n_lo0003	PD45816	tumour	a1	74.04	T	0.28
PD45816n_lo0005	PD45816	tumour	a1	64.88	T	0.51
PD45816n_lo0010	PD45816	tumour	a1	75.69	T	0.4
PD45816n_lo0014	PD45816	tumour	a1	59.27	T	0.59
PD45816o_lo0004	PD45816	tumour	a2	76.71	T	0.82
PD45816q_lo0003	PD45816	tumour	a4	82.19	T	0.3
PD45816r_lo0004	PD45816	tumour	c	78.74	T	0.64
PD45816s_lo0003	PD45816	tumour	d	80.26	T	0.26
PD45816t_lo0002	PD45816	tumour	e	64.59	unresolved	1
PD45816v_lo0005	PD45816	tumour	g	88.78	unresolved	1
PD45816x_lo0001	PD45816	normal	n	69.62	normal	NA
PD47171l_lo0002	PD47171	tumour	a1	65.33	T	0.6
PD47171l_lo0005	PD47171	tumour	a1	77.04	T	0.49
PD47171m_lo0001	PD47171	tumour	a2	79.29	T	0.62
PD47171m_lo0002	PD47171	tumour	a2	66.15	T	0.7
PD47171m_lo0003	PD47171	tumour	a2	64.59	T	0.6
PD47171n_lo0001	PD47171	tumour	a3	98.19	T	0.37
PD47171o_lo0003	PD47171	tumour	a4	67.81	T	0.48
PD47171p_lo0004	PD47171	tumour	c	70.31	T	0.47
PD47171q_lo0003	PD47171	tumour	d	89.95	T	0.63
PD47171r_lo0001	PD47171	tumour	e	63.71	T	0.67
PD47171t_lo0001	PD47171	tumour	g	83.46	T	0.47
PD47171u_lo0001	PD47171	normal	n	30.08	normal	NA
PD47172l_lo0001	PD47172	tumour	a1	76.22	T	1
PD47172l_lo0003	PD47172	tumour	a1	69.55	T	0.8
PD47172l_lo0004	PD47172	tumour	a1	77.66	T	0.8
PD47172m_lo0001	PD47172	tumour	a2	69.42	T	0.76
PD47172n_lo0004	PD47172	tumour	a3	94.33	T	0.84
PD47172o_lo0004	PD47172	tumour	a4	94.45	T	0.64
PD47172p_lo0002	PD47172	tumour	c	77.66	T	0.76
PD47172q_lo0001	PD47172	tumour	d	80.41	T	0.7
PD47172r_lo0001	PD47172	tumour	e	70.94	T	0.72
PD47172t_lo0002	PD47172	tumour	g	73.57	T	0.6
PD47172u_lo0001	PD47172	normal	n	109.14	normal	NA
PD47465l_lo0002	PD47465	tumour	a1	63.59	T	0.4
PD47465l_lo0003	PD47465	tumour	a1	72.73	T	0.66
PD47465l_lo0004	PD47465	tumour	a1	67.04	T	0.68
PD47465l_lo0006	PD47465	tumour	a1	63.51	T	0.78
PD47465l_lo0010	PD47465	tumour	a1	78.05	T	0.7
PD47465l_lo0011	PD47465	tumour	a1	87.21	T	0.69
PD47465m_lo0001	PD47465	tumour	a2	75.09	T	0.4
PD47465n_lo0001	PD47465	tumour	a3	68.46	T	0.75
PD47465o_lo0001	PD47465	tumour	a4	77.73	T	0.44
PD47465p_lo0001	PD47465	tumour	c	69.01	T	0.86
PD47465q_lo0001	PD47465	tumour	d	73.55	T	0.64
PD47465r_lo0001	PD47465	tumour	e	66.43	T	0.78
PD47465t_lo0001	PD47465	tumour	g	78.85	T	0.51
PD47465u_lo0004	PD47465	normal	n	79.96	normal	NA
PD47512l_lo0002	PD47512	tumour	a1	87.71	unresolved	1
PD47512l_lo0005	PD47512	tumour	a1	87.11	T	0.72
PD47512l_lo0006	PD47512	tumour	a1	72.43	T	0.77
PD47512l_lo0008	PD47512	tumour	a1	85.15	T	0.21
PD47512l_lo0010	PD47512	tumour	a1	83.86	unresolved	1
PD47512l_lo0011	PD47512	tumour	a1	70.13	T	0.51
PD47512m_lo0001	PD47512	tumour	a2	86.92	unresolved	1
PD47512n_lo0004	PD47512	tumour	a3	82.41	T	0.38
PD47512o_lo0001	PD47512	tumour	a4	80.55	T	0.47
PD47512p_lo0002	PD47512	tumour	c	86.31	T	0.5
PD47512q_lo0002	PD47512	tumour	d	116.33	T	0.6
PD47512r_lo0003	PD47512	tumour	e	72.43	T	0.37
PD47512t_lo0002	PD47512	tumour	g	75.34	T	0.62
PD47512t_lo0004	PD47512	normal	g	76.1	normal	NA
