# Supplementary material for: Mapping single-cell transcriptomes in the intra-tumoral and associated territories of kidney cancer
Source: Cancer Cell. 2022 Dec 12;40(12):1583–1599.e10. doi: 10.1016/j.ccell.2022.11.001 (PMC9767677; doi:10.1016/j.ccell.2022.11.001)
Supplement: Table S4. Top differentially expressed genes in the subclustering analysis of different cell lineages, related to Figure 1 [file mmc5.xlsx]

## Sheet: NK
Table S4. Top differentially expressed genes in the sub-clustering analysis of different cell lineages, related to Figure 1.
p_val	avg_log2FC	pct.1	pct.2	p_val_adj	gene	cluster	annotation
0	0.49846	0.524	0.259	0	CX3CR1	1	NK-CX3CR1-high
0	0.497393	0.859	0.672	0	ITGB2	1	NK-CX3CR1-high
0	0.486008	0.999	0.998	0	ACTB	1	NK-CX3CR1-high
0	0.470523	0.857	0.735	0	S100A4	1	NK-CX3CR1-high
0	0.463937	0.995	0.981	0	PFN1	1	NK-CX3CR1-high
0	0.452502	0.959	0.921	0	IFITM1	1	NK-CX3CR1-high
0	0.448581	0.946	0.825	0	PRF1	1	NK-CX3CR1-high
0	0.438982	0.916	0.869	0	IFITM2	1	NK-CX3CR1-high
0	0.437755	0.826	0.597	0	FGFBP2	1	NK-CX3CR1-high
0	0.416822	0.999	0.983	0	NKG7	1	NK-CX3CR1-high
0	0.342297	0.964	0.934	0	CFL1	1	NK-CX3CR1-high
2.04e-270	0.440163	0.754	0.588	3.44e-266	CLIC3	1	NK-CX3CR1-high
2.26e-264	0.322097	0.94	0.858	3.81e-260	GZMA	1	NK-CX3CR1-high
4.95e-258	0.361361	0.704	0.527	8.33e-254	EMP3	1	NK-CX3CR1-high
5.48e-257	0.350823	0.941	0.903	9.22e-253	SH3BGRL3	1	NK-CX3CR1-high
6.9e-252	0.304488	0.949	0.91	1.16e-247	MYL12A	1	NK-CX3CR1-high
2.66e-231	0.331758	0.695	0.521	4.48e-227	GIMAP7	1	NK-CX3CR1-high
5.5e-230	0.343498	0.636	0.475	9.25e-226	SLC9A3R1	1	NK-CX3CR1-high
7.69e-225	0.382634	0.794	0.683	1.29e-220	FCER1G	1	NK-CX3CR1-high
1.64e-217	0.32021	0.763	0.624	2.76e-213	GZMM	1	NK-CX3CR1-high
1.58e-214	0.294184	0.882	0.81	2.66e-210	ARPC2	1	NK-CX3CR1-high
5.41e-213	0.300919	0.924	0.859	9.1e-209	CYBA	1	NK-CX3CR1-high
8.34e-211	0.281055	0.949	0.91	1.4e-206	CTSW	1	NK-CX3CR1-high
3.57e-206	0.355789	0.772	0.588	6e-202	SPON2	1	NK-CX3CR1-high
1.72e-201	0.285576	0.897	0.837	2.89e-197	RAC2	1	NK-CX3CR1-high
9.91e-200	0.425616	0.955	0.873	1.67e-195	GNLY	1	NK-CX3CR1-high
2.63e-199	0.2879	0.886	0.714	4.43e-195	GZMB	1	NK-CX3CR1-high
1.45e-188	0.298444	0.62	0.476	2.44e-184	PPP1CA	1	NK-CX3CR1-high
6.57e-187	0.250221	0.979	0.932	1.11e-182	CST7	1	NK-CX3CR1-high
7.29e-184	0.329895	0.808	0.697	1.23e-179	HOPX	1	NK-CX3CR1-high
2.61e-182	0.269593	0.472	0.313	4.38e-178	FGR	1	NK-CX3CR1-high
3.57e-181	0.266005	0.879	0.796	6e-177	CD247	1	NK-CX3CR1-high
1.04e-179	0.282674	0.867	0.81	1.75e-175	CLIC1	1	NK-CX3CR1-high
2.65e-178	0.313877	0.715	0.591	4.46e-174	LIMD2	1	NK-CX3CR1-high
6.35e-173	0.279945	0.59	0.43	1.07e-168	PLEK	1	NK-CX3CR1-high
1.91e-167	0.263995	0.468	0.314	3.21e-163	LINC00861	1	NK-CX3CR1-high
3.17e-166	0.31795	0.624	0.495	5.33e-162	ARPC1B	1	NK-CX3CR1-high
6.96e-166	0.292437	0.845	0.777	1.17e-161	CORO1A	1	NK-CX3CR1-high
5.25e-157	0.302728	0.965	0.951	8.82e-153	ACTG1	1	NK-CX3CR1-high
9.14e-156	0.274093	0.65	0.513	1.54e-151	AES	1	NK-CX3CR1-high
1.61e-151	0.257419	0.563	0.422	2.71e-147	PSMB10	1	NK-CX3CR1-high
1.25e-150	0.266526	0.563	0.425	2.11e-146	ANXA6	1	NK-CX3CR1-high
1.59e-140	0.255199	0.713	0.597	2.67e-136	RAP1B	1	NK-CX3CR1-high
4.94e-137	0.257903	0.583	0.443	8.31e-133	GIMAP4	1	NK-CX3CR1-high
9.02e-131	0.279792	0.686	0.569	1.52e-126	UCP2	1	NK-CX3CR1-high
4.93e-128	0.259595	0.734	0.641	8.29e-124	PPIB	1	NK-CX3CR1-high
1.31e-124	0.253788	0.591	0.458	2.21e-120	FLNA	1	NK-CX3CR1-high
0	2.42258	0.709	0.25	0	HSPA6	2	NK-IFNG-high
0	1.82451	0.956	0.561	0	HSPA1A	2	NK-IFNG-high
0	1.7512	0.934	0.475	0	HSPA1B	2	NK-IFNG-high
0	1.59401	0.935	0.588	0	DNAJB1	2	NK-IFNG-high
0	1.48305	0.886	0.532	0	JUN	2	NK-IFNG-high
0	1.30495	0.468	0.213	0	IFNG	2	NK-IFNG-high
0	1.22117	0.958	0.825	0	HSP90AA1	2	NK-IFNG-high
0	1.0998	0.652	0.301	0	RHOB	2	NK-IFNG-high
0	1.00723	0.858	0.63	0	DUSP1	2	NK-IFNG-high
0	0.95232	0.786	0.5	0	HSPE1	2	NK-IFNG-high
0	0.784012	0.924	0.861	0	HSPA8	2	NK-IFNG-high
0	0.774965	0.592	0.299	0	HSPH1	2	NK-IFNG-high
0	0.759059	0.667	0.403	0	PPP1R15A	2	NK-IFNG-high
0	0.71052	0.607	0.358	0	HSPD1	2	NK-IFNG-high
0	0.699473	0.638	0.426	0	GADD45B	2	NK-IFNG-high
0	0.690855	0.825	0.653	0	JUNB	2	NK-IFNG-high
0	0.687482	0.75	0.508	0	FOS	2	NK-IFNG-high
0	0.6535	0.557	0.319	0	HSPB1	2	NK-IFNG-high
0	0.641992	0.4	0.178	0	NR4A1	2	NK-IFNG-high
0	0.636061	0.627	0.413	0	DNAJA1	2	NK-IFNG-high
0	0.607008	0.638	0.366	0	CACYBP	2	NK-IFNG-high
0	0.59842	0.406	0.182	0	ZFAND2A	2	NK-IFNG-high
0	0.570036	0.467	0.24	0	RGS2	2	NK-IFNG-high
0	0.480114	0.43	0.174	0	DNAJB4	2	NK-IFNG-high
0	0.408069	0.986	0.943	0	BTG1	2	NK-IFNG-high
0	0.372109	0.263	0.094	0	BAG3	2	NK-IFNG-high
1.69e-276	0.54389	0.319	0.145	2.84e-272	ATF3	2	NK-IFNG-high
1.2e-270	0.603805	0.888	0.845	2.02e-266	UBC	2	NK-IFNG-high
2.95e-239	0.478629	0.883	0.829	4.97e-235	UBB	2	NK-IFNG-high
3.4e-232	0.555073	0.556	0.375	5.73e-228	BTG2	2	NK-IFNG-high
6.91e-229	0.343765	0.301	0.144	1.16e-224	NEU1	2	NK-IFNG-high
2.61e-219	0.563281	0.76	0.603	4.38e-215	DUSP2	2	NK-IFNG-high
7.56e-209	0.373749	0.337	0.178	1.27e-204	PMAIP1	2	NK-IFNG-high
2.26e-202	0.571596	0.688	0.553	3.79e-198	KLF6	2	NK-IFNG-high
2.47e-189	0.350125	0.458	0.28	4.15e-185	FOSB	2	NK-IFNG-high
2.4e-183	0.548756	0.733	0.631	4.04e-179	HSP90AB1	2	NK-IFNG-high
2.87e-167	0.280416	0.277	0.144	4.83e-163	DDIT3	2	NK-IFNG-high
3.31e-165	0.277045	0.335	0.193	5.56e-161	MRPL18	2	NK-IFNG-high
3.77e-164	0.285827	0.291	0.155	6.33e-160	ANKRD37	2	NK-IFNG-high
6.7e-162	0.507712	0.66	0.523	1.13e-157	CD69	2	NK-IFNG-high
2.81e-159	0.525607	0.559	0.416	4.73e-155	SAT1	2	NK-IFNG-high
2.92e-159	0.293983	0.365	0.217	4.91e-155	TSPYL2	2	NK-IFNG-high
1.3e-155	0.701872	0.613	0.504	2.19e-151	KLF2	2	NK-IFNG-high
3.96e-150	0.294133	0.461	0.306	6.66e-146	SERTAD1	2	NK-IFNG-high
1.03e-143	0.490908	0.649	0.515	1.74e-139	NFKBIA	2	NK-IFNG-high
1.15e-134	0.263104	0.442	0.303	1.93e-130	CLK1	2	NK-IFNG-high
7.1e-115	0.42995	0.712	0.624	1.19e-110	IER2	2	NK-IFNG-high
2.11e-111	0.313697	0.269	0.162	3.55e-107	PLIN2	2	NK-IFNG-high
4.97e-99	0.261219	0.828	0.758	8.36e-95	PNRC1	2	NK-IFNG-high
5.87e-96	0.305208	0.547	0.439	9.87e-92	DYNLL1	2	NK-IFNG-high
1.08e-78	0.285741	0.945	0.941	1.82e-74	H3F3B	2	NK-IFNG-high
8.41e-67	0.343827	0.682	0.631	1.41e-62	ID2	2	NK-IFNG-high
1.85e-38	0.289118	0.56	0.499	3.12e-34	ZFP36L1	2	NK-IFNG-high
5.97e-37	0.295003	0.362	0.301	1e-32	CITED2	2	NK-IFNG-high
5.1e-18	0.405373	0.554	0.536	8.57e-14	ANXA1	2	NK-IFNG-high
0	1.59579	0.943	0.811	0	CCL4	3	Activited NK
0	1.37651	0.569	0.349	0	CCL3	3	Activited NK
0	1.01328	0.637	0.387	0	AREG	3	Activited NK
0	0.792449	0.785	0.506	0	FOS	3	Activited NK
0	0.789731	0.836	0.644	0	ZFP36	3	Activited NK
0	0.662579	0.569	0.278	0	NR4A2	3	Activited NK
0	0.594787	0.532	0.294	0	TNFAIP3	3	Activited NK
0	0.574161	0.813	0.596	0	DUSP2	3	Activited NK
0	0.511075	0.454	0.229	0	CREM	3	Activited NK
1.45e-285	0.569764	0.784	0.611	2.44e-281	IER2	3	Activited NK
1.16e-275	0.531963	0.598	0.371	1.96e-271	BTG2	3	Activited NK
1.02e-268	0.771409	0.693	0.508	1.71e-264	NFKBIA	3	Activited NK
2.73e-252	0.518704	0.839	0.654	4.59e-248	JUNB	3	Activited NK
4.9e-245	0.585464	0.721	0.514	8.24e-241	CD69	3	Activited NK
2.3e-241	0.339603	0.986	0.965	3.87e-237	SRGN	3	Activited NK
6.59e-238	0.469566	0.866	0.729	1.11e-233	GZMB	3	Activited NK
1.08e-236	0.371562	0.866	0.634	1.81e-232	DUSP1	3	Activited NK
2.59e-217	0.338564	0.499	0.301	4.36e-213	SERTAD1	3	Activited NK
1.34e-216	0.389773	0.635	0.416	2.25e-212	PPP1R15A	3	Activited NK
6.55e-179	0.469164	0.826	0.71	1.1e-174	TSC22D3	3	Activited NK
2.5e-177	0.337694	0.583	0.411	4.21e-173	SYTL3	3	Activited NK
3.13e-170	0.34008	0.459	0.284	5.26e-166	FOSB	3	Activited NK
2.2e-167	0.39932	0.547	0.387	3.7e-163	MCL1	3	Activited NK
2.97e-166	0.267205	0.982	0.962	5e-162	EIF1	3	Activited NK
5.27e-166	0.318104	0.963	0.937	8.86e-162	H3F3B	3	Activited NK
2.93e-164	0.292287	0.417	0.256	4.92e-160	PTGER4	3	Activited NK
2.19e-159	0.278003	0.984	0.945	3.68e-155	BTG1	3	Activited NK
4.32e-156	0.404936	0.577	0.412	7.27e-152	CXCR4	3	Activited NK
9.22e-155	0.339141	0.291	0.156	1.55e-150	NFKBIZ	3	Activited NK
4.57e-150	0.296336	0.864	0.752	7.69e-146	PNRC1	3	Activited NK
1.02e-141	0.321382	0.703	0.553	1.72e-137	KLF6	3	Activited NK
7.36e-131	0.270767	0.493	0.344	1.24e-126	TMEM2	3	Activited NK
2.53e-126	0.266408	0.611	0.47	4.26e-122	GNG2	3	Activited NK
3.81e-124	0.38961	0.953	0.9	6.4e-120	FTH1	3	Activited NK
2.4e-114	0.275524	0.398	0.267	4.04e-110	MAP3K8	3	Activited NK
6.37e-109	0.288896	0.75	0.604	1.07e-104	SPON2	3	Activited NK
9.7e-105	0.473046	0.63	0.52	1.63e-100	ANXA1	3	Activited NK
7.58e-61	0.303513	0.515	0.419	1.28e-56	MT2A	3	Activited NK
6.54e-59	0.251551	0.709	0.641	1.1e-54	DDIT4	3	Activited NK
4.9e-51	0.333897	0.181	0.115	8.24e-47	EGR1	3	Activited NK
0	1.63122	0.692	0.2	0	XCL1	4	Activited KRT+ NK
0	1.31788	0.686	0.342	0	XCL2	4	Activited KRT+ NK
0	1.02529	0.522	0.117	0	ITM2C	4	Activited KRT+ NK
0	1.02284	0.722	0.394	0	CXCR4	4	Activited KRT+ NK
0	1.00323	0.502	0.073	0	KRT86	4	Activited KRT+ NK
0	0.932445	0.419	0.127	0	RGCC	4	Activited KRT+ NK
0	0.91353	0.422	0.111	0	ZNF683	4	Activited KRT+ NK
0	0.792379	0.415	0.044	0	KRT81	4	Activited KRT+ NK
0	0.785828	0.387	0.075	0	IGFBP2	4	Activited KRT+ NK
0	0.744948	0.409	0.106	0	GZMK	4	Activited KRT+ NK
0	0.629486	0.408	0.112	0	COTL1	4	Activited KRT+ NK
0	0.582052	0.402	0.168	0	ZNF331	4	Activited KRT+ NK
0	0.569706	0.407	0.141	0	RGS1	4	Activited KRT+ NK
0	0.533334	0.981	0.947	0	BTG1	4	Activited KRT+ NK
0	0.485922	0.548	0.27	0	CD44	4	Activited KRT+ NK
0	0.453509	0.252	0.039	0	DUSP4	4	Activited KRT+ NK
0	0.451238	1	0.999	0	RPLP1	4	Activited KRT+ NK
0	0.448097	1	0.998	0	RPS27	4	Activited KRT+ NK
0	0.443886	0.589	0.319	0	CD96	4	Activited KRT+ NK
0	0.417271	0.999	0.997	0	RPL30	4	Activited KRT+ NK
0	0.410982	0.999	0.998	0	RPL13	4	Activited KRT+ NK
0	0.408275	0.999	0.997	0	RPS12	4	Activited KRT+ NK
0	0.391974	0.994	0.982	0	RPS18	4	Activited KRT+ NK
0	0.383824	0.382	0.125	0	OXNAD1	4	Activited KRT+ NK
0	0.370755	0.226	0.022	0	ITGA1	4	Activited KRT+ NK
0	0.368555	0.999	0.997	0	RPS15A	4	Activited KRT+ NK
0	0.358576	0.246	0.029	0	SRGAP3	4	Activited KRT+ NK
0	0.354593	0.999	0.998	0	RPS3	4	Activited KRT+ NK
0	0.338329	0.997	0.994	0	RPS23	4	Activited KRT+ NK
0	0.336359	0.209	0.026	0	CD9	4	Activited KRT+ NK
0	0.33425	0.16	0.03	0	ID3	4	Activited KRT+ NK
0	0.333907	0.998	0.998	0	RPL28	4	Activited KRT+ NK
0	0.330492	0.273	0.075	0	PDE4B	4	Activited KRT+ NK
0	0.329008	0.341	0.122	0	PLP2	4	Activited KRT+ NK
0	0.320932	0.999	0.998	0	RPS27A	4	Activited KRT+ NK
0	0.313136	0.205	0.026	0	CXCR6	4	Activited KRT+ NK
0	0.289029	0.194	0.037	0	CAPG	4	Activited KRT+ NK
0	0.280403	0.222	0.053	0	LDLRAD4	4	Activited KRT+ NK
4.88e-308	0.71588	0.935	0.858	8.21e-304	ZFP36L2	4	Activited KRT+ NK
1.07e-305	0.341739	0.996	0.986	1.8e-301	RPL18A	4	Activited KRT+ NK
2.98e-299	0.340086	0.998	0.995	5.01e-295	RPS28	4	Activited KRT+ NK
8.4e-298	0.335707	0.999	0.993	1.41e-293	RPS24	4	Activited KRT+ NK
5.91e-287	0.381377	0.493	0.26	9.93e-283	PDCD4	4	Activited KRT+ NK
2.03e-286	0.311511	0.998	0.996	3.41e-282	RPS14	4	Activited KRT+ NK
2.09e-285	0.363984	0.398	0.185	3.52e-281	ITGAE	4	Activited KRT+ NK
4.66e-280	0.375997	0.391	0.182	7.83e-276	CLDND1	4	Activited KRT+ NK
4.97e-280	0.914838	0.629	0.397	8.36e-276	AREG	4	Activited KRT+ NK
8.97e-279	0.459145	0.73	0.526	1.51e-274	STK17A	4	Activited KRT+ NK
2.01e-270	0.328313	0.991	0.974	3.38e-266	RPS25	4	Activited KRT+ NK
6.54e-259	0.619431	0.44	0.239	1.1e-254	KLRC1	4	Activited KRT+ NK
3.71e-255	0.312892	0.272	0.105	6.24e-251	AC092580.4	4	Activited KRT+ NK
1.46e-254	0.378586	0.442	0.229	2.45e-250	ITM2A	4	Activited KRT+ NK
9.95e-249	0.290551	0.998	0.996	1.67e-244	RPL32	4	Activited KRT+ NK
5.33e-247	0.428377	0.454	0.234	8.96e-243	CD3E	4	Activited KRT+ NK
4.44e-246	0.339481	0.988	0.968	7.47e-242	RPS21	4	Activited KRT+ NK
3.45e-242	0.409671	0.511	0.282	5.81e-238	FOSB	4	Activited KRT+ NK
1.08e-238	0.329568	0.986	0.965	1.81e-234	RPL8	4	Activited KRT+ NK
8.62e-238	0.308166	0.993	0.983	1.45e-233	RPL35A	4	Activited KRT+ NK
2.78e-234	0.430966	0.748	0.517	4.67e-230	CD69	4	Activited KRT+ NK
2.02e-233	0.308844	0.992	0.976	3.39e-229	RPL23A	4	Activited KRT+ NK
3.49e-231	0.522393	0.702	0.502	5.87e-227	VIM	4	Activited KRT+ NK
2.33e-224	0.422486	0.507	0.305	3.91e-220	PIK3R1	4	Activited KRT+ NK
6.15e-223	0.279667	0.256	0.101	1.03e-218	KIR2DL4	4	Activited KRT+ NK
8.92e-223	0.279123	0.997	0.991	1.5e-218	RPS7	4	Activited KRT+ NK
5.02e-222	0.313544	0.998	0.995	8.45e-218	RPS19	4	Activited KRT+ NK
1.26e-221	0.282018	0.994	0.985	2.12e-217	RPLP2	4	Activited KRT+ NK
2.14e-221	0.335105	0.957	0.896	3.6e-217	RPL10A	4	Activited KRT+ NK
3.03e-216	0.440731	0.759	0.521	5.1e-212	FOS	4	Activited KRT+ NK
2.57e-215	0.288829	0.997	0.992	4.33e-211	RPL39	4	Activited KRT+ NK
8.19e-211	0.661773	0.795	0.658	1.38e-206	ZFP36	4	Activited KRT+ NK
4.24e-189	0.270162	0.304	0.144	7.13e-185	SAMSN1	4	Activited KRT+ NK
1e-187	0.364159	0.84	0.647	1.68e-183	DUSP1	4	Activited KRT+ NK
2.92e-187	0.291906	0.235	0.097	4.92e-183	LTB	4	Activited KRT+ NK
1.37e-185	0.324172	0.47	0.275	2.31e-181	SOCS1	4	Activited KRT+ NK
1.55e-182	0.294157	0.959	0.913	2.61e-178	RPS5	4	Activited KRT+ NK
3.07e-182	0.291083	0.976	0.947	5.16e-178	RPL36	4	Activited KRT+ NK
3.59e-179	0.514795	0.809	0.666	6.04e-175	JUNB	4	Activited KRT+ NK
3.7e-177	0.471057	0.881	0.83	6.22e-173	CCL5	4	Activited KRT+ NK
3.53e-172	0.283826	0.984	0.96	5.93e-168	RPS2	4	Activited KRT+ NK
1.99e-167	0.509237	0.977	0.943	3.34e-163	RPL41	4	Activited KRT+ NK
3.61e-167	0.368123	0.961	0.925	6.07e-163	RPS29	4	Activited KRT+ NK
1.92e-160	0.378833	0.796	0.607	3.22e-156	DUSP2	4	Activited KRT+ NK
3.43e-157	0.407499	0.785	0.628	5.78e-153	HSP90AB1	4	Activited KRT+ NK
3.76e-153	0.295879	0.254	0.121	6.32e-149	TNFRSF18	4	Activited KRT+ NK
4.1e-152	0.274519	0.968	0.932	6.89e-148	RPL24	4	Activited KRT+ NK
7.5e-150	0.307263	0.354	0.201	1.26e-145	FAM177A1	4	Activited KRT+ NK
8.01e-138	0.297834	0.931	0.86	1.35e-133	RPL13A	4	Activited KRT+ NK
3.97e-134	0.331755	0.411	0.261	6.68e-130	YPEL5	4	Activited KRT+ NK
1.79e-133	0.293113	0.854	0.744	3.02e-129	PPDPF	4	Activited KRT+ NK
2.48e-128	0.314216	0.477	0.304	4.17e-124	NR4A2	4	Activited KRT+ NK
1.32e-126	0.274484	0.454	0.3	2.22e-122	TMIGD2	4	Activited KRT+ NK
9.03e-124	0.345383	0.474	0.312	1.52e-119	TNFAIP3	4	Activited KRT+ NK
9.18e-116	0.278144	0.653	0.503	1.54e-111	CLEC2B	4	Activited KRT+ NK
2.55e-113	0.333446	0.814	0.709	4.28e-109	PABPC1	4	Activited KRT+ NK
1.55e-96	0.318991	0.922	0.895	2.61e-92	CD7	4	Activited KRT+ NK
1.77e-92	0.272388	0.411	0.281	2.98e-88	TUBA4A	4	Activited KRT+ NK
1.79e-88	0.284173	0.407	0.283	3.01e-84	TUBA1A	4	Activited KRT+ NK
2.72e-82	0.270306	0.682	0.535	4.57e-78	HSPE1	4	Activited KRT+ NK
4.71e-78	0.374432	0.854	0.826	7.92e-74	AC090498.1	4	Activited KRT+ NK
1.63e-31	0.313728	0.609	0.54	2.75e-27	IL32	4	Activited KRT+ NK
0	3.91306	1	0.07	0	PTGDS	5	cir_NK-PTGDS
0	0.720451	0.955	0.62	0	FGFBP2	5	cir_NK-PTGDS
0	0.677428	0.905	0.603	0	SPON2	5	cir_NK-PTGDS
1.56e-297	0.465725	0.599	0.295	2.62e-293	PRSS23	5	cir_NK-PTGDS
4.88e-296	0.537542	0.974	0.841	8.2e-292	PRF1	5	cir_NK-PTGDS
4.99e-242	0.495224	0.894	0.697	8.39e-238	ITGB2	5	cir_NK-PTGDS
3.81e-221	0.440486	0.559	0.296	6.4e-217	CX3CR1	5	cir_NK-PTGDS
6.99e-194	0.422668	0.835	0.581	1.18e-189	FCGR3A	5	cir_NK-PTGDS
1.01e-190	0.330994	1	0.986	1.71e-186	NKG7	5	cir_NK-PTGDS
1.42e-188	0.454268	0.924	0.747	2.39e-184	S100A4	5	cir_NK-PTGDS
9.41e-184	0.427756	0.873	0.665	1.58e-179	PTPRCAP	5	cir_NK-PTGDS
1.51e-129	0.287316	0.518	0.307	2.54e-125	IGFBP7	5	cir_NK-PTGDS
3.9e-124	0.297498	0.96	0.865	6.55e-120	CYBA	5	cir_NK-PTGDS
6.15e-121	0.309291	0.627	0.422	1.03e-116	ADGRG1	5	cir_NK-PTGDS
6.85e-121	0.31015	0.651	0.448	1.15e-116	PLEK	5	cir_NK-PTGDS
2.12e-120	0.301909	0.923	0.804	3.56e-116	CD247	5	cir_NK-PTGDS
1.78e-119	0.369289	0.546	0.349	3e-115	LGALS1	5	cir_NK-PTGDS
4.29e-119	0.324472	0.771	0.609	7.22e-115	RAP1B	5	cir_NK-PTGDS
2.04e-117	0.321288	0.673	0.497	3.44e-113	SLC9A3R1	5	cir_NK-PTGDS
2.73e-115	0.335796	0.334	0.173	4.6e-111	KIR3DL1	5	cir_NK-PTGDS
8.41e-114	0.267923	0.572	0.367	1.41e-109	S1PR5	5	cir_NK-PTGDS
2.92e-111	0.360262	0.734	0.543	4.91e-107	GZMH	5	cir_NK-PTGDS
7.36e-111	0.298612	0.937	0.735	1.24e-106	GZMB	5	cir_NK-PTGDS
3.16e-106	0.320951	0.728	0.552	5.31e-102	EMP3	5	cir_NK-PTGDS
6.86e-103	0.294454	0.28	0.14	1.15e-98	MYOM2	5	cir_NK-PTGDS
3.63e-99	0.250199	0.985	0.938	6.1e-95	CST7	5	cir_NK-PTGDS
3.22e-95	0.267888	0.794	0.642	5.41e-91	GZMM	5	cir_NK-PTGDS
2.29e-94	0.314136	0.999	0.998	3.85e-90	ACTB	5	cir_NK-PTGDS
9.13e-94	0.260469	0.961	0.915	1.54e-89	MYL12A	5	cir_NK-PTGDS
8.45e-93	0.258383	0.983	0.925	1.42e-88	IFITM1	5	cir_NK-PTGDS
1.85e-90	0.265467	0.826	0.671	3.12e-86	LITAF	5	cir_NK-PTGDS
3.53e-85	0.275789	0.738	0.582	5.94e-81	UCP2	5	cir_NK-PTGDS
8.1e-84	0.260416	0.691	0.539	1.36e-79	BIN2	5	cir_NK-PTGDS
2.79e-82	0.252372	0.708	0.538	4.7e-78	KLRF1	5	cir_NK-PTGDS
4.07e-79	0.254708	0.649	0.495	6.85e-75	PPP1CA	5	cir_NK-PTGDS
1.52e-78	0.267205	0.662	0.511	2.55e-74	ARPC1B	5	cir_NK-PTGDS
1.45e-61	0.329818	0.143	0.065	2.44e-57	S100B	5	cir_NK-PTGDS
0	4.24717	0.941	0.184	0	CCL4L2	6	Inflam NK
0	0.82879	0.287	0.043	0	CCL3L3	6	Inflam NK
1.45e-275	2.08133	0.956	0.829	2.45e-271	CCL4	6	Inflam NK
3.31e-139	1.33518	0.655	0.378	5.57e-135	CCL3	6	Inflam NK
3.42e-117	0.904199	0.521	0.253	5.76e-113	IFNG	6	Inflam NK
2.17e-92	0.290692	0.205	0.063	3.65e-88	NFKBID	6	Inflam NK
5.95e-85	0.672713	0.852	0.648	1e-80	DNAJB1	6	Inflam NK
9.54e-84	0.573912	0.226	0.079	1.6e-79	TNF	6	Inflam NK
6.61e-76	0.55739	0.546	0.32	1.11e-71	NR4A2	6	Inflam NK
3.63e-70	0.336722	0.422	0.214	6.1e-66	NR4A1	6	Inflam NK
3.73e-62	0.524641	0.928	0.848	6.27e-58	HSP90AA1	6	Inflam NK
1.34e-60	0.489197	0.823	0.631	2.26e-56	HSPA1A	6	Inflam NK
1.78e-59	0.314848	0.236	0.101	2.99e-55	RILPL2	6	Inflam NK
1.8e-59	0.4461	0.907	0.816	3.03e-55	RPS26	6	Inflam NK
4.54e-59	0.505085	0.745	0.573	7.63e-55	KLF6	6	Inflam NK
1.83e-57	0.517853	0.808	0.627	3.07e-53	DUSP2	6	Inflam NK
5.39e-57	0.376421	0.452	0.262	9.06e-53	CREM	6	Inflam NK
5.74e-57	0.578569	0.739	0.549	9.65e-53	HSPE1	6	Inflam NK
7.92e-57	0.61948	0.641	0.46	1.33e-52	GADD45B	6	Inflam NK
2.4e-55	1.10295	0.544	0.386	4.03e-51	XCL2	6	Inflam NK
4.06e-55	0.527106	0.721	0.543	6.83e-51	CD69	6	Inflam NK
2.96e-52	0.390135	0.635	0.447	4.98e-48	DNAJA1	6	Inflam NK
6.27e-48	0.378541	0.537	0.349	1.06e-43	HSPH1	6	Inflam NK
1.67e-47	0.350306	0.771	0.556	2.8e-43	HSPA1B	6	Inflam NK
5.38e-47	0.575744	0.641	0.506	9.05e-43	ZFP36L1	6	Inflam NK
7.49e-47	0.503609	0.696	0.535	1.26e-42	NFKBIA	6	Inflam NK
7.52e-42	0.356305	0.969	0.941	1.26e-37	H3F3B	6	Inflam NK
7.96e-42	0.352272	0.49	0.337	1.34e-37	SLA	6	Inflam NK
2.8e-40	0.387662	0.568	0.413	4.71e-36	CACYBP	6	Inflam NK
9.95e-40	0.35487	0.441	0.278	1.67e-35	RGS2	6	Inflam NK
7.96e-39	0.367644	0.898	0.837	1.34e-34	UBB	6	Inflam NK
3.68e-38	0.35915	0.982	0.968	6.19e-34	SRGN	6	Inflam NK
1.38e-36	0.426276	0.596	0.424	2.33e-32	AREG	6	Inflam NK
2.32e-36	0.250694	0.299	0.17	3.9e-32	NEU1	6	Inflam NK
2e-35	0.295222	0.386	0.248	3.36e-31	SDCBP	6	Inflam NK
3.21e-35	0.322695	0.338	0.204	5.41e-31	PMAIP1	6	Inflam NK
3.26e-35	0.335594	0.737	0.548	5.48e-31	FOS	6	Inflam NK
7.18e-35	0.27383	0.833	0.669	1.21e-30	DUSP1	6	Inflam NK
1.41e-32	0.334363	0.52	0.363	2.37e-28	RHOB	6	Inflam NK
3.35e-32	0.279918	0.862	0.768	5.63e-28	PNRC1	6	Inflam NK
9.37e-32	0.252861	0.482	0.331	1.58e-27	SERTAD1	6	Inflam NK
2.65e-30	0.393429	0.578	0.439	4.46e-26	SAT1	6	Inflam NK
1.56e-29	0.338378	0.753	0.595	2.63e-25	JUN	6	Inflam NK
4.02e-29	0.325827	0.495	0.361	6.76e-25	HSPB1	6	Inflam NK
6.06e-29	0.797951	0.386	0.266	1.02e-24	XCL1	6	Inflam NK
2.46e-28	0.386957	0.733	0.637	4.14e-24	ID2	6	Inflam NK
9.77e-28	0.343503	0.748	0.647	1.64e-23	HSP90AB1	6	Inflam NK
1.02e-26	0.299591	0.341	0.221	1.71e-22	ZFAND2A	6	Inflam NK
3.7e-26	0.321185	0.529	0.402	6.22e-22	HSPD1	6	Inflam NK
1.48e-25	0.254676	0.594	0.449	2.49e-21	PPP1R15A	6	Inflam NK
2.37e-25	0.292933	0.91	0.872	3.98e-21	HSPA8	6	Inflam NK
4.64e-25	0.257157	0.286	0.175	7.81e-21	ATF3	6	Inflam NK
3.14e-23	0.445362	0.547	0.432	5.28e-19	MT2A	6	Inflam NK
1.48e-20	0.2929	0.445	0.331	2.49e-16	TNFAIP3	6	Inflam NK
2.07e-19	0.327057	0.453	0.335	3.48e-15	HSPA6	6	Inflam NK
2.37e-19	0.286059	0.717	0.639	3.99e-15	IER2	6	Inflam NK
3.12e-16	0.258768	0.5	0.411	5.25e-12	TAGAP	6	Inflam NK
8.01e-16	0.279373	0.248	0.166	1.35e-11	RGCC	6	Inflam NK
1.89e-11	0.286581	0.585	0.523	3.18e-07	KLF2	6	Inflam NK
3.97e-05	0.38928	0.974	0.964	0.666907	MT-ND3	6	Inflam NK
0	1.73518	0.681	0.047	0	IL7R	7	ILC
0	1.55694	0.711	0.128	0	SELL	7	ILC
0	1.13129	0.625	0.132	0	GZMK	7	ILC
0	0.69293	0.728	0.253	0	XCL1	7	ILC
0	0.66737	1	1	0	EEF1A1	7	ILC
0	0.497038	0.308	0.01	0	SPTSSB	7	ILC
0	0.426179	0.307	0.031	0	TCF7	7	ILC
0	0.336414	0.208	0.017	0	GPR183	7	ILC
0	0.312637	0.187	0.005	0	CCR7	7	ILC
5.4e-303	0.415791	0.299	0.051	9.09e-299	CAPG	7	ILC
2.36e-276	0.754719	0.49	0.142	3.97e-272	COTL1	7	ILC
3.88e-253	0.590828	0.999	0.997	6.52e-249	RPS12	7	ILC
4.28e-242	0.53012	1	0.998	7.2e-238	RPL13	7	ILC
5.52e-238	0.623283	1	0.992	9.28e-234	RPS8	7	ILC
4.29e-236	0.672484	0.998	0.983	7.21e-232	RPS18	7	ILC
1.57e-225	0.543809	1	0.996	2.64e-221	RPL32	7	ILC
1.8e-221	0.6353	0.384	0.107	3.03e-217	LTB	7	ILC
1.06e-210	0.534672	0.998	0.994	1.78e-206	RPS23	7	ILC
1.29e-210	0.571496	1	0.999	2.17e-206	RPLP1	7	ILC
7.42e-209	0.644395	0.992	0.963	1.25e-204	RPS2	7	ILC
1e-207	0.595025	0.999	0.992	1.69e-203	TPT1	7	ILC
5.05e-205	0.529974	1	0.997	8.49e-201	RPS15A	7	ILC
2.16e-201	0.553889	0.999	0.994	3.64e-197	RPL34	7	ILC
2.57e-196	0.662923	0.65	0.297	4.33e-192	CD44	7	ILC
6.58e-193	0.655849	0.983	0.926	1.11e-188	RPLP0	7	ILC
7.53e-187	0.537681	0.999	0.994	1.27e-182	RPL11	7	ILC
5.26e-186	0.591525	0.983	0.921	8.85e-182	RPSA	7	ILC
1.04e-184	0.477636	1	0.996	1.74e-180	RPL19	7	ILC
1.94e-181	0.486117	0.998	0.995	3.27e-177	RPS19	7	ILC
1.94e-180	0.642574	0.602	0.255	3.27e-176	KLRC1	7	ILC
8.34e-173	0.534746	0.997	0.981	1.4e-168	RPL3	7	ILC
1.05e-170	0.556387	0.993	0.967	1.76e-166	RPL8	7	ILC
1.57e-169	0.46407	0.999	0.996	2.64e-165	RPS3A	7	ILC
1.02e-166	0.462071	0.998	0.987	1.71e-162	RPL18A	7	ILC
1.77e-164	0.495161	0.998	0.994	2.98e-160	RPS24	7	ILC
2.2e-162	0.419739	0.999	0.998	3.69e-158	RPL28	7	ILC
4.64e-161	0.427294	1	0.999	7.8e-157	RPL10	7	ILC
2.23e-158	0.537788	0.982	0.902	3.76e-154	RPL10A	7	ILC
1.98e-157	0.439619	1	0.996	3.33e-153	RPS14	7	ILC
7.96e-153	0.469293	0.998	0.986	1.34e-148	RPS4X	7	ILC
3.56e-149	0.384561	0.73	0.379	5.99e-145	XCL2	7	ILC
6e-149	0.465867	0.997	0.99	1.01e-144	RPL37	7	ILC
6.73e-148	0.462009	0.995	0.987	1.13e-143	RPL18	7	ILC
1.26e-145	0.484743	0.995	0.983	2.12e-141	RPS13	7	ILC
5.2e-145	0.500488	0.974	0.918	8.74e-141	RPS5	7	ILC
8.46e-145	0.470427	0.995	0.982	1.42e-140	RPS6	7	ILC
8.81e-142	0.398828	1	0.998	1.48e-137	RPS3	7	ILC
2.09e-137	0.461403	0.999	0.992	3.52e-133	RPL39	7	ILC
1.58e-133	0.419348	0.999	0.995	2.65e-129	RPS28	7	ILC
3.46e-128	0.399809	0.996	0.989	5.81e-124	RPL29	7	ILC
1.09e-127	0.476211	0.995	0.955	1.84e-123	RPL5	7	ILC
6.52e-127	0.526228	0.623	0.328	1.1e-122	CD2	7	ILC
4.76e-125	0.436294	0.995	0.976	8.01e-121	RPL12	7	ILC
3.82e-123	0.489899	0.553	0.255	6.42e-119	CD3E	7	ILC
5.35e-121	0.379084	0.999	0.997	9e-117	RPL30	7	ILC
1.68e-120	0.594595	0.848	0.662	2.83e-116	FXYD5	7	ILC
3.26e-119	0.432241	0.986	0.95	5.49e-115	RPL36	7	ILC
3.94e-117	0.384553	0.998	0.992	6.62e-113	RPS7	7	ILC
2.7e-116	0.636608	0.622	0.361	4.54e-112	IFITM3	7	ILC
1.15e-114	0.401891	0.995	0.984	1.93e-110	RPL35A	7	ILC
5.77e-110	0.344084	1	0.998	9.7e-106	RPS27A	7	ILC
3.58e-108	0.465065	0.932	0.837	6.02e-104	EEF1B2	7	ILC
2.08e-106	0.387014	0.995	0.984	3.51e-102	RPL6	7	ILC
1.98e-104	0.403693	0.989	0.942	3.32e-100	GNB2L1	7	ILC
1.13e-103	0.475786	0.89	0.733	1.91e-99	RPL4	7	ILC
4.62e-103	0.334069	0.998	0.993	7.76e-99	RPS15	7	ILC
1.15e-101	0.429521	0.968	0.924	1.93e-97	RPS9	7	ILC
8.88e-101	0.348819	1	0.994	1.49e-96	RPL7A	7	ILC
1.69e-100	0.404602	0.992	0.97	2.85e-96	RPS21	7	ILC
7.62e-100	0.305899	0.322	0.125	1.28e-95	TMEM123	7	ILC
2.7e-99	0.44977	0.955	0.867	4.54e-95	RPL13A	7	ILC
2.57e-98	0.66783	0.853	0.758	4.33e-94	RPS10	7	ILC
3.77e-98	0.377708	0.992	0.976	6.35e-94	RPS25	7	ILC
6.19e-95	0.506136	0.775	0.504	1.04e-90	CD52	7	ILC
8.86e-95	0.323133	0.333	0.133	1.49e-90	TNFRSF18	7	ILC
5.51e-93	0.557869	0.677	0.475	9.26e-89	EEF1G	7	ILC
1.04e-90	0.366929	0.998	0.986	1.76e-86	RPLP2	7	ILC
3.5e-82	0.586697	0.684	0.483	5.88e-78	TAGLN2	7	ILC
2.11e-80	0.37709	0.962	0.894	3.54e-76	RPL22	7	ILC
5.55e-80	0.321349	0.995	0.981	9.34e-76	RPL14	7	ILC
1.11e-78	0.320138	0.995	0.972	1.86e-74	RPL15	7	ILC
2.83e-77	0.375871	0.949	0.884	4.76e-73	RPL9	7	ILC
2.17e-73	0.298361	0.998	0.998	3.65e-69	RPS27	7	ILC
2.11e-72	0.362586	0.991	0.968	3.55e-68	RPL26	7	ILC
5.22e-72	0.598127	0.818	0.678	8.78e-68	CD74	7	ILC
6.54e-72	0.507495	0.866	0.759	1.1e-67	RPL17	7	ILC
1.22e-70	0.396646	0.532	0.323	2.05e-66	NME2	7	ILC
8.34e-70	0.422834	0.86	0.719	1.4e-65	PABPC1	7	ILC
6.14e-65	0.474285	0.889	0.828	1.03e-60	AC090498.1	7	ILC
5.32e-61	0.364106	0.839	0.682	8.94e-57	EEF2	7	ILC
7.47e-61	0.339192	0.655	0.455	1.26e-56	GLTSCR2	7	ILC
2.73e-58	0.386292	0.955	0.877	4.59e-54	IFITM2	7	ILC
8.57e-58	0.320084	0.896	0.772	1.44e-53	BTF3	7	ILC
1.07e-57	0.323933	0.759	0.579	1.8e-53	HINT1	7	ILC
2.33e-44	0.355563	0.682	0.517	3.92e-40	CMC1	7	ILC
1.08e-42	0.307893	0.85	0.725	1.82e-38	RPL7	7	ILC
1.9e-37	0.385899	0.614	0.483	3.2e-33	IL2RB	7	ILC
4.85e-35	0.32549	0.932	0.89	8.16e-31	GNLY	7	ILC
3.89e-29	0.367651	0.626	0.499	6.54e-25	CRIP1	7	ILC
2.52e-27	0.300048	0.957	0.929	4.24e-23	IFITM1	7	ILC
0	1.96797	0.519	0.023	0	MT1G	8	NK-FXYD2
0	1.43393	0.509	0.027	0	FXYD2	8	NK-FXYD2
0	1.16643	0.379	0.015	0	GPX3	8	NK-FXYD2
0	0.999188	0.332	0.015	0	APOE	8	NK-FXYD2
0	0.881744	0.27	0.016	0	SERPINA1	8	NK-FXYD2
0	0.78143	0.295	0.008	0	MT1H	8	NK-FXYD2
0	0.769982	0.305	0.009	0	GSTA1	8	NK-FXYD2
0	0.70099	0.28	0.013	0	CRYAB	8	NK-FXYD2
0	0.616979	0.26	0.007	0	ASS1	8	NK-FXYD2
0	0.600892	0.242	0.009	0	ALDOB	8	NK-FXYD2
0	0.538034	0.244	0.013	0	GATM	8	NK-FXYD2
0	0.533772	0.259	0.011	0	PDZK1IP1	8	NK-FXYD2
0	0.45441	0.194	0.004	0	MIOX	8	NK-FXYD2
0	0.390185	0.148	0.009	0	SPP1	8	NK-FXYD2
0	0.354417	0.176	0.006	0	RBP5	8	NK-FXYD2
0	0.350741	0.181	0.005	0	GSTA2	8	NK-FXYD2
0	0.253038	0.121	0.003	0	FABP1	8	NK-FXYD2
2.99e-306	0.268744	0.132	0.007	5.03e-302	TMEM176A	8	NK-FXYD2
4.95e-268	0.383167	0.135	0.009	8.32e-264	NNMT	8	NK-FXYD2
1.25e-250	0.705732	0.371	0.079	2.1e-246	CYB5A	8	NK-FXYD2
3.16e-229	1.16041	0.989	0.923	5.31e-225	FTL	8	NK-FXYD2
5.13e-216	0.386663	0.203	0.027	8.63e-212	MT1E	8	NK-FXYD2
1.33e-210	0.270359	0.132	0.012	2.24e-206	CD24	8	NK-FXYD2
2.26e-210	1.80114	0.902	0.704	3.81e-206	MT-ND2	8	NK-FXYD2
2.86e-203	1.57229	0.97	0.907	4.81e-199	MT-ND4	8	NK-FXYD2
1.03e-180	0.288073	0.106	0.009	1.74e-176	NDUFA4L2	8	NK-FXYD2
5.4e-144	1.28217	0.921	0.838	9.09e-140	MT-ND1	8	NK-FXYD2
9.62e-144	2.16128	0.969	0.964	1.62e-139	MT-ND3	8	NK-FXYD2
1.73e-142	0.266086	0.162	0.026	2.91e-138	HRSP12	8	NK-FXYD2
3e-136	0.933368	0.99	0.96	5.05e-132	MT-ATP6	8	NK-FXYD2
5.42e-136	1.50935	0.977	0.973	9.12e-132	MT-CYB	8	NK-FXYD2
3.11e-122	0.66621	0.37	0.133	5.24e-118	MT1X	8	NK-FXYD2
5.4e-116	0.268426	0.15	0.026	9.08e-112	ACY1	8	NK-FXYD2
7.94e-112	1.5275	0.984	0.99	1.33e-107	MT-CO3	8	NK-FXYD2
5.38e-110	0.614028	0.986	0.907	9.05e-106	FTH1	8	NK-FXYD2
4.4e-98	0.484219	0.269	0.086	7.4e-94	MT1F	8	NK-FXYD2
1.89e-95	1.41393	0.909	0.913	3.18e-91	MT-ATP8	8	NK-FXYD2
1.51e-86	0.985629	0.996	0.998	2.54e-82	MT-CO2	8	NK-FXYD2
4.74e-84	0.82411	0.984	0.983	7.97e-80	MT-ND4L	8	NK-FXYD2
4.41e-79	0.556556	0.624	0.362	7.42e-75	RHOB	8	NK-FXYD2
1.89e-67	0.612609	0.936	0.906	3.18e-63	MT-ND5	8	NK-FXYD2
3.95e-67	0.583908	0.438	0.246	6.64e-63	PEBP1	8	NK-FXYD2
1.41e-65	0.556665	0.947	0.887	2.37e-61	GAPDH	8	NK-FXYD2
6.37e-58	0.678119	0.599	0.431	1.07e-53	MT2A	8	NK-FXYD2
2.15e-54	0.408914	1	0.999	3.62e-50	MT-CO1	8	NK-FXYD2
2.92e-52	0.553735	0.884	0.818	4.91e-48	RPS26	8	NK-FXYD2
1.62e-44	0.29956	0.999	0.992	2.73e-40	RPL39	8	NK-FXYD2
3.09e-43	0.459564	0.75	0.696	5.19e-39	COX7C	8	NK-FXYD2
9.36e-43	0.386958	0.963	0.943	1.57e-38	SERF2	8	NK-FXYD2
1.42e-40	0.427024	0.379	0.233	2.38e-36	TXN	8	NK-FXYD2
2.22e-40	0.406562	0.946	0.93	3.74e-36	RPS29	8	NK-FXYD2
1.19e-34	0.308261	0.996	0.99	2.01e-30	TMSB10	8	NK-FXYD2
2.39e-34	0.253463	0.997	0.995	4.02e-30	RPS28	8	NK-FXYD2
4.12e-31	0.461715	0.659	0.617	6.93e-27	MIF	8	NK-FXYD2
6.56e-26	0.351657	0.898	0.883	1.1e-21	ATP5E	8	NK-FXYD2
9.56e-24	0.495798	0.538	0.441	1.61e-19	SAT1	8	NK-FXYD2
2.57e-23	0.326797	0.306	0.201	4.33e-19	PRDX1	8	NK-FXYD2
5.9e-22	0.264662	0.965	0.95	9.92e-18	RPL36	8	NK-FXYD2
1.36e-20	0.396185	0.369	0.274	2.28e-16	DCXR	8	NK-FXYD2
1.47e-19	0.293968	0.793	0.77	2.47e-15	RPL38	8	NK-FXYD2
1.69e-19	0.305814	0.473	0.363	2.84e-15	HSPB1	8	NK-FXYD2
6.3e-19	0.345571	0.438	0.361	1.06e-14	UQCRQ	8	NK-FXYD2
1.7e-18	0.492188	0.418	0.333	2.86e-14	CEBPD	8	NK-FXYD2
8.57e-17	0.345622	0.525	0.487	1.44e-12	COX5B	8	NK-FXYD2
4.04e-16	0.291898	0.398	0.318	6.8e-12	GPX4	8	NK-FXYD2
8.31e-16	0.293046	0.351	0.272	1.4e-11	NDUFB1	8	NK-FXYD2
2.39e-15	0.261458	0.297	0.216	4.01e-11	LAMTOR5	8	NK-FXYD2
2.66e-13	0.32471	0.44	0.39	4.47e-09	ATP5I	8	NK-FXYD2
7.5e-12	0.275983	0.44	0.403	1.26e-07	USMG5	8	NK-FXYD2
9.53e-12	0.285537	0.591	0.585	1.6e-07	HINT1	8	NK-FXYD2
8.17e-11	0.291815	0.396	0.35	1.37e-06	LDHB	8	NK-FXYD2
1.82e-09	0.258629	0.388	0.344	3.06e-05	ATP5J	8	NK-FXYD2
2.27e-09	0.260861	0.445	0.414	3.82e-05	SOD1	8	NK-FXYD2
1.14e-06	0.326765	0.532	0.525	0.019107	KLF2	8	NK-FXYD2
0	3.42846	1	0.282	0	MTRNR2L12	9	NK-MTRNR2L12
0	0.676726	0.381	0.04	0	MTRNR2L8	9	NK-MTRNR2L12
6.89e-102	0.682107	0.974	0.947	1.16e-97	RPL41	9	NK-MTRNR2L12
5.63e-83	0.745746	0.989	0.96	9.46e-79	MT-ATP6	9	NK-MTRNR2L12
6.08e-73	0.429005	1	1	1.02e-68	HLA-B	9	NK-MTRNR2L12
1.03e-42	0.330887	0.19	0.061	1.73e-38	HLA-DRB5	9	NK-MTRNR2L12
7.78e-42	0.423559	0.846	0.61	1.31e-37	PCBP1	9	NK-MTRNR2L12
9.75e-42	0.400672	0.868	0.675	1.64e-37	PCBP2	9	NK-MTRNR2L12
2.34e-41	0.320403	1	0.996	3.94e-37	HLA-C	9	NK-MTRNR2L12
1.97e-33	0.541217	0.756	0.6	3.31e-29	FCGR3A	9	NK-MTRNR2L12
3.58e-30	0.435201	0.831	0.646	6.02e-26	FGFBP2	9	NK-MTRNR2L12
8.55e-27	0.365403	0.613	0.437	1.44e-22	ADGRG1	9	NK-MTRNR2L12
1.85e-25	0.286026	0.55	0.364	3.11e-21	GNPTAB	9	NK-MTRNR2L12
8.44e-25	0.358408	0.699	0.536	1.42e-20	SELPLG	9	NK-MTRNR2L12
2.12e-24	0.327457	0.636	0.461	3.56e-20	AOAH	9	NK-MTRNR2L12
2.16e-24	0.337787	0.356	0.199	3.63e-20	KIR2DL3	9	NK-MTRNR2L12
1.66e-22	0.348404	0.912	0.837	2.78e-18	PTPRC	9	NK-MTRNR2L12
3.69e-22	0.39824	0.645	0.486	6.21e-18	FLNA	9	NK-MTRNR2L12
7.91e-22	0.350193	0.699	0.511	1.33e-17	CD52	9	NK-MTRNR2L12
2.08e-21	0.401579	0.928	0.852	3.5e-17	PRF1	9	NK-MTRNR2L12
6.96e-21	0.268718	0.631	0.458	1.17e-16	ZAP70	9	NK-MTRNR2L12
1.68e-20	0.264604	0.502	0.341	2.82e-16	SYNE1	9	NK-MTRNR2L12
7.74e-20	0.26318	0.565	0.404	1.3e-15	PRKCH	9	NK-MTRNR2L12
8.47e-20	0.44255	0.928	0.914	1.43e-15	TXNIP	9	NK-MTRNR2L12
2.11e-18	0.292309	0.469	0.317	3.54e-14	CX3CR1	9	NK-MTRNR2L12
1.03e-17	0.264883	0.716	0.564	1.73e-13	MSN	9	NK-MTRNR2L12
9.88e-17	0.281378	0.237	0.131	1.66e-12	HLA-DRB1	9	NK-MTRNR2L12
1.47e-14	0.337799	0.674	0.548	2.48e-10	IL32	9	NK-MTRNR2L12
8.22e-14	0.361176	0.657	0.558	1.38e-09	GZMH	9	NK-MTRNR2L12
1.94e-13	0.287825	0.937	0.906	3.26e-09	MT-ND5	9	NK-MTRNR2L12
0	2.53901	0.99	0.057	0	S100B	10	cir_NK-S100B
3.71e-67	0.634915	0.925	0.645	6.24e-63	FGFBP2	10	cir_NK-S100B
1.39e-41	0.489468	0.789	0.556	2.34e-37	GZMH	10	cir_NK-S100B
9.11e-33	0.333393	0.998	0.99	1.53e-28	TMSB10	10	cir_NK-S100B
9.53e-33	0.442016	0.897	0.761	1.6e-28	S100A4	10	cir_NK-S100B
1.33e-32	0.3688	0.529	0.318	2.23e-28	PRSS23	10	cir_NK-S100B
5.87e-32	0.385335	0.814	0.6	9.87e-28	FCGR3A	10	cir_NK-S100B
1.23e-25	0.348143	0.965	0.911	2.07e-21	SH3BGRL3	10	cir_NK-S100B
3.6e-24	0.331159	0.72	0.536	6.05e-20	PLAC8	10	cir_NK-S100B
2.66e-19	0.266931	0.962	0.918	4.48e-15	MYL12A	10	cir_NK-S100B
4.23e-19	0.253295	0.904	0.813	7.11e-15	CD247	10	cir_NK-S100B
1.61e-17	0.308551	0.796	0.627	2.71e-13	SPON2	10	cir_NK-S100B
4.49e-17	0.267998	0.751	0.593	7.55e-13	UCP2	10	cir_NK-S100B
3.22e-16	0.259372	0.705	0.565	5.41e-12	EMP3	10	cir_NK-S100B
5.56e-16	0.270722	0.939	0.873	9.35e-12	CYBA	10	cir_NK-S100B
8.56e-13	0.264256	0.91	0.852	1.44e-08	PRF1	10	cir_NK-S100B
9.5e-12	0.26621	0.662	0.556	1.6e-07	S100A6	10	cir_NK-S100B
2.75e-11	0.30219	0.629	0.512	4.62e-07	CD52	10	cir_NK-S100B
0	1.51412	0.572	0.055	0	HLA-DRA	11	Doublets
0	0.729973	0.151	0.001	0	S100A8	11	Doublets
0	0.67138	0.2	0.004	0	LYZ	11	Doublets
0	0.616807	0.148	0.003	0	S100A9	11	Doublets
0	0.451138	0.11	0.003	0	HBB	11	Doublets
0	0.389573	0.156	0.006	0	AIF1	11	Doublets
0	0.356655	0.126	0.004	0	C1QA	11	Doublets
1.09e-269	0.333802	0.111	0.004	1.84e-265	C1QB	11	Doublets
8.52e-233	1.19386	0.554	0.126	1.43e-228	HLA-DRB1	11	Doublets
1.52e-177	1.71312	0.942	0.678	2.56e-173	CD74	11	Doublets
6.97e-164	0.76308	0.326	0.059	1.17e-159	HLA-DRB5	11	Doublets
1.14e-158	0.971619	0.348	0.07	1.91e-154	CST3	11	Doublets
6.35e-148	1.07407	0.597	0.211	1.07e-143	HLA-DPA1	11	Doublets
4.86e-133	0.475934	0.258	0.045	8.18e-129	HLA-DQA1	11	Doublets
2.92e-85	0.421641	0.223	0.049	4.91e-81	HLA-DQB1	11	Doublets
8.36e-82	0.757067	0.494	0.209	1.41e-77	HLA-DPB1	11	Doublets
3.7e-57	0.606973	0.12	0.022	6.22e-53	APOE	11	Doublets
1.29e-55	0.699442	0.973	0.908	2.17e-51	FTH1	11	Doublets
1.4e-55	1.01135	0.965	0.924	2.36e-51	FTL	11	Doublets
7.39e-40	0.562102	0.765	0.527	1.24e-35	VIM	11	Doublets
1.45e-35	0.459792	0.125	0.033	2.44e-31	HBA2	11	Doublets
7.54e-34	0.26296	0.188	0.066	1.27e-29	CTSB	11	Doublets
2.39e-22	0.406104	0.611	0.441	4.02e-18	SAT1	11	Doublets
2.19e-17	0.408622	0.263	0.152	3.69e-13	GPX1	11	Doublets
6.96e-17	0.382092	0.682	0.556	1.17e-12	S100A6	11	Doublets
3.49e-16	0.568353	0.494	0.382	5.87e-12	NEAT1	11	Doublets
6.22e-15	0.265477	0.243	0.141	1.05e-10	NPC2	11	Doublets
6.65e-15	0.43443	0.481	0.378	1.12e-10	PSAP	11	Doublets
2.82e-13	0.330102	0.499	0.388	4.75e-09	S100A11	11	Doublets
9.1e-13	0.492494	0.416	0.293	1.53e-08	MTRNR2L12	11	Doublets
3.59e-10	0.288539	0.285	0.2	6.05e-06	CTSS	11	Doublets
1.23e-255	1.27551	1	0.999	2.07e-251	MT-CO1	12	Low quality
5.89e-201	1.41406	1	0.998	9.91e-197	MT-CO2	12	Low quality
9.01e-191	1.35297	0.988	0.905	1.51e-186	MT-ND5	12	Low quality
3.94e-190	1.63097	1	0.972	6.63e-186	MT-CYB	12	Low quality
1.35e-178	1.65039	1	0.99	2.26e-174	MT-CO3	12	Low quality
1.9e-161	1.3649	0.998	0.982	3.2e-157	MT-ND4L	12	Low quality
4.63e-139	1.50079	0.951	0.838	7.79e-135	MT-ND1	12	Low quality
6.84e-130	1.49663	0.976	0.908	1.15e-125	MT-ND4	12	Low quality
2.53e-116	1.80377	1	0.964	4.25e-112	MT-ND3	12	Low quality
2.2e-115	1.5012	0.984	0.912	3.7e-111	MT-ATP8	12	Low quality
2.14e-113	1.38844	0.998	0.96	3.59e-109	MT-ATP6	12	Low quality
1.46e-100	1.62187	0.87	0.707	2.46e-96	MT-ND2	12	Low quality
1.47e-57	1.21785	0.612	0.391	2.47e-53	MT-ND6	12	Low quality
9.54e-14	0.378717	1	1	1.6e-09	MALAT1	12	Low quality
0.000187459	0.425335	0.404	0.383	1	NEAT1	12	Low quality
0.000763521	0.40248	0.38	0.357	1	AHNAK	12	Low quality
0.00110173	0.391122	0.23	0.188	1	HIST1H1E	12	Low quality
0.00196994	0.507257	0.754	0.84	1	PTPRC	12	Low quality
0	1.62567	0.343	0.003	0	MGP	13	NK-SPARC
0	1.60957	0.431	0.005	0	SPARC	13	NK-SPARC
0	0.993482	0.245	0.003	0	RNASE1	13	NK-SPARC
0	0.911542	0.127	0.001	0	EMCN	13	NK-SPARC
0	0.735294	0.196	0.001	0	PLAT	13	NK-SPARC
0	0.621717	0.118	0	0	FCN3	13	NK-SPARC
0	0.53663	0.118	0	0	CRHBP	13	NK-SPARC
0	0.503069	0.255	0.003	0	A2M	13	NK-SPARC
0	0.465454	0.186	0.001	0	RAMP2	13	NK-SPARC
0	0.423776	0.186	0.001	0	PLPP3	13	NK-SPARC
0	0.413485	0.167	0.001	0	FLT1	13	NK-SPARC
0	0.326579	0.167	0.001	0	TSPAN7	13	NK-SPARC
0	0.280218	0.157	0.001	0	TM4SF1	13	NK-SPARC
0	0.268656	0.157	0.001	0	TINAGL1	13	NK-SPARC
0	0.257356	0.118	0.001	0	CLEC3B	13	NK-SPARC
6.49e-306	0.561962	0.206	0.002	1.09e-301	SPARCL1	13	NK-SPARC
3.08e-272	0.542606	0.196	0.003	5.18e-268	TIMP3	13	NK-SPARC
1.49e-267	1.73635	0.186	0.002	2.51e-263	IGFBP5	13	NK-SPARC
1.91e-247	2.13286	0.176	0.002	3.21e-243	RGS5	13	NK-SPARC
5.08e-245	0.738552	0.216	0.004	8.54e-241	IFI27	13	NK-SPARC
2.45e-227	0.391435	0.137	0.001	4.11e-223	THY1	13	NK-SPARC
3.79e-191	0.397634	0.196	0.004	6.37e-187	GNG11	13	NK-SPARC
3.95e-186	0.309741	0.196	0.004	6.65e-182	SERPING1	13	NK-SPARC
7.42e-167	0.603448	0.216	0.005	1.25e-162	CALD1	13	NK-SPARC
3.59e-148	0.320621	0.186	0.005	6.03e-144	CRIP2	13	NK-SPARC
5.17e-139	0.411934	0.118	0.002	8.7e-135	BGN	13	NK-SPARC
2.79e-81	0.512189	0.176	0.008	4.7e-77	ADIRF	13	NK-SPARC
2.81e-77	0.319194	0.147	0.006	4.73e-73	TPM2	13	NK-SPARC
1.34e-68	0.49299	0.235	0.016	2.25e-64	APP	13	NK-SPARC
3.89e-57	0.349558	0.176	0.011	6.55e-53	HES1	13	NK-SPARC
2.86e-50	0.370783	0.167	0.011	4.81e-46	NDUFA4L2	13	NK-SPARC
1.27e-49	0.446182	0.127	0.007	2.13e-45	MYL9	13	NK-SPARC
1.56e-42	0.694342	0.245	0.027	2.62e-38	PLPP1	13	NK-SPARC
1.08e-36	0.949532	0.314	0.048	1.81e-32	ID3	13	NK-SPARC
7.17e-31	0.564161	0.137	0.012	1.21e-26	IGFBP3	13	NK-SPARC
1.07e-29	0.256214	0.118	0.009	1.79e-25	SLC9A3R2	13	NK-SPARC
2.56e-27	0.463489	0.196	0.026	4.3e-23	EPAS1	13	NK-SPARC
3.51e-23	0.338151	0.137	0.015	5.91e-19	PDK4	13	NK-SPARC
7.8e-23	0.753044	0.294	0.063	1.31e-18	HLA-DRA	13	NK-SPARC
6.62e-17	0.277924	0.176	0.031	1.11e-12	MT1E	13	NK-SPARC
3.12e-16	0.3455	0.196	0.04	5.25e-12	ENG	13	NK-SPARC
8.58e-16	0.485251	0.304	0.086	1.44e-11	TSC22D1	13	NK-SPARC
3.01e-14	0.325956	0.176	0.036	5.07e-10	TPM1	13	NK-SPARC
1.57e-12	0.282652	0.206	0.052	2.64e-08	CD9	13	NK-SPARC
2.53e-11	0.773663	0.157	0.036	4.25e-07	ACTA2	13	NK-SPARC
4.08e-11	0.332026	0.186	0.048	6.85e-07	CD59	13	NK-SPARC
5.3e-11	0.733705	0.343	0.132	8.92e-07	HLA-DRB1	13	NK-SPARC
7.31e-11	1.80577	0.569	0.325	1.23e-06	IGFBP7	13	NK-SPARC
2.37e-10	0.256757	0.118	0.023	3.98e-06	SERPINE1	13	NK-SPARC
8.33e-10	0.878792	0.578	0.37	1.4e-05	IFITM3	13	NK-SPARC
2.8e-09	0.416496	0.225	0.074	4.72e-05	CST3	13	NK-SPARC
4.18e-09	0.765896	0.843	0.709	7.03e-05	MT-ND2	13	NK-SPARC
7.9e-09	0.271008	0.108	0.023	0.000132888	RASD1	13	NK-SPARC
9.42e-09	0.376371	0.167	0.048	0.000158402	SPRY1	13	NK-SPARC
2.41e-08	0.26871	0.216	0.074	0.000404567	IL6ST	13	NK-SPARC
2.51e-08	0.772548	0.647	0.435	0.000421969	MT2A	13	NK-SPARC
5.09e-08	0.622478	0.745	0.53	0.000856383	VIM	13	NK-SPARC
1.37e-07	0.2584	0.235	0.09	0.00230244	SPTBN1	13	NK-SPARC
1.63e-07	0.467245	0.892	0.768	0.00274478	ITM2B	13	NK-SPARC
3.58e-07	1.07892	0.784	0.683	0.00602264	CD74	13	NK-SPARC
4.86e-07	0.565897	0.931	0.84	0.00817208	MT-ND1	13	NK-SPARC
5.05e-07	0.276398	0.137	0.04	0.00850108	PDGFRB	13	NK-SPARC
8.99e-07	0.579706	1	0.973	0.0151174	MT-CYB	13	NK-SPARC
3.95e-06	0.406933	0.392	0.217	0.0663606	HLA-DPA1	13	NK-SPARC
5.43e-06	0.306359	0.275	0.132	0.0913966	GSN	13	NK-SPARC
7.31e-06	0.266016	0.176	0.067	0.122877	CTSB	13	NK-SPARC
8.31e-06	0.253454	0.176	0.068	0.139739	ANXA5	13	NK-SPARC
9.46e-06	0.342938	1	1	0.159142	MT-CO1	13	NK-SPARC
1.72e-05	0.254475	0.578	0.365	0.288562	HSPB1	13	NK-SPARC
2.7e-05	0.33372	0.98	0.909	0.454239	FTH1	13	NK-SPARC
4.57e-05	1.22026	0.245	0.123	0.769172	TIMP1	13	NK-SPARC
5.45e-05	0.270317	0.569	0.369	0.915853	RHOB	13	NK-SPARC
0.000442587	0.386692	0.676	0.557	1	S100A6	13	NK-SPARC
0.000660726	0.356143	0.461	0.326	1	ITGB1	13	NK-SPARC
0.000811093	0.29387	1	1	1	MALAT1	13	NK-SPARC
0.00103752	0.416918	0.725	0.652	1	DDIT4	13	NK-SPARC
0.00138991	0.40996	0.98	0.983	1	MT-ND4L	13	NK-SPARC
0.00154507	0.405351	0.363	0.243	1	TGFBR2	13	NK-SPARC
0.00171194	0.51509	0.951	0.909	1	MT-ND4	13	NK-SPARC
0.00212004	0.331803	0.235	0.139	1	MT1X	13	NK-SPARC
0.00215543	0.28449	0.922	0.906	1	MT-ND5	13	NK-SPARC
0.00249332	0.378593	0.578	0.444	1	SAT1	13	NK-SPARC
0.00335421	0.375624	1	0.998	1	MT-CO2	13	NK-SPARC
0.00447449	0.671379	0.99	0.964	1	MT-ND3	13	NK-SPARC
0.00489086	0.31514	0.99	0.96	1	MT-ATP6	13	NK-SPARC
0.00554338	0.507902	1	0.99	1	MT-CO3	13	NK-SPARC
0.00781249	0.317148	0.745	0.678	1	ZFP36	13	NK-SPARC
0.00871745	0.347133	0.784	0.73	1	TSC22D3	13	NK-SPARC
1.2e-72	0.401171	0.307	0.019	2.02e-68	HIST1H4J	14	NK-CD56-bright
2.77e-36	0.841827	0.747	0.188	4.66e-32	HIST1H1E	14	NK-CD56-bright
5.24e-36	0.926706	1	1	8.81e-32	HLA-B	14	NK-CD56-bright
4.3e-18	0.716362	0.987	0.873	7.23e-14	CYBA	14	NK-CD56-bright
7.79e-17	0.551618	1	0.996	1.31e-12	HLA-C	14	NK-CD56-bright
9.91e-17	0.739588	0.8	0.4	1.67e-12	EFHD2	14	NK-CD56-bright
1.85e-16	0.758092	0.947	0.683	3.11e-12	PTPRCAP	14	NK-CD56-bright
9.09e-16	0.638936	0.693	0.334	1.53e-11	SET	14	NK-CD56-bright
2.76e-15	0.392344	0.427	0.126	4.65e-11	KLF13	14	NK-CD56-bright
4.93e-15	0.491031	0.68	0.278	8.29e-11	SRRM2	14	NK-CD56-bright
1.52e-14	0.448897	0.44	0.138	2.55e-10	EIF4G1	14	NK-CD56-bright
1.94e-14	0.659129	0.853	0.478	3.27e-10	RNF213	14	NK-CD56-bright
5.15e-14	0.660056	0.96	0.838	8.65e-10	PTPRC	14	NK-CD56-bright
5.22e-14	0.389735	0.6	0.228	8.78e-10	CSNK1A1	14	NK-CD56-bright
7.08e-14	0.431736	0.6	0.236	1.19e-09	INPP5D	14	NK-CD56-bright
1.09e-13	0.423201	0.573	0.218	1.84e-09	ADAR	14	NK-CD56-bright
2.1e-13	0.698397	0.76	0.416	3.53e-09	ETS1	14	NK-CD56-bright
2.36e-13	0.553038	0.72	0.351	3.97e-09	DDX17	14	NK-CD56-bright
2.77e-13	0.615699	1	0.819	4.66e-09	RPS26	14	NK-CD56-bright
3.02e-13	0.448423	0.533	0.202	5.07e-09	PTPRA	14	NK-CD56-bright
3.2e-13	0.532178	0.64	0.273	5.39e-09	FAM65B	14	NK-CD56-bright
5.21e-13	0.547548	0.72	0.364	8.77e-09	TLN1	14	NK-CD56-bright
6.86e-13	0.681891	0.987	0.761	1.15e-08	RPS10	14	NK-CD56-bright
6.93e-13	0.555942	1	1	1.17e-08	MALAT1	14	NK-CD56-bright
7.37e-13	0.434467	0.613	0.255	1.24e-08	ARHGAP30	14	NK-CD56-bright
1.21e-12	0.50112	0.573	0.232	2.03e-08	BPTF	14	NK-CD56-bright
2.31e-12	0.593028	0.493	0.187	3.88e-08	KIR3DL1	14	NK-CD56-bright
3.1e-12	0.435188	0.893	0.525	5.22e-08	KLF2	14	NK-CD56-bright
1.15e-11	0.373882	0.627	0.268	1.93e-07	PTP4A2	14	NK-CD56-bright
1.37e-11	0.366058	0.507	0.196	2.3e-07	VPS13C	14	NK-CD56-bright
1.75e-11	0.360059	0.547	0.221	2.95e-07	EPB41	14	NK-CD56-bright
2.34e-11	0.480307	0.8	0.442	3.94e-07	CDC42	14	NK-CD56-bright
2.7e-11	0.376098	0.4	0.137	4.54e-07	CARD11	14	NK-CD56-bright
8.41e-11	0.495997	0.707	0.369	1.41e-06	IFITM3	14	NK-CD56-bright
8.41e-11	0.430347	0.587	0.259	1.41e-06	RBL2	14	NK-CD56-bright
8.5e-11	0.421995	0.507	0.212	1.43e-06	SMAP2	14	NK-CD56-bright
8.55e-11	0.385955	0.533	0.224	1.44e-06	APOL6	14	NK-CD56-bright
9.32e-11	0.53276	0.84	0.536	1.57e-06	NCL	14	NK-CD56-bright
9.72e-11	0.453122	0.627	0.295	1.63e-06	HP1BP3	14	NK-CD56-bright
1.85e-10	0.53509	0.613	0.309	3.1e-06	SLFN5	14	NK-CD56-bright
2.37e-10	0.384439	0.52	0.217	3.98e-06	LPCAT1	14	NK-CD56-bright
4e-10	0.509856	1	0.984	6.73e-06	RPS18	14	NK-CD56-bright
8.62e-10	0.359853	0.44	0.174	1.45e-05	NRDC	14	NK-CD56-bright
1.01e-09	0.548264	0.653	0.343	1.7e-05	SYNE1	14	NK-CD56-bright
1.18e-09	0.514226	0.653	0.353	1.99e-05	SYNE2	14	NK-CD56-bright
1.31e-09	0.425902	0.52	0.242	2.2e-05	FMNL1	14	NK-CD56-bright
1.54e-09	0.437327	1	0.997	2.58e-05	HLA-A	14	NK-CD56-bright
1.85e-09	0.507734	0.613	0.316	3.11e-05	UTRN	14	NK-CD56-bright
2.05e-09	0.379027	0.573	0.269	3.44e-05	CD300A	14	NK-CD56-bright
2.09e-09	0.598175	0.76	0.524	3.52e-05	ARPC1B	14	NK-CD56-bright
2.4e-09	0.465883	0.56	0.273	4.03e-05	IQGAP2	14	NK-CD56-bright
2.59e-09	0.482887	0.64	0.33	4.35e-05	NME2	14	NK-CD56-bright
5.62e-09	0.370302	0.493	0.213	9.44e-05	HLA-DPB1	14	NK-CD56-bright
6.47e-09	0.531359	0.64	0.356	0.000108764	AHNAK	14	NK-CD56-bright
7.82e-09	0.363689	0.547	0.255	0.000131568	ABHD17A	14	NK-CD56-bright
9.24e-09	0.481909	0.613	0.325	0.000155393	MACF1	14	NK-CD56-bright
1.2e-08	0.35941	0.547	0.259	0.000202066	ANKRD44	14	NK-CD56-bright
1.59e-08	0.466678	0.987	0.925	0.000267378	RPS9	14	NK-CD56-bright
1.9e-08	0.498153	0.72	0.423	0.000320175	IQGAP1	14	NK-CD56-bright
2.14e-08	0.385033	0.987	0.949	0.000359544	HLA-E	14	NK-CD56-bright
3.55e-08	0.498499	0.987	0.981	0.000596406	RPL3	14	NK-CD56-bright
4.25e-08	0.382033	0.533	0.26	0.000714711	FAM107B	14	NK-CD56-bright
4.43e-08	0.376642	0.573	0.289	0.000744783	ATRX	14	NK-CD56-bright
5.35e-08	0.420599	0.6	0.333	0.000899183	ACTR2	14	NK-CD56-bright
5.66e-08	0.511805	1	0.763	0.000951855	RPL17	14	NK-CD56-bright
5.95e-08	0.519814	0.747	0.487	0.00100093	IL2RB	14	NK-CD56-bright
9.17e-08	0.365715	0.493	0.233	0.00154167	TPM4	14	NK-CD56-bright
1.02e-07	0.366648	0.48	0.231	0.00171307	KDM5A	14	NK-CD56-bright
1.18e-07	0.532832	1	0.93	0.00198655	IFITM1	14	NK-CD56-bright
1.89e-07	0.412716	0.627	0.354	0.00318633	TGFB1	14	NK-CD56-bright
2.88e-07	0.447227	0.933	0.793	0.00483845	CORO1A	14	NK-CD56-bright
3.8e-07	0.49727	0.573	0.318	0.00639532	ITGA4	14	NK-CD56-bright
4.23e-07	0.569191	0.787	0.665	0.00710722	JAK1	14	NK-CD56-bright
4.89e-07	0.469634	0.787	0.482	0.00822679	EEF1G	14	NK-CD56-bright
6.19e-07	0.391028	0.573	0.312	0.0104103	SFPQ	14	NK-CD56-bright
6.67e-07	0.437167	0.973	0.879	0.0112199	IFITM2	14	NK-CD56-bright
7.55e-07	0.454568	0.987	0.892	0.0126906	GNLY	14	NK-CD56-bright
1.76e-06	0.436612	0.56	0.319	0.02962	CX3CR1	14	NK-CD56-bright
1.92e-06	0.378244	0.48	0.258	0.0322136	ROCK1	14	NK-CD56-bright
1.94e-06	0.389413	0.907	0.772	0.0325584	HNRNPA2B1	14	NK-CD56-bright
2.11e-06	0.425957	0.573	0.349	0.0354308	LINC00861	14	NK-CD56-bright
2.66e-06	0.372132	0.64	0.423	0.0447882	TXK	14	NK-CD56-bright
3.63e-06	0.433509	0.573	0.344	0.0610196	SPN	14	NK-CD56-bright
1.26e-05	0.3717	1	0.984	0.211802	PFN1	14	NK-CD56-bright
1.27e-05	0.362956	1	0.969	0.213987	RPL26	14	NK-CD56-bright
1.85e-05	0.367942	0.707	0.466	0.311256	IRF1	14	NK-CD56-bright
1.95e-05	0.401664	0.653	0.453	0.327667	MYH9	14	NK-CD56-bright
2.4e-05	0.435958	0.573	0.383	0.403922	NEAT1	14	NK-CD56-bright
2.98e-05	0.427505	1	0.83	0.502015	AC090498.1	14	NK-CD56-bright
3.16e-05	0.453624	0.853	0.753	0.530649	GZMB	14	NK-CD56-bright
3.4e-05	0.396353	0.827	0.696	0.571662	LCP1	14	NK-CD56-bright
3.61e-05	0.365452	0.467	0.271	0.607437	CANX	14	NK-CD56-bright
5.61e-05	0.371285	0.827	0.714	0.942999	ITGB2	14	NK-CD56-bright
6.88e-05	0.388288	1	0.986	1	RPLP2	14	NK-CD56-bright
9.58e-05	0.795634	0.72	0.675	1	RPL27A	14	NK-CD56-bright
0.000141564	0.672194	0.947	0.87	1	RPL13A	14	NK-CD56-bright
0.000386586	0.383027	0.96	0.853	1	PRF1	14	NK-CD56-bright
0.000521012	0.383995	0.587	0.448	1	PRMT2	14	NK-CD56-bright
0.000614281	0.493455	1	0.998	1	ACTB	14	NK-CD56-bright
0.0047204	0.366201	0.787	0.726	1	RPS11	14	NK-CD56-bright

## Sheet: B
p_val	avg_log2FC	pct.1	pct.2	p_val_adj	gene	cluster	annotation
0	1.94165	0.941	0.16	0	TCL1A	1	Naïve_B.1
0	1.02633	0.773	0.198	0	FCER2	1	Naïve_B.1
0	0.999968	0.998	0.884	0	TMSB10	1	Naïve_B.1
0	0.986822	0.633	0.113	0	IL4R	1	Naïve_B.1
0	0.854681	0.808	0.358	0	HVCN1	1	Naïve_B.1
0	0.789321	0.999	0.797	0	CD37	1	Naïve_B.1
0	0.747095	1	0.986	0	CD74	1	Naïve_B.1
0	0.659206	0.596	0.156	0	IGHD	1	Naïve_B.1
0	0.587085	1	0.968	0	RPL18A	1	Naïve_B.1
3.13e-305	0.70999	0.894	0.582	4.48e-301	CD79B	1	Naïve_B.1
2.73e-302	0.680904	0.988	0.794	3.92e-298	CD52	1	Naïve_B.1
6.03e-302	0.686665	0.64	0.265	8.64e-298	PLPP5	1	Naïve_B.1
5e-298	0.712681	0.996	0.814	7.17e-294	HLA-DRB1	1	Naïve_B.1
4.16e-281	0.683572	0.898	0.597	5.96e-277	LIMD2	1	Naïve_B.1
8.6e-269	0.657988	0.826	0.536	1.23e-264	NCF1	1	Naïve_B.1
6.31e-256	0.670839	0.783	0.446	9.04e-252	SELL	1	Naïve_B.1
5.92e-224	0.586818	0.99	0.792	8.49e-220	HLA-DPA1	1	Naïve_B.1
7.81e-224	0.511394	0.512	0.199	1.12e-219	FAM26F	1	Naïve_B.1
5.74e-222	0.492352	0.513	0.192	8.23e-218	BACH2	1	Naïve_B.1
2.42e-219	0.511576	0.992	0.889	3.47e-215	CD79A	1	Naïve_B.1
5.93e-216	0.565803	0.986	0.755	8.5e-212	HLA-DPB1	1	Naïve_B.1
6.6e-215	0.453563	0.456	0.159	9.46e-211	TSPAN13	1	Naïve_B.1
1.38e-208	0.38111	0.227	0.028	1.98e-204	RP11-164H13.1	1	Naïve_B.1
2.9e-208	0.470587	0.999	0.925	4.15e-204	RPL15	1	Naïve_B.1
4.96e-204	0.37149	0.298	0.063	7.11e-200	CD200	1	Naïve_B.1
1.2e-203	0.548586	0.799	0.493	1.73e-199	LINC00926	1	Naïve_B.1
1.79e-203	0.49001	0.484	0.185	2.56e-199	CD72	1	Naïve_B.1
2.11e-193	0.434964	1	0.963	3.02e-189	RPS19	1	Naïve_B.1
2.44e-191	0.50486	0.999	0.808	3.49e-187	HLA-DRA	1	Naïve_B.1
5.09e-181	0.486146	0.684	0.369	7.29e-177	FAM129C	1	Naïve_B.1
4.69e-177	0.510053	0.971	0.738	6.72e-173	HLA-DQA1	1	Naïve_B.1
4.59e-175	0.409092	0.396	0.139	6.57e-171	C1orf162	1	Naïve_B.1
6.53e-175	0.528386	0.794	0.537	9.36e-171	RCSD1	1	Naïve_B.1
1.33e-168	0.451432	0.999	0.938	1.91e-164	RPL6	1	Naïve_B.1
1.31e-163	0.473166	0.916	0.714	1.87e-159	ARHGDIB	1	Naïve_B.1
2.85e-163	0.484575	0.826	0.561	4.08e-159	FCMR	1	Naïve_B.1
7.63e-158	0.514898	0.774	0.501	1.09e-153	UCP2	1	Naïve_B.1
6.77e-157	0.407223	1	0.951	9.7e-153	RPL29	1	Naïve_B.1
2.28e-156	0.437376	0.536	0.26	3.27e-152	CYB561A3	1	Naïve_B.1
3.02e-156	0.453672	0.947	0.723	4.32e-152	LAPTM5	1	Naïve_B.1
1.09e-154	0.410769	1	0.953	1.57e-150	RPL18	1	Naïve_B.1
3.04e-153	0.428031	0.468	0.211	4.35e-149	ADK	1	Naïve_B.1
7.82e-149	0.41518	0.998	0.909	1.12e-144	GNB2L1	1	Naïve_B.1
1.02e-146	0.388776	0.998	0.931	1.47e-142	RPS5	1	Naïve_B.1
4.99e-146	0.412589	1	0.939	7.15e-142	RPS13	1	Naïve_B.1
1.24e-142	0.625014	0.767	0.513	1.77e-138	HLA-DRB5	1	Naïve_B.1
4.18e-138	0.444603	0.931	0.668	5.99e-134	LTB	1	Naïve_B.1
1.91e-136	0.390273	1	0.937	2.74e-132	RPL37	1	Naïve_B.1
7.93e-136	0.427155	0.995	0.878	1.14e-131	RPSA	1	Naïve_B.1
1.49e-135	0.403809	1	0.946	2.13e-131	FAU	1	Naïve_B.1
2.64e-135	0.419634	0.994	0.878	3.79e-131	RPL22	1	Naïve_B.1
1.81e-132	0.411112	0.998	0.914	2.6e-128	RPL5	1	Naïve_B.1
2.82e-131	0.340292	0.397	0.169	4.04e-127	BLOC1S2	1	Naïve_B.1
8.2e-123	0.348926	0.418	0.192	1.17e-118	FCRL1	1	Naïve_B.1
1.7e-121	0.405932	0.971	0.869	2.43e-117	EEF1D	1	Naïve_B.1
3.37e-120	0.421194	0.516	0.276	4.83e-116	AES	1	Naïve_B.1
1.33e-119	0.398371	0.889	0.693	1.91e-115	ARPC3	1	Naïve_B.1
1.61e-119	0.40463	0.756	0.524	2.31e-115	HLA-DMA	1	Naïve_B.1
2.4e-118	0.456803	0.966	0.812	3.44e-114	RPS10	1	Naïve_B.1
7.13e-118	0.43633	0.675	0.455	1.02e-113	MEF2C	1	Naïve_B.1
1.11e-117	0.375288	1	0.955	1.59e-113	RPL19	1	Naïve_B.1
3.27e-115	0.373616	1	0.945	4.69e-111	RPS3A	1	Naïve_B.1
3.61e-113	0.362885	1	0.949	5.17e-109	RPL32	1	Naïve_B.1
4.1e-112	0.339317	1	0.97	5.87e-108	RPL7A	1	Naïve_B.1
5.46e-111	0.344094	0.453	0.234	7.82e-107	LTA4H	1	Naïve_B.1
7.72e-110	0.370974	0.679	0.429	1.11e-105	PTPN6	1	Naïve_B.1
2.13e-109	0.369166	0.685	0.452	3.05e-105	SNX2	1	Naïve_B.1
2.84e-107	0.371278	1	0.947	4.07e-103	RPL30	1	Naïve_B.1
9.26e-107	0.332196	1	0.977	1.33e-102	RPL13	1	Naïve_B.1
4.17e-106	0.44186	0.833	0.629	5.98e-102	PTPRCAP	1	Naïve_B.1
2.66e-105	0.357246	1	0.95	3.81e-101	RPL34	1	Naïve_B.1
4.28e-103	0.382792	0.817	0.605	6.13e-99	CORO1A	1	Naïve_B.1
2.66e-102	0.41468	0.801	0.614	3.81e-98	FXYD5	1	Naïve_B.1
2.85e-99	0.3546	0.608	0.396	4.09e-95	C11orf31	1	Naïve_B.1
9.85e-99	0.367746	0.563	0.335	1.41e-94	VPREB3	1	Naïve_B.1
5.8e-97	0.386223	0.995	0.885	8.31e-93	ACTB	1	Naïve_B.1
3.64e-94	0.336404	1	0.942	5.21e-90	RPS23	1	Naïve_B.1
5.01e-94	0.38177	0.892	0.751	7.18e-90	H3F3A	1	Naïve_B.1
8.28e-93	0.324537	1	0.943	1.19e-88	RPL35A	1	Naïve_B.1
1.01e-92	0.33758	1	0.929	1.45e-88	RPL12	1	Naïve_B.1
9.38e-91	0.344342	0.999	0.897	1.34e-86	RPL26	1	Naïve_B.1
1.07e-90	0.343452	0.808	0.603	1.53e-86	GLTSCR2	1	Naïve_B.1
5.56e-90	0.323936	0.968	0.85	7.97e-86	RPL21	1	Naïve_B.1
3.51e-89	0.338773	1	0.988	5.02e-85	RPL10	1	Naïve_B.1
9.31e-89	0.380031	0.907	0.731	1.33e-84	PABPC1	1	Naïve_B.1
1.87e-86	0.353992	0.648	0.449	2.67e-82	POLD4	1	Naïve_B.1
2.43e-86	0.353403	1	0.952	3.48e-82	RPL11	1	Naïve_B.1
3.15e-86	0.34078	1	0.953	4.51e-82	RPS27	1	Naïve_B.1
3.24e-86	0.348303	1	0.969	4.64e-82	RPL8	1	Naïve_B.1
4.78e-84	0.366734	0.934	0.759	6.85e-80	TXNIP	1	Naïve_B.1
1.66e-83	0.338398	0.712	0.533	2.39e-79	SEC62	1	Naïve_B.1
1.9e-83	0.327449	0.71	0.516	2.73e-79	ATP6V1G1	1	Naïve_B.1
1.51e-82	0.328556	0.905	0.688	2.16e-78	HLA-DQB1	1	Naïve_B.1
2.11e-82	0.328674	1	0.941	3.02e-78	RPL39	1	Naïve_B.1
1.29e-81	0.33341	0.824	0.654	1.85e-77	CCNI	1	Naïve_B.1
2.73e-78	0.327195	0.776	0.61	3.92e-74	PCBP2	1	Naïve_B.1
2.96e-75	0.339184	0.997	0.926	4.24e-71	RPS24	1	Naïve_B.1
4.02e-63	0.340543	1	0.982	5.76e-59	EEF1A1	1	Naïve_B.1
1.65e-62	0.340824	0.394	0.235	2.37e-58	HLA-DQA2	1	Naïve_B.1
6.13e-29	0.339633	0.821	0.774	8.78e-25	RPS26	1	Naïve_B.1
2.88e-117	0.440383	0.999	0.954	4.13e-113	RPS3	2	Non-switched-memory_B
3.77e-113	1.1031	0.111	0.009	5.41e-109	IGKV2-24	2	Non-switched-memory_B
6.57e-111	0.407788	0.999	0.986	9.41e-107	EEF1A1	2	Non-switched-memory_B
1.01e-105	0.390792	0.999	0.97	1.44e-101	RPS15A	2	Non-switched-memory_B
1.01e-104	0.405306	0.999	0.966	1.44e-100	RPS14	2	Non-switched-memory_B
1.45e-98	0.409106	0.994	0.953	2.08e-94	RPL3	2	Non-switched-memory_B
7.07e-98	0.417852	0.991	0.918	1.01e-93	EEF1B2	2	Non-switched-memory_B
1.06e-97	0.559971	0.928	0.718	1.52e-93	LTB	2	Non-switched-memory_B
1.17e-96	0.319771	0.369	0.139	1.67e-92	AIM2	2	Non-switched-memory_B
7.03e-95	0.406343	0.999	0.971	1.01e-90	RPS12	2	Non-switched-memory_B
2.58e-94	0.327876	0.276	0.086	3.7e-90	RP11-731F5.2	2	Non-switched-memory_B
2.99e-94	0.509711	0.976	0.879	4.29e-90	AC090498.1	2	Non-switched-memory_B
2.64e-92	0.45582	0.998	0.96	3.78e-88	RPS18	2	Non-switched-memory_B
4.72e-90	0.377546	1	0.984	6.77e-86	RPS8	2	Non-switched-memory_B
2.8e-89	0.368139	0.999	0.953	4.01e-85	RPS23	2	Non-switched-memory_B
2.48e-88	0.387142	0.996	0.941	3.55e-84	RPS6	2	Non-switched-memory_B
4.42e-88	0.357056	1	0.993	6.34e-84	RPLP1	2	Non-switched-memory_B
2.07e-86	0.355039	0.999	0.975	2.96e-82	RPS28	2	Non-switched-memory_B
1.29e-85	0.461061	0.953	0.816	1.85e-81	RPL17	2	Non-switched-memory_B
2.84e-82	0.408322	0.423	0.195	4.08e-78	AC079767.4	2	Non-switched-memory_B
1.66e-81	0.357204	0.996	0.932	2.38e-77	RPL36	2	Non-switched-memory_B
2.27e-78	0.357724	0.994	0.927	3.25e-74	RPL23A	2	Non-switched-memory_B
1.3e-77	0.376362	0.999	0.94	1.86e-73	RPS2	2	Non-switched-memory_B
1.12e-76	0.45009	0.885	0.679	1.61e-72	EEF1G	2	Non-switched-memory_B
9.68e-74	0.436385	0.975	0.839	1.39e-69	RPS10	2	Non-switched-memory_B
9.68e-73	0.428379	0.947	0.813	1.39e-68	EEF2	2	Non-switched-memory_B
4.74e-70	0.338354	0.999	0.962	6.79e-66	RPS27	2	Non-switched-memory_B
3.93e-69	0.343465	0.999	0.957	5.64e-65	RPL30	2	Non-switched-memory_B
4.88e-69	0.347448	0.999	0.962	6.99e-65	RPL11	2	Non-switched-memory_B
1.59e-68	0.353571	0.995	0.93	2.28e-64	RPS21	2	Non-switched-memory_B
3.99e-68	0.353582	0.999	0.943	5.72e-64	RPLP2	2	Non-switched-memory_B
4.11e-67	0.358461	0.961	0.841	5.89e-63	RPL4	2	Non-switched-memory_B
1.23e-65	0.33759	0.996	0.9	1.76e-61	RPSA	2	Non-switched-memory_B
1.17e-64	0.323212	0.999	0.954	1.67e-60	RPL35A	2	Non-switched-memory_B
1.27e-64	0.329209	0.996	0.934	1.82e-60	RPL14	2	Non-switched-memory_B
5.12e-64	0.322473	0.999	0.96	7.34e-60	RPL34	2	Non-switched-memory_B
6.27e-64	0.324451	0.999	0.935	8.98e-60	RPS25	2	Non-switched-memory_B
1.36e-62	0.328959	0.999	0.955	1.94e-58	RPS3A	2	Non-switched-memory_B
1.05e-60	0.358469	0.99	0.898	1.51e-56	RPL13A	2	Non-switched-memory_B
2.02e-60	0.330049	0.989	0.903	2.9e-56	RPS29	2	Non-switched-memory_B
1.43e-59	0.318844	0.999	0.96	2.05e-55	RPS27A	2	Non-switched-memory_B
2.97e-58	0.339991	0.883	0.735	4.26e-54	TOMM7	2	Non-switched-memory_B
4.04e-58	0.324821	0.996	0.917	5.79e-54	RPL26	2	Non-switched-memory_B
7.61e-58	0.312348	0.999	0.975	1.09e-53	RPL8	2	Non-switched-memory_B
2.48e-57	0.30403	0.999	0.963	3.55e-53	RPL19	2	Non-switched-memory_B
4.77e-57	0.379186	0.679	0.497	6.84e-53	RALGPS2	2	Non-switched-memory_B
7.25e-57	0.285234	0.999	0.976	1.04e-52	RPL7A	2	Non-switched-memory_B
2.54e-56	0.289207	0.999	0.975	3.64e-52	RPS4X	2	Non-switched-memory_B
4.51e-55	0.304775	0.993	0.931	6.46e-51	RPL5	2	Non-switched-memory_B
5.61e-55	0.294027	0.999	0.991	8.04e-51	RPL10	2	Non-switched-memory_B
2.15e-54	0.309663	0.999	0.959	3.09e-50	RPL32	2	Non-switched-memory_B
1.9e-53	0.297182	0.999	0.949	2.72e-49	RPL37	2	Non-switched-memory_B
3.08e-52	0.337414	0.858	0.727	4.42e-48	SLC25A6	2	Non-switched-memory_B
5.65e-52	0.285645	0.993	0.919	8.1e-48	NACA	2	Non-switched-memory_B
1.96e-50	0.288338	0.997	0.955	2.81e-46	RPS7	2	Non-switched-memory_B
7.27e-50	0.282871	0.514	0.313	1.04e-45	CD82	2	Non-switched-memory_B
1.48e-49	0.303749	0.87	0.74	2.12e-45	NPM1	2	Non-switched-memory_B
1.9e-49	0.316068	0.918	0.8	2.72e-45	RPL31	2	Non-switched-memory_B
9.85e-49	0.342845	0.795	0.645	1.41e-44	RPS20	2	Non-switched-memory_B
3.63e-48	0.273105	0.999	0.981	5.21e-44	RPL13	2	Non-switched-memory_B
3.72e-48	0.297246	0.997	0.95	5.33e-44	RPL6	2	Non-switched-memory_B
4.68e-48	0.281358	0.994	0.925	6.7e-44	RPS16	2	Non-switched-memory_B
3.79e-47	0.403243	0.329	0.172	5.43e-43	RP5-887A10.1	2	Non-switched-memory_B
4.76e-47	0.293189	0.999	0.953	6.82e-43	RPL39	2	Non-switched-memory_B
9.06e-47	0.312306	0.782	0.604	1.3e-42	BANK1	2	Non-switched-memory_B
4.28e-46	0.277409	0.996	0.98	6.13e-42	TPT1	2	Non-switched-memory_B
2.3e-45	0.285526	0.999	0.951	3.3e-41	RPS13	2	Non-switched-memory_B
5.8e-44	0.269947	0.996	0.974	8.32e-40	RPLP0	2	Non-switched-memory_B
6.25e-43	0.275301	0.988	0.905	8.96e-39	RPL10A	2	Non-switched-memory_B
1.4e-42	0.287348	0.858	0.663	2e-38	PTPRCAP	2	Non-switched-memory_B
2.18e-41	0.335602	0.846	0.717	3.13e-37	RPL27A	2	Non-switched-memory_B
3.66e-41	0.277397	0.987	0.923	5.25e-37	RPS9	2	Non-switched-memory_B
5.96e-40	0.264371	0.984	0.895	8.54e-36	RPL9	2	Non-switched-memory_B
6.12e-40	0.268924	0.999	0.943	8.78e-36	RPL12	2	Non-switched-memory_B
3.13e-39	0.261418	0.462	0.288	4.49e-35	SPIB	2	Non-switched-memory_B
4.35e-38	0.268529	0.935	0.829	6.23e-34	RPL38	2	Non-switched-memory_B
3.73e-36	0.266496	0.951	0.854	5.34e-32	RPL27	2	Non-switched-memory_B
9.65e-36	0.252818	0.694	0.532	1.38e-31	ZFAS1	2	Non-switched-memory_B
8.67e-32	0.272221	0.638	0.484	1.24e-27	PTPN6	2	Non-switched-memory_B
0	1.9888	0.963	0.448	0	JUNB	3	Activited_B-AREG
0	1.60911	0.854	0.296	0	FOS	3	Activited_B-AREG
0	1.55442	0.792	0.121	0	NR4A2	3	Activited_B-AREG
0	1.53859	0.863	0.231	0	CD83	3	Activited_B-AREG
0	1.51429	0.94	0.508	0	CXCR4	3	Activited_B-AREG
0	1.29415	0.997	0.829	0	BTG1	3	Activited_B-AREG
0	1.28951	0.968	0.408	0	DUSP1	3	Activited_B-AREG
0	1.21833	0.78	0.249	0	CD69	3	Activited_B-AREG
0	1.08522	0.664	0.148	0	SLC2A3	3	Activited_B-AREG
0	1.07071	0.519	0.09	0	AREG	3	Activited_B-AREG
0	0.925935	0.49	0.083	0	ZNF331	3	Activited_B-AREG
0	0.858641	0.707	0.183	0	FOSB	3	Activited_B-AREG
7.69e-295	0.945115	0.994	0.881	1.1e-290	EIF1	3	Activited_B-AREG
1.51e-293	0.989176	0.619	0.168	2.16e-289	GPR183	3	Activited_B-AREG
1.86e-261	1.17546	0.967	0.78	2.67e-257	H3F3B	3	Activited_B-AREG
2.37e-253	0.822211	0.559	0.134	3.39e-249	NR4A1	3	Activited_B-AREG
1.34e-244	1.08991	0.948	0.602	1.92e-240	TSC22D3	3	Activited_B-AREG
6.64e-242	1.16425	0.921	0.609	9.52e-238	ZFP36L2	3	Activited_B-AREG
1.88e-234	0.836345	0.651	0.222	2.7e-230	YPEL5	3	Activited_B-AREG
3.2e-207	0.832278	0.554	0.176	4.59e-203	LY9	3	Activited_B-AREG
6.69e-205	0.798855	0.746	0.328	9.59e-201	CD55	3	Activited_B-AREG
2.98e-204	0.511203	0.314	0.05	4.28e-200	CREM	3	Activited_B-AREG
3.03e-202	0.731956	0.723	0.275	4.34e-198	PPP1R15A	3	Activited_B-AREG
3.11e-191	0.510463	0.435	0.105	4.45e-187	SERTAD1	3	Activited_B-AREG
6.53e-181	0.651781	0.458	0.122	9.35e-177	RGS2	3	Activited_B-AREG
4.85e-178	0.615542	0.999	0.984	6.95e-174	MALAT1	3	Activited_B-AREG
2.76e-173	0.861984	0.77	0.374	3.96e-169	KLF6	3	Activited_B-AREG
1.47e-171	0.535945	0.438	0.12	2.11e-167	ARL4A	3	Activited_B-AREG
2.53e-170	0.863775	0.993	0.837	3.63e-166	FTH1	3	Activited_B-AREG
8.11e-169	1.02784	0.795	0.462	1.16e-164	ZFP36	3	Activited_B-AREG
4.81e-167	0.841569	0.826	0.453	6.9e-163	HERPUD1	3	Activited_B-AREG
1.26e-159	0.363971	0.303	0.059	1.8e-155	KDM6B	3	Activited_B-AREG
2.18e-158	0.717434	0.767	0.387	3.12e-154	SAT1	3	Activited_B-AREG
1.49e-153	0.713189	0.622	0.269	2.13e-149	TUBA1A	3	Activited_B-AREG
2.93e-149	0.711861	0.631	0.286	4.2e-145	CYTIP	3	Activited_B-AREG
3.4e-149	0.439771	0.379	0.099	4.87e-145	SKIL	3	Activited_B-AREG
3.56e-149	0.486372	0.476	0.155	5.1e-145	IDS	3	Activited_B-AREG
3.35e-146	0.582691	0.456	0.137	4.79e-142	DUSP2	3	Activited_B-AREG
3.33e-144	0.744929	0.815	0.483	4.77e-140	EZR	3	Activited_B-AREG
7.32e-144	0.578077	0.578	0.237	1.05e-139	PDE4B	3	Activited_B-AREG
1.21e-141	0.369623	0.297	0.064	1.73e-137	RASGEF1B	3	Activited_B-AREG
6.92e-126	0.564714	0.616	0.27	9.92e-122	DDIT4	3	Activited_B-AREG
9.63e-120	0.477649	0.312	0.083	1.38e-115	CHMP1B	3	Activited_B-AREG
8.88e-119	0.396097	0.343	0.1	1.27e-114	ALG13	3	Activited_B-AREG
1.62e-117	0.612282	0.533	0.229	2.31e-113	SRGN	3	Activited_B-AREG
4.66e-117	0.410032	0.433	0.152	6.67e-113	DDX3X	3	Activited_B-AREG
7.78e-113	0.763498	0.671	0.369	1.11e-108	IER2	3	Activited_B-AREG
1.76e-109	0.396002	0.415	0.146	2.53e-105	JUND	3	Activited_B-AREG
1.83e-107	0.548986	0.93	0.767	2.63e-103	UBC	3	Activited_B-AREG
1e-106	0.427619	1	0.967	1.43e-102	RPS14	3	Activited_B-AREG
3.04e-105	0.521183	0.694	0.38	4.36e-101	REL	3	Activited_B-AREG
6.53e-104	0.51085	0.999	0.921	9.36e-100	PTMA	3	Activited_B-AREG
1.25e-103	0.606589	0.869	0.631	1.79e-99	DDX5	3	Activited_B-AREG
3.16e-93	0.381221	0.43	0.172	4.54e-89	HIF1A	3	Activited_B-AREG
2.74e-92	0.358013	0.294	0.09	3.92e-88	BCL2A1	3	Activited_B-AREG
1.19e-91	0.376509	0.362	0.131	1.71e-87	TUBB4B	3	Activited_B-AREG
3.29e-91	0.409706	0.493	0.221	4.72e-87	CYCS	3	Activited_B-AREG
1.45e-89	0.418033	0.559	0.265	2.08e-85	DNAJA1	3	Activited_B-AREG
1.84e-89	0.540974	0.742	0.432	2.63e-85	JUN	3	Activited_B-AREG
2.89e-89	0.390579	0.532	0.246	4.15e-85	WSB1	3	Activited_B-AREG
1.29e-88	0.511926	0.869	0.639	1.85e-84	PNRC1	3	Activited_B-AREG
2.64e-87	0.384284	0.313	0.103	3.78e-83	CDKN1A	3	Activited_B-AREG
3.37e-86	0.421115	0.718	0.425	4.82e-82	RBM39	3	Activited_B-AREG
2.05e-84	0.433693	0.607	0.325	2.94e-80	SMAP2	3	Activited_B-AREG
4.31e-83	0.383349	0.412	0.169	6.17e-79	FAM46C	3	Activited_B-AREG
7.48e-83	0.371456	0.569	0.287	1.07e-78	RBM8A	3	Activited_B-AREG
4.42e-82	0.353234	0.366	0.14	6.34e-78	CCNH	3	Activited_B-AREG
7.62e-82	0.459988	0.661	0.38	1.09e-77	SRSF7	3	Activited_B-AREG
8.5e-81	0.40519	0.552	0.28	1.22e-76	STK17B	3	Activited_B-AREG
2.52e-78	0.470667	0.432	0.188	3.61e-74	GADD45B	3	Activited_B-AREG
2.9e-78	0.382793	0.601	0.327	4.15e-74	STK4	3	Activited_B-AREG
3.27e-78	0.370094	1	0.955	4.68e-74	RPS3	3	Activited_B-AREG
2.55e-77	0.377376	0.514	0.253	3.65e-73	ELF1	3	Activited_B-AREG
6.06e-76	0.430474	0.747	0.479	8.68e-72	SRSF5	3	Activited_B-AREG
8.32e-72	0.398871	0.629	0.368	1.19e-67	SMCHD1	3	Activited_B-AREG
2.04e-71	0.37775	0.179	0.044	2.92e-67	RGCC	3	Activited_B-AREG
2.44e-71	0.358855	0.37	0.156	3.5e-67	TMEM2	3	Activited_B-AREG
4e-71	0.447447	0.888	0.69	5.73e-67	HSP90AB1	3	Activited_B-AREG
1.28e-70	0.363765	0.999	0.974	1.84e-66	HLA-B	3	Activited_B-AREG
2.9e-70	0.377632	1	0.961	4.16e-66	RPS18	3	Activited_B-AREG
5.23e-69	0.378899	0.616	0.352	7.49e-65	TUBA1B	3	Activited_B-AREG
2.82e-68	0.419013	0.487	0.249	4.05e-64	MCL1	3	Activited_B-AREG
1.85e-66	0.357077	1	0.971	2.65e-62	RPS12	3	Activited_B-AREG
4.74e-66	0.355912	0.586	0.33	6.8e-62	RSRP1	3	Activited_B-AREG
5.35e-64	0.391933	0.401	0.189	7.67e-60	MAP3K8	3	Activited_B-AREG
1.25e-63	0.346949	0.484	0.251	1.79e-59	PTPN1	3	Activited_B-AREG
3.88e-63	0.477864	0.633	0.392	5.56e-59	NFKBIA	3	Activited_B-AREG
2.07e-60	0.378068	0.781	0.525	2.97e-56	ZFAS1	3	Activited_B-AREG
2.33e-60	0.34939	0.747	0.497	3.34e-56	HIST1H4C	3	Activited_B-AREG
2.33e-59	0.354242	0.563	0.323	3.34e-55	ATP6V0C	3	Activited_B-AREG
4.65e-58	0.370603	0.862	0.641	6.66e-54	RPS20	3	Activited_B-AREG
1.56e-57	0.434305	0.643	0.414	2.23e-53	BTG2	3	Activited_B-AREG
1.4e-54	0.364501	0.886	0.716	2.01e-50	RPL27A	3	Activited_B-AREG
8.69e-54	0.35672	0.973	0.884	1.24e-49	HLA-A	3	Activited_B-AREG
9.53e-52	0.369014	0.36	0.173	1.37e-47	RP5-887A10.1	3	Activited_B-AREG
1.76e-49	0.364619	0.711	0.504	2.52e-45	CALM1	3	Activited_B-AREG
1.14e-46	0.387296	0.803	0.627	1.63e-42	SARAF	3	Activited_B-AREG
1.21e-45	0.399864	0.519	0.316	1.74e-41	CRIP1	3	Activited_B-AREG
2.99e-35	0.375851	0.216	0.095	4.29e-31	EGR1	3	Activited_B-AREG
0.00253427	0.351654	0.582	0.554	1	KLF2	3	Activited_B-AREG
0	2.67596	0.938	0.235	0	HSPA1A	4	Activited_B-RHOB
0	2.42383	0.937	0.279	0	DNAJB1	4	Activited_B-RHOB
0	2.31214	0.931	0.217	0	HSPA1B	4	Activited_B-RHOB
0	1.94647	0.965	0.575	0	HSP90AA1	4	Activited_B-RHOB
0	1.76819	0.937	0.428	0	DUSP1	4	Activited_B-RHOB
5.69e-297	1.86268	0.912	0.423	8.16e-293	JUN	4	Activited_B-RHOB
1.17e-280	1.11812	0.651	0.164	1.68e-276	HSPH1	4	Activited_B-RHOB
8.42e-279	1.41521	0.836	0.348	1.21e-274	HSPE1	4	Activited_B-RHOB
2.55e-272	1.23875	0.796	0.28	3.66e-268	PPP1R15A	4	Activited_B-RHOB
6.8e-248	1.56416	0.838	0.314	9.74e-244	FOS	4	Activited_B-RHOB
4.43e-237	0.981395	0.688	0.201	6.35e-233	FOSB	4	Activited_B-RHOB
1.07e-233	0.632511	0.419	0.07	1.54e-229	DNAJB4	4	Activited_B-RHOB
1.32e-223	1.10644	0.608	0.172	1.89e-219	RHOB	4	Activited_B-RHOB
1.47e-218	1.0433	0.568	0.145	2.11e-214	NR4A1	4	Activited_B-RHOB
2.47e-204	1.00544	0.69	0.26	3.54e-200	DNAJA1	4	Activited_B-RHOB
2.75e-197	0.652493	0.464	0.105	3.94e-193	IER5	4	Activited_B-RHOB
1.33e-195	0.789097	0.626	0.208	1.9e-191	CACYBP	4	Activited_B-RHOB
4.6e-195	1.33848	0.637	0.223	6.59e-191	HSPB1	4	Activited_B-RHOB
5.29e-195	0.700919	0.418	0.084	7.58e-191	ZFAND2A	4	Activited_B-RHOB
2.27e-182	1.26317	0.87	0.473	3.25e-178	JUNB	4	Activited_B-RHOB
1.16e-169	0.949989	0.696	0.296	1.66e-165	HSPD1	4	Activited_B-RHOB
8.94e-169	0.42534	0.266	0.036	1.28e-164	BAG3	4	Activited_B-RHOB
4.82e-166	1.07793	0.923	0.692	6.91e-162	HSP90AB1	4	Activited_B-RHOB
2.14e-161	0.736779	0.48	0.13	3.06e-157	RGS2	4	Activited_B-RHOB
7.26e-161	1.34819	0.664	0.277	1.04e-156	CD69	4	Activited_B-RHOB
4.51e-157	0.962185	0.49	0.143	6.46e-153	DUSP2	4	Activited_B-RHOB
2.81e-150	0.626357	0.457	0.129	4.02e-146	PMAIP1	4	Activited_B-RHOB
6.16e-146	0.942827	0.67	0.27	8.82e-142	CD83	4	Activited_B-RHOB
6.54e-131	1.1168	0.74	0.389	9.37e-127	KLF6	4	Activited_B-RHOB
2.4e-123	0.459191	0.411	0.117	3.44e-119	SERTAD1	4	Activited_B-RHOB
5.06e-120	0.871748	0.903	0.661	7.25e-116	HSPA8	4	Activited_B-RHOB
2.15e-117	0.505084	0.401	0.118	3.08e-113	ANKRD37	4	Activited_B-RHOB
1.56e-114	0.778614	0.505	0.187	2.24e-110	GADD45B	4	Activited_B-RHOB
2.83e-110	0.467426	0.251	0.051	4.05e-106	TNF	4	Activited_B-RHOB
1.84e-109	0.600952	0.989	0.885	2.63e-105	EIF1	4	Activited_B-RHOB
2.75e-103	0.561885	0.49	0.173	3.95e-99	NR4A2	4	Activited_B-RHOB
9.66e-99	0.805604	0.586	0.283	1.38e-94	TUBA1A	4	Activited_B-RHOB
1.52e-94	0.756193	0.716	0.404	2.18e-90	SAT1	4	Activited_B-RHOB
3.87e-94	0.621674	0.313	0.088	5.54e-90	EGR1	4	Activited_B-RHOB
6.57e-90	0.831576	0.895	0.776	9.42e-86	UBC	4	Activited_B-RHOB
1.66e-87	0.747981	0.805	0.605	2.37e-83	UBB	4	Activited_B-RHOB
1.31e-83	0.444232	1	0.985	1.88e-79	MALAT1	4	Activited_B-RHOB
7.3e-83	0.357847	0.202	0.043	1.05e-78	ATF3	4	Activited_B-RHOB
1.71e-82	0.681943	0.863	0.622	2.45e-78	TSC22D3	4	Activited_B-RHOB
8.3e-79	0.599537	0.816	0.534	1.19e-74	CXCR4	4	Activited_B-RHOB
1.16e-78	0.65501	0.673	0.378	1.66e-74	IER2	4	Activited_B-RHOB
1.46e-76	0.63878	0.935	0.789	2.09e-72	H3F3B	4	Activited_B-RHOB
1.05e-74	0.41799	0.346	0.122	1.51e-70	TSPYL2	4	Activited_B-RHOB
8.42e-74	0.558103	0.444	0.187	1.21e-69	SLC2A3	4	Activited_B-RHOB
7.24e-72	0.332483	0.282	0.089	1.04e-67	CDC42EP3	4	Activited_B-RHOB
8.94e-71	0.391951	0.346	0.122	1.28e-66	AREG	4	Activited_B-RHOB
7.98e-69	0.371002	0.315	0.111	1.14e-64	CKS2	4	Activited_B-RHOB
6.9e-68	0.451618	0.997	0.975	9.89e-64	HLA-B	4	Activited_B-RHOB
9.39e-67	0.386237	0.321	0.116	1.35e-62	SOCS1	4	Activited_B-RHOB
1.95e-64	0.313623	0.282	0.095	2.79e-60	DDIT3	4	Activited_B-RHOB
2.21e-64	0.318829	0.206	0.055	3.16e-60	RBKS	4	Activited_B-RHOB
4.6e-63	0.595469	0.545	0.288	6.6e-59	DDIT4	4	Activited_B-RHOB
3.08e-61	0.329403	0.382	0.158	4.42e-57	JUND	4	Activited_B-RHOB
9.48e-61	0.383511	0.432	0.202	1.36e-56	CLK1	4	Activited_B-RHOB
1.06e-58	0.328107	0.358	0.147	1.53e-54	CCNH	4	Activited_B-RHOB
2.4e-58	0.316529	0.349	0.144	3.45e-54	AHSA1	4	Activited_B-RHOB
1.97e-53	0.426862	0.97	0.837	2.83e-49	BTG1	4	Activited_B-RHOB
3.74e-53	0.411073	0.99	0.922	5.36e-49	HLA-C	4	Activited_B-RHOB
5.16e-53	0.341714	1	0.968	7.4e-49	RPS14	4	Activited_B-RHOB
1.39e-52	0.500191	0.632	0.4	1.99e-48	NFKBIA	4	Activited_B-RHOB
1.5e-52	0.377681	0.457	0.233	2.15e-48	CYCS	4	Activited_B-RHOB
3.12e-51	0.329239	0.349	0.153	4.46e-47	BCAS2	4	Activited_B-RHOB
5.17e-51	0.424508	0.626	0.392	7.4e-47	SRSF7	4	Activited_B-RHOB
1.33e-50	0.298174	0.304	0.124	1.9e-46	CHORDC1	4	Activited_B-RHOB
2.22e-50	0.456877	0.658	0.43	3.18e-46	STK17A	4	Activited_B-RHOB
6.2e-50	0.292951	0.243	0.087	8.88e-46	SAMSN1	4	Activited_B-RHOB
3.04e-45	0.290044	0.285	0.117	4.35e-41	SKIL	4	Activited_B-RHOB
2.25e-44	0.528177	0.684	0.484	3.23e-40	ZFP36	4	Activited_B-RHOB
8.23e-44	0.371351	0.972	0.887	1.18e-39	HLA-A	4	Activited_B-RHOB
3.45e-43	0.332568	0.358	0.168	4.95e-39	LGALS1	4	Activited_B-RHOB
5.76e-43	0.295255	0.31	0.14	8.25e-39	MRPL18	4	Activited_B-RHOB
1.18e-42	0.351295	0.988	0.842	1.69e-38	FTH1	4	Activited_B-RHOB
2.69e-42	0.672096	0.45	0.258	3.86e-38	ID3	4	Activited_B-RHOB
6.91e-42	0.303238	0.271	0.114	9.9e-38	CDKN1A	4	Activited_B-RHOB
6.09e-40	0.397847	0.208	0.077	8.73e-36	GLA	4	Activited_B-RHOB
5.67e-38	0.391441	0.829	0.642	8.13e-34	DDX5	4	Activited_B-RHOB
3.36e-37	0.309571	0.52	0.308	4.82e-33	CYTIP	4	Activited_B-RHOB
6.06e-36	0.317327	0.434	0.244	8.69e-32	KIAA1551	4	Activited_B-RHOB
2.16e-35	0.365425	0.546	0.358	3.1e-31	SQSTM1	4	Activited_B-RHOB
1.88e-32	0.305254	0.661	0.463	2.69e-28	EIF4A2	4	Activited_B-RHOB
7.3e-32	0.310785	0.529	0.349	1.05e-27	EIF5	4	Activited_B-RHOB
3.9e-30	0.337427	0.802	0.631	5.59e-26	ZFP36L2	4	Activited_B-RHOB
7e-29	0.28911	0.429	0.259	1e-24	YPEL5	4	Activited_B-RHOB
1.31e-28	0.411912	0.587	0.427	1.87e-24	BTG2	4	Activited_B-RHOB
2.03e-28	0.332409	0.578	0.402	2.91e-24	REL	4	Activited_B-RHOB
7.35e-28	0.355848	0.801	0.653	1.05e-23	PNRC1	4	Activited_B-RHOB
1.89e-27	0.295959	0.995	0.923	2.71e-23	TMSB4X	4	Activited_B-RHOB
1.03e-26	0.290941	0.25	0.121	1.47e-22	ZNF331	4	Activited_B-RHOB
1.83e-25	0.318311	0.821	0.651	2.62e-21	RPS20	4	Activited_B-RHOB
1.84e-24	0.307801	0.403	0.252	2.64e-20	SRGN	4	Activited_B-RHOB
3.02e-23	0.320191	0.921	0.802	4.33e-19	TXNIP	4	Activited_B-RHOB
3.15e-23	0.303748	0.98	0.953	4.51e-19	FTL	4	Activited_B-RHOB
1.4e-21	0.346963	0.982	0.931	2.01e-17	RPL41	4	Activited_B-RHOB
3.06e-19	0.296132	0.834	0.726	4.38e-15	RPL27A	4	Activited_B-RHOB
1.22e-14	0.547297	0.639	0.548	1.74e-10	KLF2	4	Activited_B-RHOB
0	5.84957	0.721	0.116	0	IGHG1	5	Plasma-IgG
0	1.16315	0.631	0.107	0	FKBP11	5	Plasma-IgG
0	1.16052	0.435	0.013	0	IGHG4	5	Plasma-IgG
0	1.15698	0.59	0.088	0	IGHG3	5	Plasma-IgG
0	0.790935	0.378	0.033	0	JSRP1	5	Plasma-IgG
0	0.628667	0.401	0.034	0	SPAG4	5	Plasma-IgG
0	0.596784	0.388	0.029	0	SDC1	5	Plasma-IgG
0	0.58203	0.215	0.002	0	IGHGP	5	Plasma-IgG
3.46e-302	1.69883	0.687	0.171	4.96e-298	XBP1	5	Plasma-IgG
1.33e-288	2.02671	0.754	0.237	1.9e-284	MZB1	5	Plasma-IgG
5.63e-282	3.40352	0.473	0.077	8.06e-278	IGHG2	5	Plasma-IgG
2.05e-264	1.17198	0.58	0.127	2.94e-260	PRDX4	5	Plasma-IgG
4.9e-264	1.38822	0.649	0.161	7.03e-260	DERL3	5	Plasma-IgG
5.62e-207	1.8039	0.798	0.456	8.05e-203	SSR4	5	Plasma-IgG
1.95e-187	0.417123	0.201	0.014	2.79e-183	DPEP1	5	Plasma-IgG
4.28e-168	0.292921	0.19	0.015	6.13e-164	RP11-290F5.1	5	Plasma-IgG
1.57e-166	0.605597	0.344	0.061	2.25e-162	RRBP1	5	Plasma-IgG
2.41e-160	0.674217	0.576	0.183	3.45e-156	FKBP2	5	Plasma-IgG
4.35e-160	1.05603	0.606	0.217	6.24e-156	ITM2C	5	Plasma-IgG
1.06e-159	0.544166	0.441	0.103	1.52e-155	CD38	5	Plasma-IgG
2.29e-150	0.463854	0.153	0.01	3.29e-146	MT1G	5	Plasma-IgG
8.92e-149	0.327319	0.221	0.026	1.28e-144	FNDC3B	5	Plasma-IgG
1.34e-145	0.35626	0.265	0.039	1.92e-141	SLAMF7	5	Plasma-IgG
5.45e-144	0.42464	0.351	0.071	7.8e-140	NUCB2	5	Plasma-IgG
9.45e-140	0.782031	0.598	0.226	1.35e-135	SEC11C	5	Plasma-IgG
3.06e-136	0.483243	0.439	0.115	4.39e-132	SDF2L1	5	Plasma-IgG
6.37e-136	0.411542	0.262	0.042	9.13e-132	PRDM1	5	Plasma-IgG
2.88e-132	1.0957	0.709	0.38	4.12e-128	HSP90B1	5	Plasma-IgG
1.83e-125	0.352923	0.24	0.038	2.63e-121	TRIB1	5	Plasma-IgG
5.94e-123	0.280996	0.232	0.035	8.51e-119	CHPF	5	Plasma-IgG
2.33e-117	0.485791	0.487	0.159	3.34e-113	ERLEC1	5	Plasma-IgG
2.79e-117	0.41287	0.33	0.076	4e-113	CREB3L2	5	Plasma-IgG
2.01e-113	0.500795	0.398	0.114	2.89e-109	HDLBP	5	Plasma-IgG
1.19e-106	0.348039	0.326	0.08	1.7e-102	ARSA	5	Plasma-IgG
3.21e-106	0.514461	0.469	0.16	4.61e-102	SPCS3	5	Plasma-IgG
3.61e-103	0.493168	0.304	0.073	5.18e-99	RGS1	5	Plasma-IgG
2.84e-100	0.429088	0.435	0.141	4.07e-96	VIMP	5	Plasma-IgG
6.38e-97	0.319086	0.277	0.064	9.15e-93	RP11-16E12.2	5	Plasma-IgG
2.6e-96	0.287072	0.251	0.053	3.72e-92	SIL1	5	Plasma-IgG
6.94e-93	0.518992	0.52	0.211	9.95e-89	SSR3	5	Plasma-IgG
1e-90	0.311977	0.247	0.053	1.43e-86	TXNDC5	5	Plasma-IgG
3.15e-87	0.516311	0.459	0.174	4.52e-83	MYDGF	5	Plasma-IgG
9.79e-87	0.292458	0.121	0.013	1.4e-82	FXYD2	5	Plasma-IgG
9.22e-85	0.358784	0.313	0.09	1.32e-80	SEL1L	5	Plasma-IgG
3.86e-78	0.905035	0.716	0.479	5.52e-74	HERPUD1	5	Plasma-IgG
6.45e-78	0.362224	0.326	0.102	9.24e-74	TXNDC11	5	Plasma-IgG
3.62e-76	2.35823	0.232	0.052	5.19e-72	IGLV3-1	5	Plasma-IgG
7.94e-76	0.315414	0.327	0.103	1.14e-71	TXNDC15	5	Plasma-IgG
9.21e-76	0.345254	0.369	0.125	1.32e-71	PDIA4	5	Plasma-IgG
1.26e-75	0.454926	0.439	0.177	1.8e-71	LMAN1	5	Plasma-IgG
4.2e-75	0.364022	0.305	0.092	6.02e-71	ELL2	5	Plasma-IgG
1.46e-73	0.284223	0.182	0.037	2.1e-69	ERN1	5	Plasma-IgG
1.54e-62	0.394708	0.44	0.193	2.2e-58	HM13	5	Plasma-IgG
1.38e-61	0.842567	0.576	0.361	1.97e-57	JCHAIN	5	Plasma-IgG
3.26e-58	0.607957	0.472	0.24	4.67e-54	PIM2	5	Plasma-IgG
2e-57	0.279403	0.307	0.107	2.87e-53	TNFRSF17	5	Plasma-IgG
5.26e-55	0.371621	0.454	0.214	7.54e-51	P4HB	5	Plasma-IgG
1.87e-54	0.271525	0.158	0.036	2.68e-50	ANKRD28	5	Plasma-IgG
2.34e-50	0.271549	0.288	0.107	3.35e-46	SEC61A1	5	Plasma-IgG
4.32e-50	0.368712	0.397	0.18	6.19e-46	FAM46C	5	Plasma-IgG
4.75e-50	0.293521	0.153	0.037	6.8e-46	LINC00152	5	Plasma-IgG
9.19e-49	0.274818	0.145	0.034	1.32e-44	ICAM1	5	Plasma-IgG
6.95e-46	0.556033	0.472	0.259	9.96e-42	HSPA5	5	Plasma-IgG
2.29e-45	0.331985	0.167	0.046	3.28e-41	RNU12	5	Plasma-IgG
2.85e-45	3.06835	0.52	0.395	4.09e-41	IGKC	5	Plasma-IgG
4.97e-45	0.292712	0.448	0.224	7.13e-41	KDELR1	5	Plasma-IgG
1.19e-44	0.355625	0.672	0.976	1.71e-40	MT-CO3	5	Plasma-IgG
5.62e-42	3.18778	0.35	0.184	8.05e-38	IGLC2	5	Plasma-IgG
9.9e-38	0.287766	0.263	0.11	1.42e-33	ZBP1	5	Plasma-IgG
2.07e-37	0.47768	0.668	0.452	2.97e-33	JUN	5	Plasma-IgG
3.03e-37	0.268342	0.34	0.159	4.34e-33	FCRL5	5	Plasma-IgG
1.51e-36	0.303615	0.425	0.228	2.16e-32	RPN1	5	Plasma-IgG
2.1e-34	0.800883	0.752	0.976	3e-30	MT-ND3	5	Plasma-IgG
4.9e-34	0.389342	0.522	0.337	7.03e-30	SEC61B	5	Plasma-IgG
8.33e-33	0.294943	0.438	0.248	1.19e-28	PDIA6	5	Plasma-IgG
1.22e-31	1.07004	0.358	0.199	1.74e-27	NEAT1	5	Plasma-IgG
4.02e-31	0.287323	0.387	0.211	5.76e-27	RPN2	5	Plasma-IgG
4.69e-30	0.267525	0.443	0.25	6.72e-26	SRGN	5	Plasma-IgG
1.87e-28	0.288108	0.101	0.027	2.68e-24	XIST	5	Plasma-IgG
2.75e-27	0.471882	0.644	0.94	3.94e-23	MT-ATP8	5	Plasma-IgG
4.11e-27	0.41988	0.762	0.979	5.9e-23	MT-CYB	5	Plasma-IgG
5.26e-25	4.42967	0.195	0.086	7.53e-21	IGKV4-1	5	Plasma-IgG
8.22e-25	0.272553	0.548	0.383	1.18e-20	SPCS2	5	Plasma-IgG
2.21e-24	2.75723	0.122	0.042	3.16e-20	IGHV4-61	5	Plasma-IgG
5.62e-23	0.40069	0.573	0.455	8.05e-19	PPIB	5	Plasma-IgG
5.69e-23	1.36085	0.102	0.031	8.15e-19	IGLV6-57	5	Plasma-IgG
4.23e-20	0.522663	0.548	0.87	6.07e-16	MT-ND4	5	Plasma-IgG
7.25e-20	0.910054	0.368	0.222	1.04e-15	IGLL5	5	Plasma-IgG
7.45e-19	4.14545	0.134	0.057	1.07e-14	IGHV4-59	5	Plasma-IgG
6.14e-18	0.315228	0.604	0.906	8.8e-14	MT-ND1	5	Plasma-IgG
1.02e-17	0.268171	0.539	0.427	1.46e-13	SPCS1	5	Plasma-IgG
1.44e-16	0.490408	0.527	0.434	2.07e-12	BTG2	5	Plasma-IgG
3.83e-15	0.344879	0.421	0.303	5.48e-11	DDIT4	5	Plasma-IgG
1.22e-13	0.287872	0.454	0.346	1.74e-09	GSTP1	5	Plasma-IgG
8.26e-12	2.85616	0.181	0.107	1.18e-07	IGKV1-12	5	Plasma-IgG
1.85e-08	0.484405	0.324	0.258	0.000264515	HSPB1	5	Plasma-IgG
4.75e-06	2.61587	0.102	0.06	0.0680402	IGKV1-5	5	Plasma-IgG
4.31e-05	1.54322	0.136	0.095	0.617253	IGHV3-30	5	Plasma-IgG
0.000116832	2.31046	0.23	0.195	1	IGLC3	5	Plasma-IgG
0.00256713	0.390609	0.613	0.613	1	HSP90AA1	5	Plasma-IgG
7.59e-259	1.68779	0.846	0.302	1.09e-254	CRIP1	6	Switched-memory_B
1.61e-210	0.381494	0.214	0.012	2.3e-206	CRIP2	6	Switched-memory_B
5.82e-134	0.517878	0.532	0.156	8.34e-130	ACP5	6	Switched-memory_B
8.24e-116	0.511398	0.514	0.162	1.18e-111	PLEK	6	Switched-memory_B
2.36e-108	0.538833	0.438	0.13	3.38e-104	ANXA2	6	Switched-memory_B
3.39e-107	0.645381	0.692	0.316	4.86e-103	CD82	6	Switched-memory_B
3.88e-101	0.79228	0.972	0.789	5.57e-97	MS4A1	6	Switched-memory_B
8.42e-98	0.40489	0.336	0.084	1.21e-93	ANXA4	6	Switched-memory_B
7.77e-96	0.333268	0.266	0.054	1.11e-91	HCK	6	Switched-memory_B
6.31e-93	0.818101	0.897	0.649	9.04e-89	GAPDH	6	Switched-memory_B
6.66e-93	0.375787	0.199	0.032	9.54e-89	HOPX	6	Switched-memory_B
1.52e-89	0.376502	0.399	0.12	2.18e-85	CLECL1	6	Switched-memory_B
4.95e-87	0.690048	0.558	0.233	7.1e-83	AHNAK	6	Switched-memory_B
1.31e-86	0.710054	0.734	0.415	1.88e-82	COTL1	6	Switched-memory_B
1.29e-85	0.468946	0.507	0.192	1.85e-81	SCIMP	6	Switched-memory_B
4.51e-84	0.574734	0.413	0.137	6.46e-80	ITGB1	6	Switched-memory_B
1.51e-82	0.577637	0.807	0.484	2.16e-78	PTPN6	6	Switched-memory_B
1.95e-81	0.805131	0.489	0.198	2.8e-77	S100A10	6	Switched-memory_B
4.17e-80	0.426704	0.329	0.093	5.98e-76	PPP1R14A	6	Switched-memory_B
1.61e-79	0.596324	0.842	0.59	2.3e-75	LSP1	6	Switched-memory_B
8.84e-79	0.647212	0.78	0.478	1.27e-74	ARPC1B	6	Switched-memory_B
1.25e-78	0.650059	0.707	0.405	1.8e-74	EMP3	6	Switched-memory_B
9.68e-78	0.589939	0.849	0.594	1.39e-73	CLIC1	6	Switched-memory_B
4.13e-76	0.860197	0.925	0.745	5.92e-72	ACTG1	6	Switched-memory_B
9.72e-74	0.640927	0.934	0.777	1.39e-69	PFN1	6	Switched-memory_B
1.01e-72	0.309012	0.281	0.074	1.45e-68	SSPN	6	Switched-memory_B
1.42e-70	0.39717	0.462	0.178	2.04e-66	TNFRSF13B	6	Switched-memory_B
1.06e-68	0.541738	0.821	0.563	1.53e-64	ARPC2	6	Switched-memory_B
1.72e-67	0.857609	0.764	0.542	2.46e-63	TAGLN2	6	Switched-memory_B
7.79e-66	0.473322	0.565	0.271	1.12e-61	CAPG	6	Switched-memory_B
2.87e-65	0.476553	0.326	0.108	4.12e-61	FGR	6	Switched-memory_B
3.09e-64	0.636098	0.827	0.57	4.42e-60	VIM	6	Switched-memory_B
1.62e-60	0.481254	0.583	0.294	2.33e-56	SPIB	6	Switched-memory_B
1.66e-60	0.470284	0.985	0.842	2.38e-56	PPIA	6	Switched-memory_B
1.43e-59	0.374955	0.408	0.162	2.04e-55	CPNE5	6	Switched-memory_B
3.63e-57	0.532408	0.862	0.658	5.21e-53	SH3BGRL3	6	Switched-memory_B
7.56e-55	0.383276	1	0.994	1.08e-50	B2M	6	Switched-memory_B
1.65e-54	0.321703	0.417	0.172	2.37e-50	ARHGAP25	6	Switched-memory_B
1.07e-53	0.531748	0.978	0.815	1.54e-49	HLA-DPB1	6	Switched-memory_B
8.43e-53	0.477986	0.993	0.844	1.21e-48	CD52	6	Switched-memory_B
1.81e-52	0.516862	0.565	0.312	2.6e-48	CD99	6	Switched-memory_B
4.13e-52	0.39449	0.546	0.281	5.92e-48	GABARAPL2	6	Switched-memory_B
4.97e-52	0.415864	0.469	0.221	7.12e-48	CCDC50	6	Switched-memory_B
5.75e-52	0.443301	0.72	0.449	8.23e-48	CALM2	6	Switched-memory_B
1.24e-51	0.491835	0.553	0.301	1.77e-47	CIB1	6	Switched-memory_B
4.72e-51	0.366699	0.454	0.21	6.76e-47	UBE2N	6	Switched-memory_B
5.67e-51	0.664827	0.996	0.913	8.13e-47	ACTB	6	Switched-memory_B
8.75e-51	0.31323	0.386	0.157	1.25e-46	AIM2	6	Switched-memory_B
2.75e-49	0.496082	0.987	0.844	3.95e-45	HLA-DPA1	6	Switched-memory_B
1.32e-48	0.404362	0.686	0.428	1.89e-44	PSMB9	6	Switched-memory_B
1.86e-48	0.437966	0.868	0.656	2.66e-44	CORO1A	6	Switched-memory_B
3.68e-48	0.395615	0.598	0.337	5.27e-44	CAPZB	6	Switched-memory_B
4.7e-48	0.547282	0.785	0.571	6.74e-44	UCP2	6	Switched-memory_B
1.83e-47	0.429513	0.635	0.385	2.62e-43	POU2F2	6	Switched-memory_B
4.34e-47	0.324492	0.362	0.151	6.21e-43	PYCARD	6	Switched-memory_B
3.5e-46	0.363371	0.291	0.108	5.01e-42	CD1C	6	Switched-memory_B
6e-46	0.455756	0.842	0.636	8.6e-42	RAC2	6	Switched-memory_B
1.04e-45	0.405584	0.934	0.802	1.48e-41	ATP5E	6	Switched-memory_B
2.73e-45	0.401532	0.933	0.74	3.92e-41	ARPC3	6	Switched-memory_B
5.18e-44	0.432098	0.969	0.799	7.42e-40	HLA-DQA1	6	Switched-memory_B
1.55e-43	0.382521	0.671	0.417	2.23e-39	BLK	6	Switched-memory_B
9.06e-43	0.4994	0.532	0.305	1.3e-38	S100A6	6	Switched-memory_B
6.61e-42	0.408942	0.477	0.252	9.47e-38	GSTK1	6	Switched-memory_B
6.76e-41	0.462827	0.54	0.324	9.69e-37	PLAC8	6	Switched-memory_B
3.43e-40	0.413428	0.831	0.616	4.92e-36	BANK1	6	Switched-memory_B
6.24e-40	0.373829	0.969	0.889	8.95e-36	HLA-A	6	Switched-memory_B
7.32e-40	0.412934	0.655	0.431	1.05e-35	TPM3	6	Switched-memory_B
5.63e-39	0.299795	0.269	0.103	8.07e-35	RP11-731F5.2	6	Switched-memory_B
1.02e-38	0.374124	0.54	0.313	1.47e-34	PLP2	6	Switched-memory_B
5.09e-38	0.527305	0.99	0.926	7.3e-34	TMSB4X	6	Switched-memory_B
5.21e-37	0.366588	0.395	0.197	7.46e-33	TKT	6	Switched-memory_B
6.6e-37	0.59178	0.378	0.196	9.45e-33	S100A4	6	Switched-memory_B
7.59e-36	0.411014	0.871	0.679	1.09e-31	PTPRCAP	6	Switched-memory_B
1.33e-35	0.326105	0.543	0.311	1.9e-31	CSK	6	Switched-memory_B
2.56e-33	0.361635	0.779	0.598	3.67e-29	SYNGR2	6	Switched-memory_B
9.84e-33	0.31466	0.489	0.277	1.41e-28	PKM	6	Switched-memory_B
1.48e-32	0.389224	0.991	0.861	2.11e-28	HLA-DRB1	6	Switched-memory_B
2.82e-31	0.321409	0.547	0.342	4.05e-27	PDLIM1	6	Switched-memory_B
4.81e-31	0.343661	0.493	0.297	6.89e-27	SYK	6	Switched-memory_B
9.67e-31	0.320381	0.578	0.374	1.39e-26	ARL6IP5	6	Switched-memory_B
2.59e-30	0.349377	0.789	0.6	3.71e-26	MYL12A	6	Switched-memory_B
8.84e-30	0.316759	0.88	0.676	1.27e-25	LIMD2	6	Switched-memory_B
6.19e-29	0.336574	0.671	0.478	8.87e-25	NME2	6	Switched-memory_B
2.38e-28	0.354727	0.865	0.723	3.41e-24	CFL1	6	Switched-memory_B
5.28e-28	0.386266	0.525	0.337	7.57e-24	AES	6	Switched-memory_B
1.53e-27	0.337775	0.534	0.344	2.19e-23	LY6E	6	Switched-memory_B
1.95e-27	0.302995	0.577	0.377	2.79e-23	HIGD2A	6	Switched-memory_B
2.1e-27	0.312108	0.768	0.585	3e-23	RHOA	6	Switched-memory_B
3.02e-26	0.32275	0.707	0.511	4.33e-22	RALGPS2	6	Switched-memory_B
5.65e-26	0.305336	0.629	0.446	8.09e-22	PRR13	6	Switched-memory_B
7.36e-26	0.300985	0.46	0.279	1.05e-21	ARPC5	6	Switched-memory_B
1.35e-25	0.300945	0.915	0.767	1.94e-21	ARHGDIB	6	Switched-memory_B
8.28e-25	0.30793	1	0.99	1.19e-20	CD74	6	Switched-memory_B
5.69e-24	0.299657	0.99	0.976	8.16e-20	HLA-B	6	Switched-memory_B
2.25e-23	0.300579	0.584	0.4	3.22e-19	GDI2	6	Switched-memory_B
2.94e-23	0.309927	0.996	0.858	4.21e-19	HLA-DRA	6	Switched-memory_B
2.03e-21	0.474809	0.833	0.743	2.91e-17	LTB	6	Switched-memory_B
2.56e-21	0.313404	0.975	0.917	3.66e-17	CD79A	6	Switched-memory_B
2.55e-20	0.317724	0.614	0.46	3.65e-16	SUB1	6	Switched-memory_B
4.96e-17	0.301852	0.975	0.887	7.11e-13	AC090498.1	6	Switched-memory_B
0	4.90834	0.943	0.343	0	JCHAIN	7	Plasma-IgA
0	2.63333	0.95	0.238	0	MZB1	7	Plasma-IgA
0	2.14997	0.883	0.159	0	DERL3	7	Plasma-IgA
0	1.95783	0.874	0.172	0	XBP1	7	Plasma-IgA
0	1.65854	0.854	0.219	0	SEC11C	7	Plasma-IgA
0	1.59598	0.833	0.107	0	FKBP11	7	Plasma-IgA
0	1.39186	0.76	0.127	0	PRDX4	7	Plasma-IgA
0	1.02004	0.615	0.092	0	TNFRSF17	7	Plasma-IgA
0	0.985061	0.661	0.108	0	SDF2L1	7	Plasma-IgA
0	0.981138	0.487	0.042	0	TXNDC5	7	Plasma-IgA
0	0.722296	0.545	0.066	0	NUCB2	7	Plasma-IgA
0	0.521548	0.396	0.03	0	CHPF	7	Plasma-IgA
3.55e-307	2.38309	0.957	0.455	5.09e-303	SSR4	7	Plasma-IgA
8.91e-294	1.09012	0.792	0.179	1.28e-289	FKBP2	7	Plasma-IgA
2.76e-289	0.626857	0.343	0.023	3.95e-285	AQP3	7	Plasma-IgA
8.17e-282	1.5428	0.806	0.214	1.17e-277	ITM2C	7	Plasma-IgA
4.72e-276	2.05676	0.92	0.375	6.77e-272	HSP90B1	7	Plasma-IgA
4.84e-261	0.794813	0.675	0.133	6.94e-257	VIMP	7	Plasma-IgA
2.04e-253	0.484156	0.385	0.037	2.92e-249	SLAMF7	7	Plasma-IgA
2.3e-248	1.13138	0.71	0.165	3.3e-244	MYDGF	7	Plasma-IgA
1.64e-247	1.11429	0.769	0.203	2.35e-243	SSR3	7	Plasma-IgA
7.19e-244	0.789712	0.579	0.103	1.03e-239	MANF	7	Plasma-IgA
1.13e-234	0.813212	0.577	0.103	1.62e-230	CD38	7	Plasma-IgA
6.77e-227	0.874186	0.673	0.155	9.71e-223	SPCS3	7	Plasma-IgA
3.72e-211	0.988039	0.574	0.118	5.32e-207	PDIA4	7	Plasma-IgA
1.98e-210	3.41713	0.384	0.05	2.84e-206	IGHA2	7	Plasma-IgA
2.5e-198	5.43069	0.666	0.213	3.58e-194	IGHA1	7	Plasma-IgA
8.42e-193	0.667601	0.506	0.096	1.21e-188	TXNDC11	7	Plasma-IgA
2.35e-190	0.805241	0.629	0.159	3.37e-186	ERLEC1	7	Plasma-IgA
7.36e-188	0.790172	0.675	0.184	1.05e-183	HM13	7	Plasma-IgA
4.12e-187	0.853623	0.348	0.044	5.91e-183	JSRP1	7	Plasma-IgA
2.17e-183	1.67884	0.876	0.439	3.11e-179	PPIB	7	Plasma-IgA
1.49e-181	0.599373	0.336	0.041	2.13e-177	SDC1	7	Plasma-IgA
2.16e-175	0.472588	0.318	0.038	3.1e-171	TRIB1	7	Plasma-IgA
2.45e-166	0.791056	0.623	0.172	3.51e-162	LMAN1	7	Plasma-IgA
8.71e-165	1.04995	0.782	0.325	1.25e-160	SEC61B	7	Plasma-IgA
2.14e-161	0.566005	0.471	0.096	3.07e-157	CRELD2	7	Plasma-IgA
3.3e-159	4.70215	0.128	0.004	4.73e-155	IGKV1D-8	7	Plasma-IgA
1.16e-151	0.545611	0.329	0.048	1.67e-147	SPAG4	7	Plasma-IgA
1.2e-150	0.461017	0.385	0.066	1.72e-146	RRBP1	7	Plasma-IgA
8.77e-144	0.656295	0.56	0.152	1.26e-139	KDELR2	7	Plasma-IgA
4.97e-142	0.508836	0.456	0.1	7.12e-138	TXNDC15	7	Plasma-IgA
1.25e-139	0.976975	0.659	0.233	1.8e-135	PIM2	7	Plasma-IgA
9.86e-130	0.549119	0.474	0.117	1.41e-125	HDLBP	7	Plasma-IgA
1.59e-124	0.433438	0.346	0.065	2.28e-120	RP11-16E12.2	7	Plasma-IgA
1.38e-122	1.35382	0.849	0.476	1.97e-118	HERPUD1	7	Plasma-IgA
1.56e-116	0.980448	0.65	0.253	2.24e-112	HSPA5	7	Plasma-IgA
4.15e-116	0.698568	0.604	0.21	5.94e-112	P4HB	7	Plasma-IgA
6.41e-113	0.833368	0.771	0.415	9.18e-109	SPCS1	7	Plasma-IgA
7.03e-113	0.744363	0.639	0.24	1.01e-108	PDIA6	7	Plasma-IgA
4.16e-112	0.430316	0.375	0.083	5.96e-108	ARSA	7	Plasma-IgA
3.45e-111	0.549455	0.62	0.219	4.94e-107	KDELR1	7	Plasma-IgA
1.19e-106	3.45613	0.119	0.007	1.71e-102	IGHV3-64	7	Plasma-IgA
8.6e-105	1.2859	0.597	0.211	1.23e-100	IGLL5	7	Plasma-IgA
1.42e-96	0.432267	0.377	0.093	2.03e-92	ELL2	7	Plasma-IgA
5.18e-95	0.662201	0.599	0.24	7.42e-91	SEC61G	7	Plasma-IgA
8.09e-94	0.432838	0.442	0.129	1.16e-89	DNAJB9	7	Plasma-IgA
3.79e-93	0.651672	0.561	0.208	5.44e-89	CD27	7	Plasma-IgA
7.64e-93	0.60293	0.552	0.205	1.09e-88	RPN2	7	Plasma-IgA
1.07e-92	0.667947	0.735	0.375	1.54e-88	SPCS2	7	Plasma-IgA
1.14e-92	0.696341	0.721	0.354	1.64e-88	TMEM258	7	Plasma-IgA
2.61e-89	3.23194	0.117	0.009	3.74e-85	IGKV1-6	7	Plasma-IgA
4.79e-89	2.71988	0.48	0.18	6.86e-85	IGLC2	7	Plasma-IgA
1.09e-86	0.822924	0.732	0.386	1.57e-82	UBE2J1	7	Plasma-IgA
4.72e-86	0.606562	0.694	0.331	6.76e-82	RABAC1	7	Plasma-IgA
6.02e-86	0.546751	0.51	0.179	8.63e-82	FAM46C	7	Plasma-IgA
4.73e-85	0.54145	0.515	0.19	6.78e-81	OSTC	7	Plasma-IgA
9.29e-84	2.66741	0.274	0.054	1.33e-79	IGLV3-1	7	Plasma-IgA
4.87e-83	5.0668	0.185	0.028	6.98e-79	IGLV6-57	7	Plasma-IgA
2.22e-82	0.554888	0.561	0.224	3.18e-78	RPN1	7	Plasma-IgA
3.88e-80	0.547404	0.545	0.222	5.57e-76	LMAN2	7	Plasma-IgA
3.54e-78	0.516134	0.313	0.078	5.08e-74	RGS1	7	Plasma-IgA
2.33e-74	0.47839	0.551	0.224	3.34e-70	TMED10	7	Plasma-IgA
2.49e-71	0.441705	0.409	0.138	3.56e-67	SELM	7	Plasma-IgA
3.23e-70	0.470455	0.545	0.229	4.63e-66	TMED9	7	Plasma-IgA
3.12e-67	0.465233	0.577	0.254	4.48e-63	ERGIC3	7	Plasma-IgA
1.25e-65	4.55447	0.167	0.029	1.8e-61	IGKV1D-39	7	Plasma-IgA
5.65e-64	3.108	0.588	0.394	8.1e-60	IGKC	7	Plasma-IgA
4.76e-58	0.569089	0.632	0.337	6.83e-54	GSTP1	7	Plasma-IgA
5.33e-56	0.672176	0.128	0.019	7.64e-52	IGKV1-8	7	Plasma-IgA
1.81e-54	0.42539	0.552	0.248	2.6e-50	SRGN	7	Plasma-IgA
1.96e-49	0.452753	0.465	0.216	2.81e-45	DDOST	7	Plasma-IgA
4.54e-47	3.23519	0.208	0.054	6.5e-43	IGKV1-5	7	Plasma-IgA
1.33e-45	2.88123	0.115	0.019	1.9e-41	IGKV1-9	7	Plasma-IgA
3e-43	0.675917	0.627	0.39	4.29e-39	CALR	7	Plasma-IgA
8.26e-42	4.02657	0.293	0.12	1.18e-37	IGHG3	7	Plasma-IgA
1.13e-41	2.52898	0.282	0.102	1.62e-37	IGKV1-12	7	Plasma-IgA
9.94e-41	0.450022	0.597	0.352	1.42e-36	KRTCAP2	7	Plasma-IgA
2.92e-40	0.507676	0.389	0.173	4.19e-36	LGALS1	7	Plasma-IgA
6.83e-32	0.839178	0.634	0.461	9.79e-28	SUB1	7	Plasma-IgA
5.08e-23	2.42821	0.282	0.583	7.28e-19	IGHM	7	Plasma-IgA
1.23e-22	4.18479	0.169	0.067	1.77e-18	IGKV1-39	7	Plasma-IgA
8.62e-18	0.445889	0.574	0.434	1.24e-13	BTG2	7	Plasma-IgA
2.6e-16	1.93542	0.304	0.192	3.72e-12	IGLC3	7	Plasma-IgA
5.38e-15	1.8875	0.131	0.052	7.71e-11	IGHV4-31	7	Plasma-IgA
7.54e-13	2.59495	0.105	0.04	1.08e-08	IGHV3-7	7	Plasma-IgA
1.22e-12	2.17095	0.115	0.047	1.75e-08	IGHV3-33	7	Plasma-IgA
2.06e-10	4.39094	0.165	0.094	2.94e-06	IGHV3-30	7	Plasma-IgA
1.69e-05	4.65114	0.115	0.072	0.24184	IGLV2-14	7	Plasma-IgA
0.0087258	2.49215	0.064	0.101	1	IGKV3-20	7	Plasma-IgA
0	3.62246	1	0.053	0	HSPA6	8	Stress-response_B
2.96e-211	2.33183	0.944	0.279	4.24e-207	HSPA1A	8	Stress-response_B
2.91e-202	2.0363	0.93	0.262	4.17e-198	HSPA1B	8	Stress-response_B
3.43e-167	2.12339	0.909	0.321	4.92e-163	DNAJB1	8	Stress-response_B
5.83e-124	1.73293	0.956	0.599	8.35e-120	HSP90AA1	8	Stress-response_B
9.07e-108	1.67849	0.897	0.454	1.3e-103	JUN	8	Stress-response_B
1.11e-97	1.38617	0.821	0.379	1.59e-93	HSPE1	8	Stress-response_B
2.58e-97	1.19455	0.636	0.198	3.69e-93	RHOB	8	Stress-response_B
1.04e-94	0.598429	0.314	0.049	1.5e-90	BAG3	8	Stress-response_B
7.83e-94	0.875827	0.455	0.104	1.12e-89	ZFAND2A	8	Stress-response_B
7.31e-91	0.800859	0.499	0.126	1.05e-86	IER5	8	Stress-response_B
7.41e-91	1.51387	0.891	0.461	1.06e-86	DUSP1	8	Stress-response_B
7.71e-91	0.912043	0.701	0.231	1.1e-86	FOSB	8	Stress-response_B
3.2e-90	0.613444	0.425	0.092	4.58e-86	DNAJB4	8	Stress-response_B
2.09e-88	1.51182	0.663	0.248	2.99e-84	HSPB1	8	Stress-response_B
3.72e-88	0.949842	0.616	0.196	5.33e-84	HSPH1	8	Stress-response_B
9.21e-88	0.774958	0.551	0.149	1.32e-83	RGS2	8	Stress-response_B
3.06e-81	1.0354	0.757	0.314	4.39e-77	PPP1R15A	8	Stress-response_B
2.36e-75	1.26989	0.795	0.348	3.38e-71	FOS	8	Stress-response_B
2.01e-71	0.92977	0.548	0.172	2.88e-67	NR4A1	8	Stress-response_B
5.77e-61	0.815942	0.566	0.205	8.27e-57	GADD45B	8	Stress-response_B
1.81e-56	0.903254	0.367	0.1	2.6e-52	EGR1	8	Stress-response_B
3.49e-55	0.432633	0.252	0.051	5.01e-51	ATF3	8	Stress-response_B
7.42e-55	0.692482	0.572	0.237	1.06e-50	CACYBP	8	Stress-response_B
5.31e-53	0.854797	0.657	0.322	7.62e-49	HSPD1	8	Stress-response_B
7.72e-51	0.738712	0.625	0.289	1.11e-46	DNAJA1	8	Stress-response_B
1.74e-46	0.892645	0.818	0.5	2.49e-42	JUNB	8	Stress-response_B
5.05e-44	0.60033	0.419	0.151	7.23e-40	PMAIP1	8	Stress-response_B
1.22e-43	0.835375	0.443	0.166	1.75e-39	DUSP2	8	Stress-response_B
1.52e-41	0.787502	0.73	0.423	2.17e-37	SAT1	8	Stress-response_B
6.38e-41	0.622215	0.384	0.136	9.14e-37	ANKRD37	8	Stress-response_B
3.26e-37	0.461205	0.24	0.064	4.67e-33	TNF	8	Stress-response_B
5.35e-33	0.779667	0.853	0.678	7.67e-29	HSPA8	8	Stress-response_B
1.45e-31	0.274239	0.179	0.042	2.08e-27	RGS16	8	Stress-response_B
2.44e-31	0.723285	0.874	0.709	3.49e-27	HSP90AB1	8	Stress-response_B
2.19e-30	0.688573	0.809	0.618	3.14e-26	UBB	8	Stress-response_B
5.55e-30	0.648803	0.683	0.413	7.95e-26	KLF6	8	Stress-response_B
2.16e-29	0.413438	0.352	0.138	3.09e-25	SERTAD1	8	Stress-response_B
1.94e-27	0.363758	0.457	0.215	2.77e-23	CLK1	8	Stress-response_B
2.92e-27	0.448341	0.405	0.178	4.19e-23	LGALS1	8	Stress-response_B
3.11e-27	0.415132	0.337	0.136	4.45e-23	TSPYL2	8	Stress-response_B
8.84e-26	0.734645	0.886	0.784	1.27e-21	UBC	8	Stress-response_B
6.7e-25	0.268342	0.103	0.019	9.61e-21	MT1G	8	Stress-response_B
1.75e-23	0.296991	0.358	0.157	2.51e-19	AHSA1	8	Stress-response_B
4.16e-23	0.587982	0.642	0.397	5.96e-19	IER2	8	Stress-response_B
5.64e-23	0.30818	0.34	0.149	8.08e-19	MRPL18	8	Stress-response_B
6.85e-23	0.317633	0.314	0.13	9.81e-19	SOCS1	8	Stress-response_B
2.13e-22	0.570297	0.537	0.3	3.06e-18	CD83	8	Stress-response_B
2.39e-22	0.833041	0.525	0.307	3.43e-18	CD69	8	Stress-response_B
8.02e-21	0.283894	0.311	0.135	1.15e-16	CHORDC1	8	Stress-response_B
2.9e-20	0.468087	0.434	0.22	4.15e-16	MTRNR2L12	8	Stress-response_B
4.99e-20	0.626063	0.918	0.84	7.15e-16	MT-ND4	8	Stress-response_B
4.18e-19	0.679032	0.46	0.27	5.99e-15	ID3	8	Stress-response_B
1.02e-18	0.388187	0.223	0.085	1.46e-14	GLA	8	Stress-response_B
1.47e-17	0.299439	0.346	0.173	2.11e-13	JUND	8	Stress-response_B
1.81e-17	0.407008	0.95	0.915	2.6e-13	MT-ATP6	8	Stress-response_B
3.26e-17	0.455571	0.507	0.306	4.67e-13	DDIT4	8	Stress-response_B
5.2e-17	0.350904	0.273	0.125	7.46e-13	CKS2	8	Stress-response_B
2.02e-16	0.279223	0.29	0.136	2.9e-12	IFRD1	8	Stress-response_B
2.79e-15	0.440803	0.886	0.8	4e-11	H3F3B	8	Stress-response_B
3.11e-15	0.261698	0.328	0.166	4.45e-11	BCAS2	8	Stress-response_B
4.66e-15	0.270826	0.323	0.167	6.68e-11	TCP1	8	Stress-response_B
1.73e-14	0.274693	0.314	0.162	2.48e-10	CCNH	8	Stress-response_B
1.88e-14	0.513192	0.578	0.416	2.69e-10	NFKBIA	8	Stress-response_B
2.06e-14	0.312169	0.76	0.554	2.96e-10	CXCR4	8	Stress-response_B
2.83e-14	0.346691	0.419	0.248	4.05e-10	CYCS	8	Stress-response_B
4.28e-14	0.60126	0.853	0.691	6.13e-10	MT-ND2	8	Stress-response_B
1e-13	0.414573	0.475	0.306	1.44e-09	TUBA1A	8	Stress-response_B
2.49e-13	0.276975	0.944	0.928	3.57e-09	HLA-C	8	Stress-response_B
5.9e-13	0.275619	0.255	0.124	8.45e-09	CDKN1A	8	Stress-response_B
1.06e-12	0.309377	0.279	0.138	1.52e-08	AREG	8	Stress-response_B
2.07e-12	0.26423	0.367	0.206	2.97e-08	SLC2A3	8	Stress-response_B
2.19e-12	0.290892	0.912	0.894	3.14e-08	HLA-A	8	Stress-response_B
4.57e-12	0.282922	0.537	0.364	6.55e-08	SOD1	8	Stress-response_B
2.09e-11	0.463745	0.595	0.436	2.99e-07	BTG2	8	Stress-response_B
7.65e-11	0.345764	0.548	0.409	1.1e-06	SRSF7	8	Stress-response_B
1.15e-10	0.280605	0.985	0.977	1.65e-06	HLA-B	8	Stress-response_B
1.16e-10	0.349607	0.962	0.935	1.67e-06	RPL41	8	Stress-response_B
8.37e-10	0.269207	0.93	0.894	1.2e-05	EIF1	8	Stress-response_B
3.72e-09	0.26085	0.666	0.493	5.32e-05	HERPUD1	8	Stress-response_B
1.59e-07	0.274549	0.484	0.354	0.00227764	PRDX1	8	Stress-response_B
4.76e-07	0.278883	0.968	0.955	0.0068154	FTL	8	Stress-response_B
5.45e-07	0.301077	0.548	0.449	0.00780951	STK17A	8	Stress-response_B
8.03e-07	0.270443	0.481	0.372	0.0115031	SQSTM1	8	Stress-response_B
1.01e-06	0.305454	0.751	0.641	0.0144436	TSC22D3	8	Stress-response_B
0.000619131	0.535346	0.584	0.556	1	KLF2	8	Stress-response_B
0.00236245	0.317376	0.557	0.501	1	ZFP36	8	Stress-response_B
1.36e-120	0.466678	0.46	0.045	1.94e-116	IL32	9	Low quality
3e-112	0.403691	0.387	0.034	4.3e-108	NKG7	9	Low quality
2.54e-96	0.440977	0.423	0.047	3.65e-92	CCL5	9	Low quality
3.81e-80	1.64246	1	0.983	5.46e-76	MT-CO1	9	Low quality
8.8e-78	2.15625	1	0.986	1.26e-73	MALAT1	9	Low quality
7.03e-71	1.46058	1	0.989	1.01e-66	MT-CO2	9	Low quality
2.5e-69	1.50989	1	0.959	3.58e-65	MT-CYB	9	Low quality
1.52e-68	1.59873	0.994	0.878	2.17e-64	MT-ND1	9	Low quality
1.92e-68	1.49979	1	0.965	2.76e-64	MT-ND4L	9	Low quality
7.53e-65	1.29553	0.994	0.956	1.08e-60	MT-ND3	9	Low quality
1.3e-64	1.41682	1	0.949	1.86e-60	MT-CO3	9	Low quality
3.56e-55	1.34791	0.963	0.692	5.1e-51	MT-ND2	9	Low quality
2.19e-54	1.53683	0.994	0.84	3.14e-50	MT-ND4	9	Low quality
4.16e-53	1.37421	0.994	0.878	5.95e-49	MT-ND5	9	Low quality
1.28e-51	1.65219	0.994	0.915	1.84e-47	MT-ATP6	9	Low quality
7.29e-42	1.45486	0.975	0.913	1.04e-37	MT-ATP8	9	Low quality
1.45e-36	1.15911	0.558	0.206	2.07e-32	NEAT1	9	Low quality
2.98e-31	1.50023	0.755	0.514	4.27e-27	MT-ND6	9	Low quality
2.24e-21	1.23826	0.718	0.429	3.2e-17	SAT1	9	Low quality
3.16e-20	1.02599	0.589	0.357	4.52e-16	RSRP1	9	Low quality
3.1e-18	0.383878	0.589	0.261	4.45e-14	SRGN	9	Low quality
1.59e-16	0.867368	0.699	0.418	2.28e-12	KLF6	9	Low quality
6.19e-16	0.38272	0.172	0.043	8.87e-12	LRRC16A	9	Low quality
6.68e-16	0.946287	0.613	0.459	9.57e-12	RBM39	9	Low quality
2.89e-15	0.965781	0.571	0.397	4.15e-11	SMCHD1	9	Low quality
2.31e-14	0.728761	0.46	0.261	3.31e-10	CCNL1	9	Low quality
2.95e-14	0.972936	0.589	0.44	4.23e-10	FUS	9	Low quality
2.23e-13	0.568708	0.411	0.215	3.2e-09	LINC-PINT	9	Low quality
2.34e-12	0.675037	0.822	0.644	3.35e-08	ZFP36L2	9	Low quality
2.74e-12	0.766878	0.54	0.375	3.92e-08	DDX17	9	Low quality
5.03e-12	0.40005	0.239	0.093	7.21e-08	UTY	9	Low quality
1.52e-11	0.515778	0.344	0.168	2.17e-07	NKTR	9	Low quality
1.62e-11	0.499669	0.411	0.233	2.32e-07	SSH2	9	Low quality
2.73e-10	0.545834	0.288	0.131	3.91e-06	ZNF331	9	Low quality
2.79e-10	0.750604	0.393	0.236	4e-06	PARP15	9	Low quality
2.88e-10	0.360114	0.301	0.145	4.13e-06	TTC17	9	Low quality
2.93e-10	0.560494	0.442	0.279	4.2e-06	WSB1	9	Low quality
4.23e-10	0.811142	0.374	0.201	6.07e-06	NR4A2	9	Low quality
9.62e-10	0.67546	0.761	0.708	1.38e-05	HNRNPA2B1	9	Low quality
2.23e-09	2.66271	0.38	0.225	3.2e-05	MTRNR2L12	9	Low quality
4.97e-09	0.447747	0.362	0.205	7.12e-05	USP15	9	Low quality
1.23e-08	0.441318	0.35	0.2	0.000175634	MGEA5	9	Low quality
2.2e-08	0.661817	0.534	0.417	0.00031535	REL	9	Low quality
3.35e-08	0.573752	0.742	0.648	0.00047969	SARAF	9	Low quality
4.28e-08	0.381333	0.681	0.466	0.000613908	ITM2B	9	Low quality
1.06e-07	0.550458	0.429	0.305	0.00151943	ANKRD44	9	Low quality
1.29e-07	0.567434	0.479	0.357	0.00184412	ARGLU1	9	Low quality
1.69e-07	0.549104	0.27	0.141	0.0024214	TSPYL2	9	Low quality
2.14e-07	0.470854	0.319	0.185	0.00306652	DDX3X	9	Low quality
2.92e-07	0.634696	0.558	0.492	0.00417824	PNISR	9	Low quality
4.33e-07	0.585047	0.773	0.643	0.00620658	TSC22D3	9	Low quality
1.6e-06	0.683363	0.638	0.576	0.0228734	PTPRC	9	Low quality
1.66e-06	0.352251	0.472	0.312	0.0237913	CD69	9	Low quality
2.12e-06	0.518357	0.399	0.292	0.0303509	N4BP2L2	9	Low quality
2.24e-06	0.556346	0.706	0.659	0.0320983	DDX5	9	Low quality
2.6e-06	0.422843	0.264	0.153	0.0372364	SMG1	9	Low quality
2.67e-06	0.417758	0.319	0.204	0.0383166	GABPB1-AS1	9	Low quality
2.79e-06	0.626651	0.571	0.524	0.0399427	RALGPS2	9	Low quality
4.38e-06	0.407989	0.663	0.631	0.0627296	BANK1	9	Low quality
5.76e-06	0.346365	0.245	0.136	0.0825235	OGT	9	Low quality
6.54e-06	0.567154	0.288	0.18	0.0937491	TMEM2	9	Low quality
6.6e-06	0.541413	0.448	0.36	0.0945906	STK4	9	Low quality
7.6e-06	0.668832	0.485	0.413	0.108903	SRSF7	9	Low quality
8.76e-06	0.493465	0.362	0.252	0.1255	ATF7IP	9	Low quality
8.85e-06	0.409948	0.399	0.286	0.126792	AKAP13	9	Low quality
9.04e-06	0.662009	0.454	0.379	0.129588	CD55	9	Low quality
1.15e-05	0.538176	0.448	0.372	0.164511	MBNL1	9	Low quality
2.42e-05	0.407277	0.393	0.291	0.347196	RBM25	9	Low quality
3.82e-05	0.359891	0.38	0.28	0.548053	LUC7L3	9	Low quality
4.38e-05	0.388087	0.221	0.125	0.62764	NFKBIZ	9	Low quality
5.83e-05	1.12169	0.067	0.201	0.836093	IGLC2	9	Low quality
7.04e-05	0.430088	0.368	0.282	1	TCF25	9	Low quality
7.28e-05	0.486008	0.436	0.361	1	ANKRD12	9	Low quality
8.08e-05	0.542826	0.454	0.39	1	ARHGAP24	9	Low quality
8.26e-05	0.535337	0.307	0.211	1	SLC2A3	9	Low quality
0.000159538	0.416268	0.307	0.216	1	TGFBR2	9	Low quality
0.000164995	0.592848	0.503	0.49	1	SON	9	Low quality
0.000270436	0.379363	0.294	0.207	1	TRA2A	9	Low quality
0.000289801	0.41253	0.362	0.272	1	SRRM2	9	Low quality
0.000365018	0.468528	0.798	0.803	1	MS4A1	9	Low quality
0.000461968	0.374806	0.325	0.239	1	INPP5D	9	Low quality
0.000474705	0.57851	0.344	0.256	1	AHNAK	9	Low quality
0.00056783	0.678367	0.429	0.375	1	SQSTM1	9	Low quality
0.000597265	0.699254	0.325	0.247	1	FOSB	9	Low quality
0.000723553	0.340909	0.258	0.177	1	RNF213	9	Low quality
0.000732962	0.354371	0.282	0.204	1	COBLL1	9	Low quality
0.00077792	0.380271	0.276	0.198	1	CFLAR	9	Low quality
0.000782896	0.454031	0.374	0.313	1	STK17B	9	Low quality
0.000809808	0.368011	0.313	0.238	1	TNRC6B	9	Low quality
0.00101451	0.362714	0.644	0.56	1	CXCR4	9	Low quality
0.00151364	0.375394	0.313	0.236	1	EML4	9	Low quality
0.00169891	0.370228	0.638	0.654	1	HMGB1	9	Low quality
0.00325746	0.436885	0.38	0.323	1	CTB-133G6.1	9	Low quality
0.00363176	0.394788	0.35	0.305	1	SRSF11	9	Low quality
0.00447654	0.640355	0.546	0.589	1	LINC00926	9	Low quality
0.00506097	0.355962	0.423	0.368	1	ADAM28	9	Low quality
0.00567137	0.50229	0.337	0.278	1	PDE4B	9	Low quality
0.0059007	0.463294	0.374	0.308	1	CD83	9	Low quality
0.00658236	0.346064	0.344	0.289	1	CELF2	9	Low quality
0.00985323	0.420763	0.221	0.167	1	CCNH	9	Low quality
1.97e-168	3.12092	1	0.215	2.83e-164	MTRNR2L12	10	Naïve_B.2
5.03e-129	0.577108	0.439	0.036	7.21e-125	MTRNR2L8	10	Naïve_B.2
4.3e-79	1.05845	0.932	0.274	6.16e-75	HLA-DQA2	10	Naïve_B.2
2.48e-75	0.670697	0.547	0.094	3.55e-71	RPL39L	10	Naïve_B.2
2.29e-69	1.30084	1	0.935	3.28e-65	RPL41	10	Naïve_B.2
3.38e-58	1.27364	0.993	0.586	4.85e-54	HLA-DRB5	10	Naïve_B.2
2.31e-43	1.02748	1	0.915	3.31e-39	MT-ATP6	10	Naïve_B.2
5.69e-41	0.349413	0.216	0.027	8.15e-37	RP11-290D2.6	10	Naïve_B.2
3.96e-37	0.256382	0.23	0.033	5.68e-33	NAPSA	10	Naïve_B.2
2.51e-29	0.598671	1	0.84	3.59e-25	MT-ND4	10	Naïve_B.2
1.96e-27	0.548828	0.682	0.269	2.8e-23	IL4R	10	Naïve_B.2
9.74e-22	0.45103	0.655	0.288	1.4e-17	IGHD	10	Naïve_B.2
4.42e-20	0.559803	1	0.824	6.33e-16	HLA-DPB1	10	Naïve_B.2
1.52e-18	0.501354	0.716	0.372	2.18e-14	FCER2	10	Naïve_B.2
2.83e-18	0.277376	0.318	0.098	4.05e-14	BLOC1S1	10	Naïve_B.2
6.62e-18	0.597692	0.77	0.399	9.49e-14	TCL1A	10	Naïve_B.2
8.58e-18	0.459339	1	0.907	1.23e-13	RPL9	10	Naïve_B.2
1.18e-17	0.472418	0.905	0.658	1.68e-13	PCBP2	10	Naïve_B.2
1.74e-17	0.355064	0.534	0.233	2.5e-13	BTLA	10	Naïve_B.2
1.77e-17	0.464628	1	0.866	2.54e-13	HLA-DRA	10	Naïve_B.2
2.15e-17	0.425896	0.865	0.493	3.09e-13	HVCN1	10	Naïve_B.2
2.27e-16	0.514501	0.912	0.622	3.26e-12	NCF1	10	Naïve_B.2
6.79e-16	0.477645	0.885	0.546	9.73e-12	SELL	10	Naïve_B.2
8.85e-16	0.390548	0.615	0.302	1.27e-11	CCR7	10	Naïve_B.2
1.27e-15	0.329597	0.615	0.297	1.82e-11	LTA4H	10	Naïve_B.2
4.59e-15	0.416242	1	0.858	6.57e-11	CD37	10	Naïve_B.2
1.44e-14	0.412198	0.689	0.378	2.07e-10	PLPP5	10	Naïve_B.2
3.23e-14	0.31391	0.595	0.292	4.63e-10	FAM26F	10	Naïve_B.2
7.56e-14	0.317293	0.541	0.263	1.08e-09	PLEKHF2	10	Naïve_B.2
3.01e-13	0.256048	0.297	0.107	4.31e-09	RP11-231C14.7	10	Naïve_B.2
5.22e-13	0.385305	0.73	0.457	7.48e-09	PCBP1	10	Naïve_B.2
5.32e-13	0.287176	0.534	0.259	7.62e-09	ZCCHC7	10	Naïve_B.2
1.06e-12	0.309407	0.669	0.36	1.53e-08	LYN	10	Naïve_B.2
1.23e-12	0.293919	0.615	0.324	1.76e-08	CD22	10	Naïve_B.2
1.32e-12	0.266544	0.358	0.145	1.89e-08	NT5E	10	Naïve_B.2
1.76e-12	0.380333	0.872	0.584	2.52e-08	LINC00926	10	Naïve_B.2
2.46e-12	0.296746	0.446	0.205	3.52e-08	SNX29	10	Naïve_B.2
2.48e-12	0.297352	0.561	0.287	3.56e-08	ADK	10	Naïve_B.2
2.53e-12	0.409942	0.953	0.753	3.62e-08	HLA-DQB1	10	Naïve_B.2
4.72e-12	0.26067	0.405	0.18	6.77e-08	GUCD1	10	Naïve_B.2
5.58e-12	0.384884	1	0.852	8e-08	HLA-DPA1	10	Naïve_B.2
6.32e-11	0.295479	0.601	0.342	9.05e-07	TRAF3IP3	10	Naïve_B.2
1.53e-10	0.319997	0.527	0.288	2.19e-06	BACH2	10	Naïve_B.2
3.06e-10	0.250778	0.5	0.259	4.38e-06	FCRL1	10	Naïve_B.2
3.54e-10	0.282185	0.358	0.164	5.07e-06	LHPP	10	Naïve_B.2
5.6e-10	0.26727	0.601	0.343	8.02e-06	CYB561A3	10	Naïve_B.2
5.94e-10	0.3946	0.986	0.746	8.52e-06	LTB	10	Naïve_B.2
6.9e-10	0.267333	0.615	0.356	9.88e-06	STX7	10	Naïve_B.2
4.36e-09	0.318487	1	0.885	6.25e-05	RPL21	10	Naïve_B.2
6.06e-09	0.260834	0.5	0.282	8.68e-05	BTK	10	Naïve_B.2
6.63e-09	0.290268	0.993	0.783	9.49e-05	PABPC1	10	Naïve_B.2
2.75e-08	0.303566	0.953	0.831	0.000393443	EEF2	10	Naïve_B.2
3.17e-08	0.322396	0.811	0.593	0.000454423	HLA-DMA	10	Naïve_B.2
5.43e-08	0.279742	0.98	0.79	0.000777616	LAPTM5	10	Naïve_B.2
3.71e-07	0.256349	0.655	0.432	0.00531432	FAM65B	10	Naïve_B.2
5.53e-07	0.264881	0.73	0.52	0.00792628	MEF2C	10	Naïve_B.2
6.05e-07	0.2704	0.885	0.64	0.00866387	FCMR	10	Naïve_B.2
7.4e-07	0.253632	1	0.984	0.0106104	RPL13	10	Naïve_B.2
8.9e-07	0.262551	0.736	0.522	0.0127498	RALGPS2	10	Naïve_B.2
7.22e-06	0.250009	0.709	0.522	0.103416	SNX2	10	Naïve_B.2
9.66e-186	0.842739	0.545	0.018	1.38e-181	IFI44L	11	INF-response_B
3.78e-153	0.933855	0.47	0.017	5.42e-149	IFIT3	11	INF-response_B
7.58e-97	0.629478	0.333	0.013	1.09e-92	IFIT1	11	INF-response_B
3.89e-67	2.19728	0.939	0.198	5.57e-63	IFITM1	11	INF-response_B
4.71e-67	1.42445	0.818	0.138	6.75e-63	MX1	11	INF-response_B
7.15e-66	0.419735	0.212	0.008	1.02e-61	IFI44	11	INF-response_B
7.27e-53	0.8033	0.576	0.076	1.04e-48	MX2	11	INF-response_B
6.44e-50	0.941623	0.621	0.094	9.23e-46	ISG15	11	INF-response_B
2.34e-38	0.720881	0.439	0.06	3.35e-34	IFI6	11	INF-response_B
5.08e-37	0.484992	0.333	0.036	7.28e-33	HERC5	11	INF-response_B
9.31e-36	0.57704	0.348	0.04	1.33e-31	IFIT2	11	INF-response_B
7.35e-33	0.960527	0.53	0.102	1.05e-28	STAT1	11	INF-response_B
9.39e-31	0.625183	0.47	0.081	1.35e-26	EPSTI1	11	INF-response_B
1.33e-29	0.514696	0.379	0.056	1.91e-25	PLSCR1	11	INF-response_B
1.25e-27	0.58816	0.47	0.09	1.8e-23	EIF2AK2	11	INF-response_B
1.69e-25	0.912307	0.591	0.158	2.42e-21	IRF7	11	INF-response_B
8.78e-23	0.775057	0.47	0.108	1.26e-18	OAS1	11	INF-response_B
9.2e-23	1.03433	0.803	0.354	1.32e-18	LY6E	11	INF-response_B
2.08e-19	0.510569	0.409	0.091	2.98e-15	XAF1	11	INF-response_B
1.37e-18	0.689861	0.591	0.195	1.97e-14	UBE2L6	11	INF-response_B
1.65e-18	0.936075	0.833	0.425	2.36e-14	IFITM2	11	INF-response_B
3.36e-15	0.82451	0.924	0.617	4.81e-11	ISG20	11	INF-response_B
1.63e-14	0.33084	0.333	0.077	2.33e-10	LAP3	11	INF-response_B
3.08e-14	0.625611	0.652	0.27	4.42e-10	TRIM22	11	INF-response_B
5.99e-11	0.313573	0.167	0.029	8.58e-07	GBP1	11	INF-response_B
1.89e-10	0.456741	1	0.994	2.71e-06	B2M	11	INF-response_B
2.73e-10	0.376958	0.333	0.101	3.92e-06	IFI35	11	INF-response_B
6.67e-10	0.429986	0.424	0.159	9.56e-06	NAPA	11	INF-response_B
1.38e-09	0.300629	0.273	0.076	1.98e-05	PML	11	INF-response_B
2.5e-09	0.381766	0.364	0.124	3.59e-05	LGALS9	11	INF-response_B
7.26e-09	0.300924	0.258	0.073	0.000103993	TNFSF10	11	INF-response_B
7.86e-09	0.570622	0.955	0.817	0.00011262	HLA-E	11	INF-response_B
2.03e-08	0.637831	0.697	0.445	0.000290586	PSMB9	11	INF-response_B
2.38e-08	0.520951	0.561	0.284	0.000341626	SP110	11	INF-response_B
5.34e-08	0.427745	0.545	0.275	0.000765803	IFI16	11	INF-response_B
7.54e-08	0.477621	0.515	0.261	0.00107988	BST2	11	INF-response_B
8.26e-08	0.399313	0.364	0.143	0.00118423	PHF11	11	INF-response_B
8.5e-08	0.309651	0.273	0.089	0.00121756	SAMD9L	11	INF-response_B
6.61e-07	0.427532	0.379	0.165	0.00946802	TAP1	11	INF-response_B
1.06e-06	0.621589	0.985	0.919	0.0151726	ACTB	11	INF-response_B
1.41e-06	0.305417	0.379	0.161	0.0202265	UBE2V1	11	INF-response_B
1.84e-06	0.720401	0.803	0.591	0.0263639	HLA-DRB5	11	INF-response_B
2.31e-06	0.347125	0.636	0.364	0.0330371	PSMB8	11	INF-response_B
2.66e-06	0.359275	0.606	0.339	0.0380462	LCP1	11	INF-response_B
3.3e-06	0.477952	0.985	0.853	0.0472176	HLA-DPA1	11	INF-response_B
6.3e-06	0.375279	0.636	0.374	0.0903316	CD19	11	INF-response_B
6.74e-06	0.45668	0.848	0.65	0.0965209	RAC2	11	INF-response_B
8.64e-06	0.424712	1	0.93	0.123821	TMSB4X	11	INF-response_B
1e-05	0.332145	0.439	0.227	0.143755	HSH2D	11	INF-response_B
1.05e-05	0.325294	0.606	0.355	0.150361	HLA-DOB	11	INF-response_B
1.21e-05	0.352106	0.515	0.282	0.174096	MSN	11	INF-response_B
1.27e-05	0.283546	0.167	0.05	0.181347	GBP4	11	INF-response_B
1.41e-05	0.304157	0.424	0.211	0.202133	VASP	11	INF-response_B
1.51e-05	0.400103	0.667	0.446	0.216486	TPM3	11	INF-response_B
1.9e-05	0.363843	0.576	0.343	0.272852	EIF2S3	11	INF-response_B
2.71e-05	0.385166	0.439	0.236	0.388688	DRAP1	11	INF-response_B
3.35e-05	0.30062	0.364	0.177	0.479675	ADAR	11	INF-response_B
4.39e-05	0.345891	0.697	0.441	0.62946	IRF8	11	INF-response_B
4.7e-05	0.321919	0.364	0.177	0.674123	RNF213	11	INF-response_B
5.07e-05	0.309088	0.545	0.327	0.726306	SP140	11	INF-response_B
5.36e-05	0.303787	0.379	0.186	0.768724	PARP14	11	INF-response_B
5.59e-05	0.417821	0.758	0.55	0.801342	SELL	11	INF-response_B
9.76e-05	0.363826	0.591	0.402	1	CTSS	11	INF-response_B
0.000112949	0.363073	0.485	0.291	1	PSME2	11	INF-response_B
0.000129019	0.375073	0.848	0.612	1	MYL12A	11	INF-response_B
0.000140806	0.362705	0.894	0.755	1	HLA-DQB1	11	INF-response_B
0.000142292	0.319166	0.424	0.245	1	KPNB1	11	INF-response_B
0.000151093	0.305797	0.894	0.683	1	HSPA8	11	INF-response_B
0.000168277	0.39461	0.985	0.977	1	HLA-B	11	INF-response_B
0.000178712	0.302669	0.909	0.732	1	CFL1	11	INF-response_B
0.000244798	0.308056	1	0.93	1	NACA	11	INF-response_B
0.000267885	0.289602	0.47	0.277	1	TMEM154	11	INF-response_B
0.000278493	0.32635	0.591	0.406	1	APRT	11	INF-response_B
0.00029897	0.341194	0.485	0.283	1	HLA-DQA2	11	INF-response_B
0.000302757	0.388003	0.727	0.578	1	PSME1	11	INF-response_B
0.000316725	0.316093	1	0.99	1	CD74	11	INF-response_B
0.0003639	0.31039	0.424	0.247	1	PLCG2	11	INF-response_B
0.000381145	0.286779	0.727	0.503	1	HNRNPK	11	INF-response_B
0.000399544	0.335083	0.788	0.626	1	NCF1	11	INF-response_B
0.000407446	0.364054	0.909	0.794	1	H3F3A	11	INF-response_B
0.00044939	0.331897	0.576	0.412	1	GDI2	11	INF-response_B
0.000454639	0.394526	0.621	0.483	1	SP100	11	INF-response_B
0.000538701	0.387863	0.606	0.444	1	CD48	11	INF-response_B
0.00058192	0.313687	0.5	0.322	1	PPM1K	11	INF-response_B
0.000782703	0.366884	0.773	0.611	1	CLIC1	11	INF-response_B
0.000810201	0.292731	0.47	0.301	1	LTA4H	11	INF-response_B
0.000830565	0.320093	0.576	0.373	1	SMIM14	11	INF-response_B
0.000836898	0.295745	0.545	0.384	1	SH3BGRL	11	INF-response_B
0.000848337	0.302949	0.97	0.801	1	MS4A1	11	INF-response_B
0.00092402	0.309754	1	0.867	1	HLA-DRA	11	INF-response_B
0.00108753	0.286472	0.924	0.81	1	HLA-DQA1	11	INF-response_B
0.00156769	0.349325	0.985	0.87	1	HLA-DRB1	11	INF-response_B
0.001924	0.344409	0.939	0.895	1	HLA-A	11	INF-response_B
0.00194042	0.314821	1	0.928	1	HLA-C	11	INF-response_B
0.00243961	0.30777	0.924	0.86	1	RPS10	11	INF-response_B
0.00377028	0.320209	0.652	0.499	1	ARPC1B	11	INF-response_B
0.00485099	0.382565	0.667	0.577	1	PTPRC	11	INF-response_B
0.0073289	0.341467	0.955	0.826	1	HLA-DPB1	11	INF-response_B
0.0077754	0.329717	0.727	0.586	1	UCP2	11	INF-response_B
0.0092528	0.360588	0.727	0.56	1	CXCR4	11	INF-response_B
0	1.91849	0.842	0.001	0	RRM2	12	Cycling plasma
0	1.39052	0.684	0.003	0	TYMS	12	Cycling plasma
0	1.38293	0.807	0.002	0	MKI67	12	Cycling plasma
0	1.19846	0.509	0.001	0	UBE2C	12	Cycling plasma
0	1.01053	0.649	0.001	0	CDC20	12	Cycling plasma
0	1.00306	0.561	0.006	0	NUSAP1	12	Cycling plasma
1.89e-268	1.46284	0.842	0.028	2.71e-264	PTTG1	12	Cycling plasma
9.78e-267	1.08121	0.825	0.026	1.4e-262	GGH	12	Cycling plasma
1.53e-136	1.34222	0.702	0.039	2.19e-132	AQP3	12	Cycling plasma
1.33e-132	1.20152	0.807	0.055	1.9e-128	SMC4	12	Cycling plasma
6.06e-106	1.91575	0.93	0.101	8.69e-102	STMN1	12	Cycling plasma
7.05e-100	1.8709	0.754	0.066	1.01e-95	TXNDC5	12	Cycling plasma
1.01e-98	1.04564	0.754	0.064	1.44e-94	GMPPB	12	Cycling plasma
8.82e-89	1.17296	0.86	0.097	1.26e-84	LRRC59	12	Cycling plasma
3.61e-77	1.65241	0.93	0.141	5.17e-73	PDIA4	12	Cycling plasma
6.77e-77	1.68316	0.947	0.149	9.7e-73	HMGB2	12	Cycling plasma
5.35e-72	1.2276	0.895	0.128	7.66e-68	CD38	12	Cycling plasma
1.67e-69	1.84106	0.86	0.138	2.39e-65	SDF2L1	12	Cycling plasma
2.32e-69	1.01011	0.825	0.109	3.33e-65	DNAJB11	12	Cycling plasma
1.79e-67	1.70018	0.93	0.147	2.57e-63	FKBP11	12	Cycling plasma
3.09e-67	1.4284	0.842	0.128	4.43e-63	MANF	12	Cycling plasma
1.25e-66	1.46568	0.877	0.149	1.79e-62	TXN	12	Cycling plasma
5.03e-63	1.23021	0.825	0.12	7.21e-59	TNFRSF17	12	Cycling plasma
8.96e-62	1.40679	0.947	0.182	1.28e-57	SPCS3	12	Cycling plasma
2.28e-55	1.21213	0.912	0.186	3.27e-51	H2AFV	12	Cycling plasma
4.19e-55	2.16105	0.895	0.194	6.01e-51	MYDGF	12	Cycling plasma
5.16e-55	1.39091	0.86	0.173	7.4e-51	KDELR2	12	Cycling plasma
8.05e-53	1.60006	0.93	0.23	1.15e-48	P4HB	12	Cycling plasma
3.89e-52	2.03586	0.965	0.295	5.58e-48	H2AFZ	12	Cycling plasma
6.4e-52	1.31931	0.912	0.206	9.17e-48	OSTC	12	Cycling plasma
7.92e-50	1.04496	0.754	0.128	1.13e-45	HN1	12	Cycling plasma
2.92e-49	1.86278	0.947	0.254	4.19e-45	SEC11C	12	Cycling plasma
6.63e-49	1.7372	0.912	0.234	9.5e-45	SSR3	12	Cycling plasma
7.44e-49	1.27053	0.877	0.195	1.07e-44	LMAN1	12	Cycling plasma
4.99e-48	0.975665	0.842	0.163	7.15e-44	VIMP	12	Cycling plasma
9.85e-47	1.6364	0.93	0.26	1.41e-42	PDIA6	12	Cycling plasma
1.26e-46	1.94563	0.912	0.211	1.8e-42	XBP1	12	Cycling plasma
2.99e-45	2.55204	0.965	0.278	4.28e-41	MZB1	12	Cycling plasma
5.11e-45	1.24669	0.947	0.26	7.32e-41	UQCRQ	12	Cycling plasma
7.81e-44	1.82054	0.965	0.349	1.12e-39	SEC61B	12	Cycling plasma
3.78e-43	1.00407	0.895	0.21	5.42e-39	HM13	12	Cycling plasma
5.15e-42	0.989196	0.895	0.227	7.38e-38	DDOST	12	Cycling plasma
1.15e-41	1.22628	0.877	0.222	1.65e-37	RPN2	12	Cycling plasma
3.48e-40	1.24657	0.719	0.148	4.99e-36	SRM	12	Cycling plasma
2.02e-39	2.50607	0.965	0.405	2.9e-35	HSP90B1	12	Cycling plasma
2.33e-39	1.54828	0.86	0.258	3.34e-35	SEC61G	12	Cycling plasma
1.6e-38	2.43386	0.982	0.462	2.29e-34	PPIB	12	Cycling plasma
2.02e-38	1.42519	0.912	0.288	2.89e-34	PSME2	12	Cycling plasma
3.08e-38	2.01426	0.965	0.381	4.42e-34	TUBA1B	12	Cycling plasma
1.13e-37	1.08773	0.877	0.245	1.62e-33	TMED9	12	Cycling plasma
1.2e-37	1.1964	0.772	0.163	1.71e-33	PRDX4	12	Cycling plasma
1.83e-37	1.66167	0.877	0.273	2.62e-33	HSPA5	12	Cycling plasma
3.16e-36	1.08769	0.842	0.241	4.53e-32	RPN1	12	Cycling plasma
2.09e-35	1.10742	0.719	0.156	2.99e-31	TUBB4B	12	Cycling plasma
3.07e-35	1.42085	0.947	0.404	4.4e-31	UBE2J1	12	Cycling plasma
4.06e-35	1.03232	0.912	0.299	5.82e-31	COPE	12	Cycling plasma
4.43e-35	2.11846	0.947	0.468	6.35e-31	SUB1	12	Cycling plasma
1.04e-34	1.361	0.93	0.373	1.49e-30	TMEM258	12	Cycling plasma
1.54e-34	0.974111	0.842	0.239	2.21e-30	LMAN2	12	Cycling plasma
3.27e-34	1.12933	0.754	0.186	4.69e-30	HMGA1	12	Cycling plasma
4.44e-34	1.03916	0.825	0.23	6.36e-30	ATP5G1	12	Cycling plasma
1.12e-33	2.45436	1	0.665	1.61e-29	GAPDH	12	Cycling plasma
1.31e-33	1.42603	1	0.652	1.88e-29	HMGB1	12	Cycling plasma
1.98e-33	1.60739	0.912	0.33	2.83e-29	TUBB	12	Cycling plasma
3.29e-33	1.06468	0.895	0.297	4.72e-29	COX5A	12	Cycling plasma
5.61e-33	1.52237	0.947	0.402	8.04e-29	CALR	12	Cycling plasma
1.52e-32	1.00932	0.877	0.283	2.17e-28	ATP5J	12	Cycling plasma
3.12e-32	1.29686	0.825	0.2	4.47e-28	DERL3	12	Cycling plasma
1.05e-31	1.09449	0.947	0.394	1.51e-27	SPCS2	12	Cycling plasma
1.48e-31	0.991913	0.877	0.278	2.12e-27	SNRPG	12	Cycling plasma
2.6e-31	1.15963	0.789	0.224	3.73e-27	LDHA	12	Cycling plasma
2.52e-30	1.29943	0.895	0.362	3.61e-26	MTDH	12	Cycling plasma
4.15e-30	1.35217	0.807	0.247	5.94e-26	ITM2C	12	Cycling plasma
1.07e-28	1.16728	0.86	0.348	1.54e-24	ATP5G3	12	Cycling plasma
1.46e-28	1.37986	0.877	0.352	2.09e-24	GSTP1	12	Cycling plasma
2.63e-28	1.00671	0.719	0.183	3.77e-24	LGALS1	12	Cycling plasma
2.95e-28	1.34283	0.912	0.466	4.23e-24	RAN	12	Cycling plasma
3.29e-28	1.74614	0.789	0.231	4.71e-24	IGLL5	12	Cycling plasma
8.49e-28	1.14446	0.947	0.434	1.22e-23	SPCS1	12	Cycling plasma
1.01e-27	1.31275	0.965	0.511	1.45e-23	HMGN2	12	Cycling plasma
1.98e-27	1.13107	0.912	0.356	2.84e-23	PRDX1	12	Cycling plasma
3.54e-27	1.21836	0.965	0.556	5.08e-23	CHCHD2	12	Cycling plasma
1.64e-25	1.4017	0.965	0.614	2.35e-21	MIF	12	Cycling plasma
3.86e-25	1.31292	0.649	0.165	5.54e-21	IGHG1	12	Cycling plasma
1.27e-24	1.00199	0.825	0.333	1.82e-20	EIF5A	12	Cycling plasma
3.42e-24	1.72354	0.86	0.377	4.91e-20	JCHAIN	12	Cycling plasma
2.04e-22	1.17199	0.614	0.166	2.93e-18	HIST1H1C	12	Cycling plasma
2.68e-22	1.05289	0.842	0.343	3.85e-18	TPI1	12	Cycling plasma
6.44e-21	2.72943	0.877	0.526	9.23e-17	HIST1H4C	12	Cycling plasma
2.37e-18	1.21796	0.298	0.048	3.39e-14	IGHG4	12	Cycling plasma
4.13e-18	1.64486	0.456	0.109	5.92e-14	IGHG2	12	Cycling plasma
1.48e-16	1.02301	0.667	0.239	2.13e-12	IGHA1	12	Cycling plasma
4.52e-12	2.94579	0.281	0.063	6.48e-08	IGHV4-59	12	Cycling plasma
5e-08	1.55951	0.456	0.195	0.000716859	HIST1H1E	12	Cycling plasma
3.67e-07	2.20754	0.193	0.048	0.00526146	IGHV4-61	12	Cycling plasma
7.76e-07	1.92329	0.579	0.405	0.0111221	IGKC	12	Cycling plasma
6.7e-05	2.72264	0.123	0.032	0.95958	IGKV2-30	12	Cycling plasma
0.000105167	3.91576	0.158	0.05	1	IGLV1-40	12	Cycling plasma
0.00174193	2.76008	0.211	0.095	1	IGKV4-1	12	Cycling plasma
0.00801807	2.69887	0.123	0.05	1	IGHV3-21	12	Cycling plasma
0	2.74685	0.938	0.017	0	AC233755.1	13	Unknown
0.000150797	0.383449	0.542	0.306	1	CCR7	13	Unknown
0.000156424	0.465625	0.771	0.588	1	LINC00926	13	Unknown
0.000168729	0.277496	0.438	0.215	1	KIAA0040	13	Unknown
0.000278253	0.354087	0.917	0.845	1	RPL38	13	Unknown
0.000284314	0.255635	0.771	0.466	1	FAM129C	13	Unknown
0.000710331	0.322633	0.625	0.379	1	CD55	13	Unknown
0.000771908	0.278198	0.979	0.96	1	RPS23	13	Unknown
0.000871922	0.338058	0.583	0.379	1	2021-03-01	13	Unknown
0.00132694	0.301099	1	0.949	1	RPS6	13	Unknown
0.00191682	0.286059	0.333	0.168	1	SESN1	13	Unknown
0.00227964	0.35234	0.833	0.659	1	DDX5	13	Unknown
0.00228659	0.276125	0.562	0.351	1	BLNK	13	Unknown
0.00231328	0.46528	0.75	0.56	1	CXCR4	13	Unknown
0.00482027	0.309557	0.5	0.324	1	CTB-133G6.1	13	Unknown
0.00630842	0.281705	0.667	0.483	1	SP100	13	Unknown
0.00832966	0.31628	0.917	0.813	1	TXNIP	13	Unknown

## Sheet: CD8
p_val	avg_log2FC	pct.1	pct.2	p_val_adj	gene	cluster	annotation
0	2.0965	0.971	0.191	0	STMN1	1	CD8+T_Cycling-G1/S
0	1.58447	0.821	0.056	0	TYMS	1	CD8+T_Cycling-G1/S
0	1.41874	0.876	0.3	0	DUT	1	CD8+T_Cycling-G1/S
0	1.37203	0.999	0.954	0	GAPDH	1	CD8+T_Cycling-G1/S
0	1.26431	0.89	0.432	0	TUBA1B	1	CD8+T_Cycling-G1/S
0	1.21211	0.848	0.39	0	TUBB	1	CD8+T_Cycling-G1/S
0	1.18526	0.891	0.558	0	MT2A	1	CD8+T_Cycling-G1/S
0	1.1652	0.948	0.62	0	HMGN2	1	CD8+T_Cycling-G1/S
0	1.11479	0.87	0.53	0	COTL1	1	CD8+T_Cycling-G1/S
0	1.10177	0.941	0.629	0	TPI1	1	CD8+T_Cycling-G1/S
0	1.08393	0.737	0.177	0	MCM5	1	CD8+T_Cycling-G1/S
0	1.07527	0.698	0.069	0	MCM7	1	CD8+T_Cycling-G1/S
0	1.06026	0.9	0.715	0	CRIP1	1	CD8+T_Cycling-G1/S
0	1.04552	0.866	0.471	0	H2AFZ	1	CD8+T_Cycling-G1/S
0	1.03254	0.866	0.536	0	PKM	1	CD8+T_Cycling-G1/S
0	1.02593	1	0.999	0	ACTB	1	CD8+T_Cycling-G1/S
0	0.986895	0.677	0.102	0	PCNA	1	CD8+T_Cycling-G1/S
0	0.981651	0.998	0.936	0	PPIA	1	CD8+T_Cycling-G1/S
0	0.96661	0.444	0.041	0	RRM2	1	CD8+T_Cycling-G1/S
0	0.95635	1	0.981	0	PFN1	1	CD8+T_Cycling-G1/S
0	0.943011	0.72	0.313	0	FABP5	1	CD8+T_Cycling-G1/S
0	0.942085	1	0.995	0	PTMA	1	CD8+T_Cycling-G1/S
0	0.941354	0.984	0.851	0	HMGB1	1	CD8+T_Cycling-G1/S
0	0.91151	0.851	0.545	0	GSTP1	1	CD8+T_Cycling-G1/S
0	0.886211	0.587	0.037	0	KIAA0101	1	CD8+T_Cycling-G1/S
0	0.880701	0.817	0.422	0	HMGB2	1	CD8+T_Cycling-G1/S
0	0.863661	0.871	0.573	0	RAN	1	CD8+T_Cycling-G1/S
0	0.85476	0.532	0.031	0	TK1	1	CD8+T_Cycling-G1/S
0	0.848262	0.72	0.243	0	RANBP1	1	CD8+T_Cycling-G1/S
0	0.808125	0.609	0.101	0	MCM3	1	CD8+T_Cycling-G1/S
0	0.806777	0.57	0.017	0	GINS2	1	CD8+T_Cycling-G1/S
0	0.797041	0.822	0.516	0	SLC25A5	1	CD8+T_Cycling-G1/S
0	0.787235	0.815	0.505	0	ENO1	1	CD8+T_Cycling-G1/S
0	0.775707	0.689	0.236	0	RPA3	1	CD8+T_Cycling-G1/S
0	0.774634	0.682	0.233	0	NASP	1	CD8+T_Cycling-G1/S
0	0.769274	0.759	0.398	0	DEK	1	CD8+T_Cycling-G1/S
0	0.752159	0.998	0.953	0	CFL1	1	CD8+T_Cycling-G1/S
0	0.744478	0.733	0.323	0	SIVA1	1	CD8+T_Cycling-G1/S
0	0.73135	0.493	0.019	0	UHRF1	1	CD8+T_Cycling-G1/S
0	0.723464	0.747	0.361	0	H2AFV	1	CD8+T_Cycling-G1/S
0	0.708541	0.761	0.409	0	SNRPB	1	CD8+T_Cycling-G1/S
0	0.686249	0.666	0.271	0	SLBP	1	CD8+T_Cycling-G1/S
0	0.680834	0.535	0.084	0	CENPM	1	CD8+T_Cycling-G1/S
0	0.677825	0.609	0.202	0	DNMT1	1	CD8+T_Cycling-G1/S
0	0.673089	0.482	0.035	0	CLSPN	1	CD8+T_Cycling-G1/S
0	0.671703	0.477	0.038	0	ASF1B	1	CD8+T_Cycling-G1/S
0	0.667454	0.477	0.032	0	DHFR	1	CD8+T_Cycling-G1/S
0	0.656004	0.472	0.021	0	CDT1	1	CD8+T_Cycling-G1/S
0	0.640009	0.479	0.047	0	FEN1	1	CD8+T_Cycling-G1/S
0	0.636264	0.548	0.13	0	TMEM106C	1	CD8+T_Cycling-G1/S
0	0.633036	0.635	0.262	0	SNRPD1	1	CD8+T_Cycling-G1/S
0	0.615601	0.452	0.035	0	CENPU	1	CD8+T_Cycling-G1/S
0	0.613212	0.582	0.153	0	NUDT1	1	CD8+T_Cycling-G1/S
0	0.595426	0.447	0.025	0	MCM2	1	CD8+T_Cycling-G1/S
0	0.583769	0.537	0.186	0	HNRNPAB	1	CD8+T_Cycling-G1/S
0	0.569334	0.454	0.071	0	HELLS	1	CD8+T_Cycling-G1/S
0	0.548297	0.415	0.03	0	ZWINT	1	CD8+T_Cycling-G1/S
0	0.547816	0.527	0.167	0	STRA13	1	CD8+T_Cycling-G1/S
0	0.544917	0.451	0.074	0	MCM6	1	CD8+T_Cycling-G1/S
0	0.531933	0.492	0.128	0	DNAJC9	1	CD8+T_Cycling-G1/S
1.05e-305	0.8023	0.997	0.988	1.92e-301	TMSB10	1	CD8+T_Cycling-G1/S
2.95e-305	0.66544	0.94	0.77	5.37e-301	CHCHD2	1	CD8+T_Cycling-G1/S
1.03e-300	0.725283	0.897	0.626	1.88e-296	COX8A	1	CD8+T_Cycling-G1/S
3.76e-297	0.648876	0.992	0.925	6.84e-293	MYL6	1	CD8+T_Cycling-G1/S
3.07e-280	0.723774	0.93	0.747	5.59e-276	SUB1	1	CD8+T_Cycling-G1/S
7.37e-277	0.988976	0.801	0.462	1.34e-272	HLA-DRA	1	CD8+T_Cycling-G1/S
2.35e-276	0.689792	0.786	0.49	4.29e-272	PGAM1	1	CD8+T_Cycling-G1/S
2.66e-274	0.956519	0.955	0.8	4.85e-270	VIM	1	CD8+T_Cycling-G1/S
5.66e-268	0.716292	0.994	0.958	1.03e-263	ACTG1	1	CD8+T_Cycling-G1/S
7.08e-257	0.749133	0.934	0.746	1.29e-252	MIF	1	CD8+T_Cycling-G1/S
5.97e-254	0.637588	0.729	0.419	1.09e-249	SNRPG	1	CD8+T_Cycling-G1/S
6.58e-246	0.531614	0.61	0.273	1.2e-241	CARHSP1	1	CD8+T_Cycling-G1/S
1.19e-244	0.552084	0.467	0.173	2.17e-240	MT1E	1	CD8+T_Cycling-G1/S
1.08e-243	1.10774	0.883	0.691	1.96e-239	HLA-DRB1	1	CD8+T_Cycling-G1/S
4.04e-238	0.607771	0.739	0.435	7.37e-234	COX5A	1	CD8+T_Cycling-G1/S
2.17e-234	0.590481	0.684	0.367	3.95e-230	NAP1L1	1	CD8+T_Cycling-G1/S
4.63e-232	0.606429	0.71	0.404	8.44e-228	ANP32B	1	CD8+T_Cycling-G1/S
5.38e-228	0.630331	0.766	0.48	9.8e-224	DBI	1	CD8+T_Cycling-G1/S
2.55e-215	0.635531	0.858	0.612	4.65e-211	PSME2	1	CD8+T_Cycling-G1/S
4.4e-215	0.559316	0.664	0.355	8.03e-211	RBX1	1	CD8+T_Cycling-G1/S
3.16e-214	0.580125	0.758	0.458	5.76e-210	NDUFB2	1	CD8+T_Cycling-G1/S
5.96e-214	0.596333	0.783	0.499	1.09e-209	GNG5	1	CD8+T_Cycling-G1/S
8.71e-206	0.590197	0.765	0.501	1.59e-201	ATP5G3	1	CD8+T_Cycling-G1/S
6.07e-201	0.886592	0.955	0.921	1.11e-196	CD74	1	CD8+T_Cycling-G1/S
1.68e-195	0.625888	0.75	0.485	3.06e-191	LDHA	1	CD8+T_Cycling-G1/S
2.87e-194	0.532436	0.925	0.772	5.22e-190	SUMO2	1	CD8+T_Cycling-G1/S
1.77e-193	0.558704	0.736	0.483	3.23e-189	HNRNPF	1	CD8+T_Cycling-G1/S
9.95e-193	0.55538	0.663	0.381	1.81e-188	TXN	1	CD8+T_Cycling-G1/S
9.05e-186	0.905914	0.757	0.504	1.65e-181	HLA-DRB5	1	CD8+T_Cycling-G1/S
2.35e-173	0.532075	0.912	0.788	4.28e-169	HNRNPA2B1	1	CD8+T_Cycling-G1/S
4.65e-172	0.760083	0.706	0.439	8.47e-168	HLA-DQA1	1	CD8+T_Cycling-G1/S
3.96e-171	0.564856	0.846	0.644	7.21e-167	PARK7	1	CD8+T_Cycling-G1/S
1.73e-165	0.530433	0.955	0.869	3.15e-161	CORO1A	1	CD8+T_Cycling-G1/S
2.68e-157	0.525807	0.836	0.651	4.88e-153	YBX1	1	CD8+T_Cycling-G1/S
4.2e-156	0.542709	0.84	0.654	7.65e-152	ARPC1B	1	CD8+T_Cycling-G1/S
7.11e-149	0.557666	0.636	0.394	1.3e-144	NME2	1	CD8+T_Cycling-G1/S
8.9e-132	0.834441	0.513	0.28	1.62e-127	FXYD2	1	CD8+T_Cycling-G1/S
3.06e-94	0.521383	0.846	0.705	5.58e-90	HLA-DPA1	1	CD8+T_Cycling-G1/S
1.8e-82	0.663449	0.625	0.456	3.27e-78	LGALS1	1	CD8+T_Cycling-G1/S
7.18e-66	0.793414	0.195	0.082	1.31e-61	TRBV7-6	1	CD8+T_Cycling-G1/S
0	3.44198	0.936	0.425	0	HIST1H4C	2	CD8+T_Cycling-G2/M
0	3.16925	0.981	0.41	0	TUBA1B	2	CD8+T_Cycling-G2/M
0	2.94796	0.973	0.162	0	STMN1	2	CD8+T_Cycling-G2/M
0	2.86342	0.967	0.367	0	TUBB	2	CD8+T_Cycling-G2/M
0	2.16658	0.979	0.606	0	HMGN2	2	CD8+T_Cycling-G2/M
0	2.14567	0.954	0.4	0	HMGB2	2	CD8+T_Cycling-G2/M
0	1.99575	0.829	0.009	0	UBE2C	2	CD8+T_Cycling-G2/M
0	1.83609	0.946	0.452	0	H2AFZ	2	CD8+T_Cycling-G2/M
0	1.78725	0.995	0.846	0	HMGB1	2	CD8+T_Cycling-G2/M
0	1.63109	0.71	0.025	0	MKI67	2	CD8+T_Cycling-G2/M
0	1.59823	0.805	0.425	0	ARL6IP1	2	CD8+T_Cycling-G2/M
0	1.55479	0.659	0.014	0	RRM2	2	CD8+T_Cycling-G2/M
0	1.49649	0.662	0.036	0	TYMS	2	CD8+T_Cycling-G2/M
0	1.48767	0.706	0.023	0	TOP2A	2	CD8+T_Cycling-G2/M
0	1.44607	0.796	0.243	0	TUBB4B	2	CD8+T_Cycling-G2/M
0	1.42127	0.651	0.039	0	CENPF	2	CD8+T_Cycling-G2/M
0	1.418	0.872	0.34	0	H2AFV	2	CD8+T_Cycling-G2/M
0	1.38636	0.731	0.041	0	NUSAP1	2	CD8+T_Cycling-G2/M
0	1.33928	0.87	0.547	0	MT2A	2	CD8+T_Cycling-G2/M
0	1.32988	0.771	0.202	0	PTTG1	2	CD8+T_Cycling-G2/M
0	1.30531	0.766	0.189	0	CKS2	2	CD8+T_Cycling-G2/M
0	1.23147	0.909	0.708	0	CRIP1	2	CD8+T_Cycling-G2/M
0	1.22003	0.878	0.684	0	HLA-DRB1	2	CD8+T_Cycling-G2/M
0	1.21908	0.751	0.223	0	H2AFX	2	CD8+T_Cycling-G2/M
0	1.21737	0.499	0.171	0	HIST1H1E	2	CD8+T_Cycling-G2/M
0	1.2089	0.995	0.952	0	GAPDH	2	CD8+T_Cycling-G2/M
0	1.18646	0.804	0.449	0	HLA-DRA	2	CD8+T_Cycling-G2/M
0	1.16323	1	0.999	0	ACTB	2	CD8+T_Cycling-G2/M
0	1.15934	0.662	0.448	0	LGALS1	2	CD8+T_Cycling-G2/M
0	1.13231	0.979	0.793	0	VIM	2	CD8+T_Cycling-G2/M
0	1.11666	0.999	0.995	0	PTMA	2	CD8+T_Cycling-G2/M
0	1.11189	0.36	0.016	0	HIST1H1B	2	CD8+T_Cycling-G2/M
0	1.07163	0.601	0.022	0	CCNA2	2	CD8+T_Cycling-G2/M
0	1.05047	0.529	0.018	0	ASPM	2	CD8+T_Cycling-G2/M
0	1.02134	0.628	0.045	0	CKS1B	2	CD8+T_Cycling-G2/M
0	1.01954	0.635	0.154	0	TUBA1C	2	CD8+T_Cycling-G2/M
0	1.01938	0.911	0.615	0	COX8A	2	CD8+T_Cycling-G2/M
0	1.01093	0.591	0.021	0	CDK1	2	CD8+T_Cycling-G2/M
0	1.00773	0.567	0.03	0	TPX2	2	CD8+T_Cycling-G2/M
0	0.991274	0.888	0.628	0	CALM2	2	CD8+T_Cycling-G2/M
0	0.986836	0.724	0.288	0	HN1	2	CD8+T_Cycling-G2/M
0	0.985532	0.603	0.006	0	BIRC5	2	CD8+T_Cycling-G2/M
0	0.978159	0.997	0.981	0	PFN1	2	CD8+T_Cycling-G2/M
0	0.971003	0.767	0.495	0	HLA-DRB5	2	CD8+T_Cycling-G2/M
0	0.969891	0.841	0.486	0	CALM3	2	CD8+T_Cycling-G2/M
0	0.968972	0.996	0.957	0	ACTG1	2	CD8+T_Cycling-G2/M
0	0.967352	0.375	0.018	0	HIST1H2AJ	2	CD8+T_Cycling-G2/M
0	0.966043	0.864	0.562	0	RAN	2	CD8+T_Cycling-G2/M
0	0.964103	0.64	0.179	0	SMC4	2	CD8+T_Cycling-G2/M
0	0.951317	0.459	0.005	0	CDC20	2	CD8+T_Cycling-G2/M
0	0.931193	0.988	0.935	0	PPIA	2	CD8+T_Cycling-G2/M
0	0.922315	0.802	0.521	0	COTL1	2	CD8+T_Cycling-G2/M
0	0.888897	0.528	0.149	0	KPNA2	2	CD8+T_Cycling-G2/M
0	0.885064	0.751	0.391	0	ANP32B	2	CD8+T_Cycling-G2/M
0	0.873941	0.606	0.1	0	KIF22	2	CD8+T_Cycling-G2/M
0	0.863625	0.644	0.302	0	FABP5	2	CD8+T_Cycling-G2/M
0	0.859151	0.403	0.141	0	HIST1H1D	2	CD8+T_Cycling-G2/M
0	0.843551	0.509	0.272	0	FXYD2	2	CD8+T_Cycling-G2/M
0	0.842651	0.637	0.219	0	TMPO	2	CD8+T_Cycling-G2/M
0	0.839207	0.994	0.952	0	CFL1	2	CD8+T_Cycling-G2/M
0	0.837497	0.85	0.622	0	TPI1	2	CD8+T_Cycling-G2/M
0	0.811041	0.72	0.338	0	NUCKS1	2	CD8+T_Cycling-G2/M
0	0.810313	0.456	0.005	0	CCNB2	2	CD8+T_Cycling-G2/M
0	0.805657	0.513	0.028	0	CDKN3	2	CD8+T_Cycling-G2/M
0	0.804019	0.693	0.345	0	RAD21	2	CD8+T_Cycling-G2/M
0	0.802591	0.95	0.92	0	CD74	2	CD8+T_Cycling-G2/M
0	0.793865	0.424	0.003	0	PLK1	2	CD8+T_Cycling-G2/M
0	0.78275	0.473	0.022	0	KIAA0101	2	CD8+T_Cycling-G2/M
0	0.780365	0.547	0.052	0	MAD2L1	2	CD8+T_Cycling-G2/M
0	0.773721	0.726	0.386	0	DEK	2	CD8+T_Cycling-G2/M
0	0.771541	0.692	0.429	0	HLA-DQA1	2	CD8+T_Cycling-G2/M
0	0.770155	0.491	0.007	0	CDCA8	2	CD8+T_Cycling-G2/M
0	0.769788	0.301	0.022	0	HIST1H2AI	2	CD8+T_Cycling-G2/M
0	0.753841	0.564	0.295	0	DUT	2	CD8+T_Cycling-G2/M
0	0.749442	0.487	0.005	0	GTSE1	2	CD8+T_Cycling-G2/M
0	0.748759	0.778	0.507	0	SLC25A5	2	CD8+T_Cycling-G2/M
0	0.748134	0.436	0.14	0	HIST1H1C	2	CD8+T_Cycling-G2/M
0	0.747804	0.334	0.004	0	HIST1H3B	2	CD8+T_Cycling-G2/M
0	0.733779	0.915	0.783	0	HNRNPA2B1	2	CD8+T_Cycling-G2/M
0	0.720819	0.471	0.01	0	KIFC1	2	CD8+T_Cycling-G2/M
0	0.720047	0.518	0.045	0	UBE2T	2	CD8+T_Cycling-G2/M
0	0.719156	0.923	0.737	0	PSMB9	2	CD8+T_Cycling-G2/M
0	0.718676	0.498	0.069	0	CENPM	2	CD8+T_Cycling-G2/M
0	0.713797	0.791	0.488	0	GNG5	2	CD8+T_Cycling-G2/M
0	0.705145	0.755	0.53	0	PKM	2	CD8+T_Cycling-G2/M
0	0.68624	0.465	0.004	0	AURKB	2	CD8+T_Cycling-G2/M
0	0.685383	0.341	0.01	0	CCNB1	2	CD8+T_Cycling-G2/M
0	0.684812	0.463	0.023	0	ASF1B	2	CD8+T_Cycling-G2/M
0	0.681098	0.499	0.11	0	UBE2S	2	CD8+T_Cycling-G2/M
0	0.678184	0.552	0.181	0	ANP32E	2	CD8+T_Cycling-G2/M
0	0.671696	0.442	0.003	0	CDCA3	2	CD8+T_Cycling-G2/M
0	0.669794	0.584	0.192	0	DDX39A	2	CD8+T_Cycling-G2/M
0	0.666058	0.815	0.565	0	HMGN1	2	CD8+T_Cycling-G2/M
0	0.661109	0.747	0.54	0	GSTP1	2	CD8+T_Cycling-G2/M
0	0.651425	0.952	0.842	0	H3F3A	2	CD8+T_Cycling-G2/M
0	0.648539	0.446	0.014	0	ZWINT	2	CD8+T_Cycling-G2/M
0	0.636294	0.496	0.119	0	LMNB1	2	CD8+T_Cycling-G2/M
0	0.6313	0.615	0.26	0	CARHSP1	2	CD8+T_Cycling-G2/M
0	0.624978	0.403	0.018	0	HMGB3	2	CD8+T_Cycling-G2/M
1.68e-256	0.779798	0.208	0.077	3.06e-252	TRBV7-6	2	CD8+T_Cycling-G2/M
0	0.56241	0.98	0.908	0	CD74	3	CD8+T_EM
0	0.448889	0.819	0.627	0	CD27	3	CD8+T_EM
0	0.413703	0.916	0.785	0	GZMK	3	CD8+T_EM
0	0.401593	0.9	0.779	0	CD8A	3	CD8+T_EM
0	0.369943	0.818	0.661	0	CD8B	3	CD8+T_EM
0	0.354544	0.947	0.873	0	GZMA	3	CD8+T_EM
0	0.353539	0.972	0.914	0	NKG7	3	CD8+T_EM
0	0.348679	0.983	0.946	0	CCL5	3	CD8+T_EM
0	0.341512	0.967	0.907	0	CST7	3	CD8+T_EM
0	0.341163	0.687	0.51	0	LAG3	3	CD8+T_EM
0	0.33596	0.859	0.826	0	PTPRCAP	3	CD8+T_EM
0	0.328401	0.797	0.687	0	HLA-DPA1	3	CD8+T_EM
0	0.308378	0.777	0.672	0	HLA-DPB1	3	CD8+T_EM
0	0.290917	0.783	0.668	0	LIMD2	3	CD8+T_EM
0	0.281741	0.926	0.866	0	CD3D	3	CD8+T_EM
0	0.277326	0.853	0.776	0	CTSW	3	CD8+T_EM
0	0.26537	0.333	0.205	0	MIR155HG	3	CD8+T_EM
0	0.264192	0.499	0.343	0	HAVCR2	3	CD8+T_EM
0	0.260115	0.847	0.766	0	CD2	3	CD8+T_EM
0	0.256403	0.981	0.962	0	IL32	3	CD8+T_EM
0	0.254263	1	0.999	0	HLA-B	3	CD8+T_EM
3.7e-215	0.323596	0.605	0.487	6.74e-211	HLA-DRB5	3	CD8+T_EM
8.1e-212	0.370801	0.77	0.677	1.48e-207	HLA-DRB1	3	CD8+T_EM
1.5e-149	0.306678	0.542	0.451	2.73e-145	HLA-DRA	3	CD8+T_EM
3.02e-141	0.50569	0.139	0.082	5.51e-137	TRBV12-3	3	CD8+T_EM
1.59e-59	0.251163	0.5	0.45	2.89e-55	LGALS1	3	CD8+T_EM
1.64e-55	0.290009	0.128	0.094	2.99e-51	TRAV12-2	3	CD8+T_EM
0	1.10869	0.943	0.722	0	JUNB	4	CD8+T_PreEX-CXCR4
0	1.09202	0.889	0.632	0	ZFP36	4	CD8+T_PreEX-CXCR4
0	1.04058	0.933	0.658	0	CXCR4	4	CD8+T_PreEX-CXCR4
0	0.906833	0.931	0.804	0	ZFP36L2	4	CD8+T_PreEX-CXCR4
0	0.863202	0.834	0.487	0	RGS1	4	CD8+T_PreEX-CXCR4
0	0.845243	0.726	0.408	0	DUSP4	4	CD8+T_PreEX-CXCR4
0	0.715248	0.821	0.497	0	TNFAIP3	4	CD8+T_PreEX-CXCR4
0	0.705682	0.916	0.759	0	DUSP2	4	CD8+T_PreEX-CXCR4
0	0.655437	0.644	0.305	0	ZNF331	4	CD8+T_PreEX-CXCR4
0	0.645194	0.587	0.305	0	CREM	4	CD8+T_PreEX-CXCR4
0	0.63622	0.708	0.407	0	NR4A2	4	CD8+T_PreEX-CXCR4
0	0.629674	0.805	0.601	0	TSC22D3	4	CD8+T_PreEX-CXCR4
0	0.532817	0.986	0.947	0	BTG1	4	CD8+T_PreEX-CXCR4
0	0.532691	0.805	0.56	0	CD69	4	CD8+T_PreEX-CXCR4
0	0.505517	0.414	0.234	0	RGCC	4	CD8+T_PreEX-CXCR4
0	0.473539	0.459	0.183	0	FAM46C	4	CD8+T_PreEX-CXCR4
0	0.446833	0.706	0.481	0	HERPUD1	4	CD8+T_PreEX-CXCR4
0	0.44643	0.592	0.337	0	YPEL5	4	CD8+T_PreEX-CXCR4
0	0.39827	0.983	0.931	0	SRGN	4	CD8+T_PreEX-CXCR4
0	0.396218	0.95	0.86	0	SARAF	4	CD8+T_PreEX-CXCR4
0	0.3873	0.643	0.433	0	LEPROTL1	4	CD8+T_PreEX-CXCR4
0	0.353828	0.697	0.51	0	CYTIP	4	CD8+T_PreEX-CXCR4
0	0.314823	0.415	0.226	0	LINC-PINT	4	CD8+T_PreEX-CXCR4
0	0.305356	0.663	0.493	0	MCL1	4	CD8+T_PreEX-CXCR4
0	0.305063	0.393	0.214	0	VPS37B	4	CD8+T_PreEX-CXCR4
0	0.297207	0.635	0.47	0	CLEC2B	4	CD8+T_PreEX-CXCR4
0	0.292404	0.646	0.456	0	STK17B	4	CD8+T_PreEX-CXCR4
0	0.288883	0.585	0.408	0	SYTL3	4	CD8+T_PreEX-CXCR4
0	0.2881	0.516	0.335	0	TMEM2	4	CD8+T_PreEX-CXCR4
0	0.281876	0.993	0.979	0	EIF1	4	CD8+T_PreEX-CXCR4
2.87e-304	0.299064	0.608	0.461	5.23e-300	TUBA4A	4	CD8+T_PreEX-CXCR4
3.77e-303	0.275735	0.929	0.79	6.87e-299	GZMK	4	CD8+T_PreEX-CXCR4
3.35e-294	0.287491	0.884	0.788	6.11e-290	CD8A	4	CD8+T_PreEX-CXCR4
4.8e-257	0.254571	0.579	0.438	8.75e-253	ISG20	4	CD8+T_PreEX-CXCR4
3.53e-214	0.252415	0.462	0.342	6.43e-210	PIK3R1	4	CD8+T_PreEX-CXCR4
2.33e-200	0.3188	0.708	0.62	4.24e-196	LITAF	4	CD8+T_PreEX-CXCR4
4.02e-144	0.559962	0.15	0.084	7.33e-140	TRBV12-3	4	CD8+T_PreEX-CXCR4
0	2.47592	0.993	0.027	0	PMCH	5	CD8+T_PreEX-PMCH
1.83e-147	0.763972	0.927	0.807	3.34e-143	GZMK	5	CD8+T_PreEX-PMCH
9.73e-141	0.747114	0.993	0.921	1.77e-136	CD74	5	CD8+T_PreEX-PMCH
1.28e-114	0.404134	0.326	0.118	2.33e-110	AC133644.2	5	CD8+T_PreEX-PMCH
3.57e-101	0.62419	0.947	0.953	6.51e-97	CCL5	5	CD8+T_PreEX-PMCH
9e-99	0.756009	0.541	0.281	1.64e-94	FXYD2	5	CD8+T_PreEX-PMCH
2.99e-88	0.462851	0.904	0.659	5.46e-84	CD27	5	CD8+T_PreEX-PMCH
6.94e-79	0.330366	1	0.998	1.26e-74	HLA-A	5	CD8+T_PreEX-PMCH
7.34e-79	0.331383	1	0.999	1.34e-74	HLA-B	5	CD8+T_PreEX-PMCH
1.26e-76	0.567928	0.686	0.467	2.3e-72	CMC1	5	CD8+T_PreEX-PMCH
1.88e-73	0.489602	0.851	0.689	3.42e-69	HLA-DPB1	5	CD8+T_PreEX-PMCH
1.29e-72	0.480967	0.872	0.705	2.35e-68	HLA-DPA1	5	CD8+T_PreEX-PMCH
6.01e-72	0.542115	0.127	0.034	1.1e-67	TRAV29DV5	5	CD8+T_PreEX-PMCH
8.17e-67	0.312935	0.118	0.031	1.49e-62	TRAV5	5	CD8+T_PreEX-PMCH
5.07e-64	0.343586	0.386	0.195	9.23e-60	TTN	5	CD8+T_PreEX-PMCH
3.83e-59	0.420938	0.86	0.692	6.97e-55	HLA-DRB1	5	CD8+T_PreEX-PMCH
1.39e-57	0.524202	0.653	0.452	2.53e-53	LTB	5	CD8+T_PreEX-PMCH
2.07e-57	0.429582	0.48	0.282	3.77e-53	VCAM1	5	CD8+T_PreEX-PMCH
2.21e-56	0.307518	0.29	0.134	4.03e-52	TSC22D1	5	CD8+T_PreEX-PMCH
4.9e-55	0.711447	0.113	0.033	8.92e-51	TRBV2	5	CD8+T_PreEX-PMCH
2.01e-54	0.418203	0.366	0.188	3.67e-50	MTRNR2L12	5	CD8+T_PreEX-PMCH
4.97e-54	0.494903	0.664	0.465	9.05e-50	HLA-DRA	5	CD8+T_PreEX-PMCH
1.76e-52	0.424051	0.578	0.39	3.21e-48	HLA-DQB1	5	CD8+T_PreEX-PMCH
7.81e-50	0.453135	0.757	0.611	1.42e-45	TRBC2	5	CD8+T_PreEX-PMCH
7.58e-49	0.391688	0.636	0.441	1.38e-44	HLA-DQA1	5	CD8+T_PreEX-PMCH
9.25e-48	0.348053	0.401	0.231	1.69e-43	PHLDA1	5	CD8+T_PreEX-PMCH
1.51e-47	0.305238	0.578	0.369	2.76e-43	HAVCR2	5	CD8+T_PreEX-PMCH
2.23e-46	0.301881	0.666	0.464	4.06e-42	LYST	5	CD8+T_PreEX-PMCH
3.38e-45	0.340776	0.536	0.359	6.16e-41	SYNGR2	5	CD8+T_PreEX-PMCH
1.02e-44	0.41612	0.734	0.573	1.86e-40	ITM2A	5	CD8+T_PreEX-PMCH
7.41e-44	0.271693	0.363	0.203	1.35e-39	HMOX1	5	CD8+T_PreEX-PMCH
3.25e-41	0.358467	0.977	0.965	5.92e-37	IL32	5	CD8+T_PreEX-PMCH
2.59e-40	0.295144	0.546	0.369	4.72e-36	CD82	5	CD8+T_PreEX-PMCH
1.31e-38	0.28049	0.566	0.404	2.38e-34	CFLAR	5	CD8+T_PreEX-PMCH
2e-38	0.256701	0.493	0.319	3.64e-34	HLA-DMA	5	CD8+T_PreEX-PMCH
2.42e-38	0.302787	0.941	0.918	4.4e-34	CST7	5	CD8+T_PreEX-PMCH
5e-34	0.420617	0.651	0.507	9.1e-30	HLA-DRB5	5	CD8+T_PreEX-PMCH
1.27e-33	0.273111	0.295	0.168	2.32e-29	CTLA4	5	CD8+T_PreEX-PMCH
8.85e-33	0.266835	0.483	0.329	1.61e-28	SIRPG	5	CD8+T_PreEX-PMCH
3.49e-32	0.316244	0.702	0.531	6.37e-28	RGS1	5	CD8+T_PreEX-PMCH
5.99e-31	0.274029	0.262	0.148	1.09e-26	HLA-DQA2	5	CD8+T_PreEX-PMCH
2.01e-28	0.351909	0.692	0.54	3.66e-24	LAG3	5	CD8+T_PreEX-PMCH
2.27e-26	0.267368	0.839	0.78	4.13e-22	CD2	5	CD8+T_PreEX-PMCH
1.92e-25	0.283493	0.143	0.067	3.49e-21	CXCL13	5	CD8+T_PreEX-PMCH
5.82e-08	0.402902	0.126	0.085	0.00106142	TRBV9	5	CD8+T_PreEX-PMCH
0	3.16688	0.912	0.103	0	GNLY	6	CD8+T_EMRA
0	1.4016	0.652	0.056	0	FGFBP2	6	CD8+T_EMRA
0	1.31226	0.761	0.243	0	ANXA1	6	CD8+T_EMRA
0	1.30633	0.841	0.361	0	GZMH	6	CD8+T_EMRA
0	1.01975	0.764	0.264	0	GZMB	6	CD8+T_EMRA
0	0.994691	0.64	0.145	0	KLRD1	6	CD8+T_EMRA
0	0.937553	0.85	0.514	0	IFITM2	6	CD8+T_EMRA
0	0.862026	0.621	0.231	0	KLF2	6	CD8+T_EMRA
0	0.857255	0.93	0.634	0	IFITM1	6	CD8+T_EMRA
0	0.831033	0.954	0.815	0	S100A4	6	CD8+T_EMRA
0	0.806216	0.942	0.773	0	CD52	6	CD8+T_EMRA
0	0.740937	0.445	0.089	0	SPON2	6	CD8+T_EMRA
0	0.731623	0.626	0.291	0	AHNAK	6	CD8+T_EMRA
0	0.681194	0.65	0.33	0	FLNA	6	CD8+T_EMRA
0	0.636101	0.777	0.492	0	S100A10	6	CD8+T_EMRA
0	0.629146	0.65	0.243	0	GZMM	6	CD8+T_EMRA
0	0.617756	0.378	0.08	0	FCGR3A	6	CD8+T_EMRA
0	0.612493	0.877	0.675	0	TXNIP	6	CD8+T_EMRA
0	0.560775	0.758	0.491	0	EMP3	6	CD8+T_EMRA
0	0.52955	0.532	0.195	0	KLRG1	6	CD8+T_EMRA
0	0.521656	0.413	0.106	0	ZEB2	6	CD8+T_EMRA
0	0.512836	0.578	0.245	0	HOPX	6	CD8+T_EMRA
0	0.511934	0.32	0.03	0	CX3CR1	6	CD8+T_EMRA
0	0.50701	0.506	0.167	0	MBP	6	CD8+T_EMRA
0	0.504581	0.206	0.035	0	TYROBP	6	CD8+T_EMRA
0	0.494575	0.791	0.61	0	TSC22D3	6	CD8+T_EMRA
0	0.49247	0.643	0.365	0	AES	6	CD8+T_EMRA
0	0.490601	0.452	0.214	0	IL7R	6	CD8+T_EMRA
0	0.486925	0.348	0.05	0	PLAC8	6	CD8+T_EMRA
0	0.483581	0.81	0.598	0	PRF1	6	CD8+T_EMRA
0	0.48285	0.991	0.97	0	RPL3	6	CD8+T_EMRA
0	0.482614	0.964	0.901	0	MT-ATP6	6	CD8+T_EMRA
0	0.468186	0.577	0.288	0	BIN2	6	CD8+T_EMRA
0	0.463208	0.529	0.241	0	PLEK	6	CD8+T_EMRA
0	0.440638	0.333	0.037	0	S1PR5	6	CD8+T_EMRA
0	0.437774	0.414	0.159	0	EFHD2	6	CD8+T_EMRA
0	0.42944	0.934	0.852	0	CALM1	6	CD8+T_EMRA
0	0.429112	0.944	0.864	0	MYL12A	6	CD8+T_EMRA
0	0.418869	0.384	0.109	0	TBX21	6	CD8+T_EMRA
0	0.416969	0.87	0.789	0	S100A6	6	CD8+T_EMRA
0	0.411943	0.998	0.991	0	MT-CO2	6	CD8+T_EMRA
0	0.409056	0.999	0.987	0	TMSB10	6	CD8+T_EMRA
0	0.408189	0.873	0.734	0	CD99	6	CD8+T_EMRA
0	0.399676	0.621	0.427	0	TAGLN2	6	CD8+T_EMRA
0	0.39907	0.986	0.947	0	MT-CYB	6	CD8+T_EMRA
0	0.394883	0.315	0.059	0	KLF3	6	CD8+T_EMRA
0	0.393267	0.329	0.128	0	CLIC3	6	CD8+T_EMRA
0	0.375507	0.422	0.164	0	MATK	6	CD8+T_EMRA
0	0.374981	0.405	0.164	0	TGFB1	6	CD8+T_EMRA
0	0.369153	0.567	0.379	0	ITGB1	6	CD8+T_EMRA
0	0.368717	0.29	0.053	0	PRSS23	6	CD8+T_EMRA
0	0.367001	0.523	0.282	0	C12orf75	6	CD8+T_EMRA
0	0.366488	0.632	0.449	0	RAP1B	6	CD8+T_EMRA
0	0.359913	0.374	0.133	0	FAM65B	6	CD8+T_EMRA
0	0.357903	0.25	0.104	0	RP11-291B21.2	6	CD8+T_EMRA
0	0.356542	0.988	0.967	0	SH3BGRL3	6	CD8+T_EMRA
0	0.356016	0.372	0.13	0	DSTN	6	CD8+T_EMRA
0	0.354085	0.308	0.07	0	FCRL6	6	CD8+T_EMRA
0	0.349385	0.236	0.06	0	ZNF683	6	CD8+T_EMRA
0	0.345904	0.333	0.098	0	RORA	6	CD8+T_EMRA
0	0.335461	0.996	0.988	0	RPL14	6	CD8+T_EMRA
0	0.331693	0.524	0.315	0	SELPLG	6	CD8+T_EMRA
0	0.330034	0.992	0.967	0	MT-CO3	6	CD8+T_EMRA
0	0.328206	0.307	0.077	0	PXN	6	CD8+T_EMRA
0	0.32333	0.291	0.067	0	C1orf21	6	CD8+T_EMRA
0	0.316262	0.263	0.051	0	TGFBR3	6	CD8+T_EMRA
0	0.314243	0.411	0.217	0	SYNE1	6	CD8+T_EMRA
0	0.31387	0.296	0.089	0	ADRB2	6	CD8+T_EMRA
0	0.311484	0.451	0.257	0	ADGRG1	6	CD8+T_EMRA
0	0.310721	0.364	0.161	0	SAMHD1	6	CD8+T_EMRA
0	0.310236	0.999	0.994	0	MT-CO1	6	CD8+T_EMRA
0	0.30626	0.243	0.046	0	S1PR1	6	CD8+T_EMRA
0	0.303081	0.281	0.07	0	RASGRP2	6	CD8+T_EMRA
0	0.30176	0.267	0.107	0	KLRB1	6	CD8+T_EMRA
0	0.298573	0.373	0.176	0	LYAR	6	CD8+T_EMRA
0	0.297218	0.347	0.144	0	ADD3	6	CD8+T_EMRA
0	0.295258	0.999	0.998	0	RPS3	6	CD8+T_EMRA
0	0.295248	0.999	0.997	0	RPS14	6	CD8+T_EMRA
0	0.292423	0.304	0.109	0	STK38	6	CD8+T_EMRA
0	0.288206	0.533	0.36	0	YWHAQ	6	CD8+T_EMRA
0	0.279291	0.997	0.991	0	RPS18	6	CD8+T_EMRA
0	0.276443	0.397	0.209	0	GPR65	6	CD8+T_EMRA
0	0.272455	0.384	0.21	0	LINC00861	6	CD8+T_EMRA
0	0.271027	0.256	0.073	0	SORL1	6	CD8+T_EMRA
0	0.270121	0.989	0.918	0	NKG7	6	CD8+T_EMRA
0	0.265066	0.377	0.204	0	MYO1F	6	CD8+T_EMRA
0	0.26256	0.165	0.018	0	KLRF1	6	CD8+T_EMRA
0	0.26149	0.992	0.984	0	RPS6	6	CD8+T_EMRA
2.43e-307	0.299482	0.638	0.473	4.43e-303	CCND3	6	CD8+T_EMRA
1.75e-303	0.287917	0.474	0.306	3.19e-299	SUN2	6	CD8+T_EMRA
8.99e-297	0.309023	0.901	0.84	1.64e-292	CYBA	6	CD8+T_EMRA
3.03e-285	0.278554	0.921	0.882	5.52e-281	RPL21	6	CD8+T_EMRA
1.82e-272	0.261799	0.5	0.337	3.31e-268	GNG2	6	CD8+T_EMRA
7.39e-262	0.43044	0.511	0.36	1.35e-257	MT-ND6	6	CD8+T_EMRA
6.04e-254	0.268128	0.989	0.967	1.1e-249	MT-ND4L	6	CD8+T_EMRA
1.93e-229	0.266146	0.908	0.835	3.52e-225	MT-ND4	6	CD8+T_EMRA
4.48e-228	0.315378	0.935	0.886	8.16e-224	MT-ND5	6	CD8+T_EMRA
8.76e-166	0.310404	0.715	0.603	1.6e-161	KLF6	6	CD8+T_EMRA
3.03e-152	0.260066	0.733	0.644	5.52e-148	ITGB2	6	CD8+T_EMRA
2.79e-82	0.320797	0.258	0.183	5.08e-78	MTRNR2L12	6	CD8+T_EMRA
0	2.79849	0.634	0.226	0	CCL4L2	7	CD8+T_EX-CCL4L2
0	2.77231	0.99	0.776	0	CCL4	7	CD8+T_EX-CCL4L2
0	0.775787	0.507	0.283	0	CCL3	7	CD8+T_EX-CCL4L2
0	0.761951	0.696	0.424	0	NR4A2	7	CD8+T_EX-CCL4L2
0	0.500206	0.702	0.546	0	ZFP36L1	7	CD8+T_EX-CCL4L2
0	0.429372	0.537	0.336	0	IFNG	7	CD8+T_EX-CCL4L2
0	0.421921	0.981	0.934	0	SRGN	7	CD8+T_EX-CCL4L2
0	0.405738	0.916	0.767	0	DUSP2	7	CD8+T_EX-CCL4L2
0	0.29884	0.195	0.065	0	CCL3L3	7	CD8+T_EX-CCL4L2
5.13e-262	0.347616	0.528	0.37	9.34e-258	SLA	7	CD8+T_EX-CCL4L2
2.12e-231	0.367742	0.683	0.526	3.86e-227	TNFAIP3	7	CD8+T_EX-CCL4L2
7.16e-213	0.395689	0.668	0.53	1.3e-208	LAG3	7	CD8+T_EX-CCL4L2
3.32e-211	0.348763	0.413	0.274	6.05e-207	FAM3C	7	CD8+T_EX-CCL4L2
2.07e-202	0.258018	0.447	0.306	3.76e-198	RNF19A	7	CD8+T_EX-CCL4L2
2.16e-194	0.348234	0.718	0.581	3.93e-190	CD69	7	CD8+T_EX-CCL4L2
5.86e-185	0.270701	0.895	0.792	1.07e-180	CD8A	7	CD8+T_EX-CCL4L2
4.1e-183	0.293893	0.473	0.33	7.46e-179	CREM	7	CD8+T_EX-CCL4L2
2.25e-175	0.259741	0.596	0.436	4.11e-171	DUSP4	7	CD8+T_EX-CCL4L2
3.76e-174	0.275674	0.495	0.367	6.86e-170	TNFRSF1B	7	CD8+T_EX-CCL4L2
5.48e-174	0.268392	0.466	0.336	9.98e-170	PDCD1	7	CD8+T_EX-CCL4L2
4.81e-170	0.358856	0.852	0.741	8.76e-166	JUNB	7	CD8+T_EX-CCL4L2
2.45e-145	0.270908	0.399	0.286	4.46e-141	TIGIT	7	CD8+T_EX-CCL4L2
5.29e-129	0.349628	0.751	0.658	9.64e-125	ZFP36	7	CD8+T_EX-CCL4L2
8.09e-96	0.259282	0.211	0.134	1.47e-91	TNF	7	CD8+T_EX-CCL4L2
7.46e-84	0.321797	0.74	0.689	1.36e-79	CXCR4	7	CD8+T_EX-CCL4L2
3.01e-28	0.311451	0.124	0.089	5.49e-24	TRBV12-3	7	CD8+T_EX-CCL4L2
0	2.29367	0.745	0.027	0	IL10	8	CD8+T_EX-IL10
0	2.24506	0.637	0.306	0	GZMB	8	CD8+T_EX-IL10
6.42e-220	1.09419	0.799	0.538	1.17e-215	LAG3	8	CD8+T_EX-IL10
2.31e-184	0.375971	0.312	0.103	4.21e-180	SOCS3	8	CD8+T_EX-IL10
8.7e-184	0.446041	0.379	0.139	1.59e-179	CADM1	8	CD8+T_EX-IL10
2.8e-183	0.556541	0.392	0.154	5.1e-179	TNIP3	8	CD8+T_EX-IL10
5.66e-180	0.68457	0.736	0.445	1.03e-175	DUSP4	8	CD8+T_EX-IL10
6.05e-163	0.872211	0.79	0.615	1.1e-158	PRF1	8	CD8+T_EX-IL10
5.8e-145	0.550928	0.677	0.43	1.06e-140	STAT3	8	CD8+T_EX-IL10
5.72e-142	0.426486	0.459	0.215	1.04e-137	FAM46C	8	CD8+T_EX-IL10
2.97e-133	0.739599	0.904	0.748	5.41e-129	JUNB	8	CD8+T_EX-IL10
7.01e-128	0.489813	0.569	0.326	1.28e-123	PRDM1	8	CD8+T_EX-IL10
3.15e-114	0.280369	0.17	0.05	5.74e-110	ZBED2	8	CD8+T_EX-IL10
1.19e-110	0.508438	0.553	0.327	2.16e-106	PTMS	8	CD8+T_EX-IL10
1.69e-108	0.420025	0.616	0.367	3.09e-104	HAVCR2	8	CD8+T_EX-IL10
8.6e-108	0.509746	0.589	0.345	1.57e-103	ZNF331	8	CD8+T_EX-IL10
6.81e-104	0.3071	0.283	0.118	1.24e-99	WARS	8	CD8+T_EX-IL10
6.86e-104	0.558929	0.92	0.925	1.25e-99	NKG7	8	CD8+T_EX-IL10
1.5e-102	0.491035	0.566	0.339	2.74e-98	CREM	8	CD8+T_EX-IL10
7.64e-102	0.25769	0.254	0.099	1.39e-97	ADTRP	8	CD8+T_EX-IL10
2.32e-100	0.255252	0.276	0.114	4.23e-96	PELI1	8	CD8+T_EX-IL10
2.06e-99	0.320953	0.328	0.151	3.76e-95	SNX9	8	CD8+T_EX-IL10
9.82e-98	0.606524	0.659	0.443	1.79e-93	NR4A2	8	CD8+T_EX-IL10
1.06e-97	0.636036	0.559	0.359	1.94e-93	BATF	8	CD8+T_EX-IL10
1.04e-96	0.56669	0.554	0.342	1.9e-92	TNFRSF9	8	CD8+T_EX-IL10
1.94e-93	0.319527	0.274	0.117	3.54e-89	AC133644.2	8	CD8+T_EX-IL10
8.51e-86	0.574157	0.619	0.403	1.55e-81	GZMH	8	CD8+T_EX-IL10
7.74e-84	0.372849	0.98	0.937	1.41e-79	SRGN	8	CD8+T_EX-IL10
9.47e-84	0.288166	0.343	0.167	1.73e-79	CTLA4	8	CD8+T_EX-IL10
1.41e-83	0.337414	0.397	0.216	2.57e-79	PIM2	8	CD8+T_EX-IL10
1.35e-82	0.298727	0.426	0.234	2.45e-78	VPS37B	8	CD8+T_EX-IL10
9.27e-82	0.31609	0.375	0.196	1.69e-77	GTPBP8	8	CD8+T_EX-IL10
3.95e-81	0.404883	0.968	0.917	7.2e-77	CST7	8	CD8+T_EX-IL10
5.85e-81	0.379608	0.572	0.375	1.07e-76	TNFRSF1B	8	CD8+T_EX-IL10
1.16e-77	0.565011	0.505	0.33	2.11e-73	SERPINB1	8	CD8+T_EX-IL10
4.37e-76	0.448844	0.762	0.629	7.96e-72	LITAF	8	CD8+T_EX-IL10
1.52e-74	0.355181	0.369	0.202	2.78e-70	BIRC3	8	CD8+T_EX-IL10
8.86e-74	0.266692	0.322	0.163	1.61e-69	PIM3	8	CD8+T_EX-IL10
2.85e-72	0.267655	0.999	0.998	5.2e-68	HLA-A	8	CD8+T_EX-IL10
7.24e-71	0.300166	0.368	0.202	1.32e-66	CTSB	8	CD8+T_EX-IL10
1.06e-70	0.313841	0.475	0.281	1.93e-66	VCAM1	8	CD8+T_EX-IL10
4.39e-70	0.321433	0.461	0.28	8e-66	BHLHE40	8	CD8+T_EX-IL10
3.05e-69	0.284932	0.276	0.133	5.56e-65	TSC22D1	8	CD8+T_EX-IL10
5.95e-68	0.320813	0.481	0.3	1.08e-63	ARID5B	8	CD8+T_EX-IL10
1.61e-64	0.32023	0.698	0.508	2.94e-60	HERPUD1	8	CD8+T_EX-IL10
7.36e-64	0.257096	0.322	0.171	1.34e-59	SEMA4A	8	CD8+T_EX-IL10
6.24e-61	0.271569	0.361	0.202	1.14e-56	HMOX1	8	CD8+T_EX-IL10
4.29e-60	0.292869	0.451	0.279	7.82e-56	CD200R1	8	CD8+T_EX-IL10
1.23e-57	0.454247	0.787	0.664	2.24e-53	ZFP36	8	CD8+T_EX-IL10
1.83e-57	0.266767	0.654	0.463	3.34e-53	LYST	8	CD8+T_EX-IL10
1.99e-55	0.333206	0.608	0.434	3.63e-51	BTG2	8	CD8+T_EX-IL10
1.17e-53	0.28781	0.607	0.442	2.13e-49	ANXA5	8	CD8+T_EX-IL10
1.18e-52	0.29784	0.717	0.53	2.15e-48	RGS1	8	CD8+T_EX-IL10
6.61e-52	0.286427	0.828	0.659	1.2e-47	CD27	8	CD8+T_EX-IL10
4.4e-51	0.267259	0.381	0.231	8.03e-47	PHLDA1	8	CD8+T_EX-IL10
5.16e-49	0.268045	0.468	0.315	9.41e-45	RNF19A	8	CD8+T_EX-IL10
9.05e-48	0.259315	0.501	0.347	1.65e-43	RAB27A	8	CD8+T_EX-IL10
6.03e-45	0.343386	0.898	0.807	1.1e-40	GZMK	8	CD8+T_EX-IL10
1.8e-44	0.255302	0.373	0.239	3.28e-40	GBP2	8	CD8+T_EX-IL10
6.82e-44	0.302861	0.852	0.8	1.24e-39	CD8A	8	CD8+T_EX-IL10
4.07e-43	0.273659	0.69	0.532	7.42e-39	COTL1	8	CD8+T_EX-IL10
2.77e-41	0.275602	0.426	0.284	5.05e-37	FAM3C	8	CD8+T_EX-IL10
1.55e-38	0.371004	0.323	0.207	2.83e-34	CRTAM	8	CD8+T_EX-IL10
1.96e-38	0.3118	0.863	0.778	3.57e-34	DUSP2	8	CD8+T_EX-IL10
6.15e-38	0.351705	0.443	0.3	1.12e-33	CCL3	8	CD8+T_EX-IL10
4.75e-36	0.280884	0.608	0.487	8.65e-32	LDHA	8	CD8+T_EX-IL10
1.61e-35	0.349366	0.686	0.557	2.93e-31	SAT1	8	CD8+T_EX-IL10
1e-34	0.784524	0.872	0.793	1.83e-30	CCL4	8	CD8+T_EX-IL10
8.08e-34	0.624353	0.175	0.091	1.47e-29	TRBV12-3	8	CD8+T_EX-IL10
5.7e-30	0.258174	0.768	0.67	1.04e-25	SOD1	8	CD8+T_EX-IL10
8.34e-28	0.253319	0.792	0.692	1.52e-23	CXCR4	8	CD8+T_EX-IL10
6.82e-26	0.25225	0.494	0.385	1.24e-21	TRBC1	8	CD8+T_EX-IL10
3.73e-23	0.298618	0.625	0.54	6.8e-19	PKM	8	CD8+T_EX-IL10
1.13e-20	0.271702	0.299	0.208	2.06e-16	NR4A1	8	CD8+T_EX-IL10
1.22e-09	0.757887	0.315	0.26	2.22e-05	CCL4L2	8	CD8+T_EX-IL10
0	1.09948	0.518	0.108	0	RP11-291B21.2	9	CD8+T_Naïve/CM
0	0.966814	1	0.997	0	RPL32	9	CD8+T_Naïve/CM
0	0.935273	1	0.991	0	RPS13	9	CD8+T_Naïve/CM
0	0.915753	1	0.999	0	RPS12	9	CD8+T_Naïve/CM
0	0.901836	1	0.997	0	RPS8	9	CD8+T_Naïve/CM
0	0.897527	1	0.996	0	RPS3A	9	CD8+T_Naïve/CM
0	0.892596	0.971	0.872	0	EEF1B2	9	CD8+T_Naïve/CM
0	0.860888	0.4	0.024	0	CCR7	9	CD8+T_Naïve/CM
0	0.841696	0.995	0.959	0	RPS5	9	CD8+T_Naïve/CM
0	0.839943	0.436	0.063	0	SELL	9	CD8+T_Naïve/CM
0	0.83711	1	1	0	EEF1A1	9	CD8+T_Naïve/CM
0	0.82993	0.996	0.965	0	RPL5	9	CD8+T_Naïve/CM
0	0.825458	0.999	0.985	0	RPS6	9	CD8+T_Naïve/CM
0	0.819387	0.983	0.927	0	RPL22	9	CD8+T_Naïve/CM
0	0.813541	1	0.996	0	RPL34	9	CD8+T_Naïve/CM
0	0.809545	1	0.999	0	RPL13	9	CD8+T_Naïve/CM
0	0.806762	0.999	0.991	0	RPS18	9	CD8+T_Naïve/CM
0	0.788542	0.997	0.971	0	RPL3	9	CD8+T_Naïve/CM
0	0.777153	1	0.998	0	RPL11	9	CD8+T_Naïve/CM
0	0.772894	0.956	0.865	0	RPS10	9	CD8+T_Naïve/CM
0	0.753531	1	0.996	0	RPL39	9	CD8+T_Naïve/CM
0	0.751461	0.751	0.447	0	LTB	9	CD8+T_Naïve/CM
0	0.746602	0.977	0.904	0	RPL9	9	CD8+T_Naïve/CM
0	0.724497	1	0.998	0	RPL19	9	CD8+T_Naïve/CM
0	0.723293	1	0.997	0	RPS23	9	CD8+T_Naïve/CM
0	0.716013	1	0.997	0	RPS14	9	CD8+T_Naïve/CM
0	0.70854	1	0.999	0	RPL10	9	CD8+T_Naïve/CM
0	0.701572	0.923	0.813	0	RPL4	9	CD8+T_Naïve/CM
0	0.698095	1	0.998	0	RPL30	9	CD8+T_Naïve/CM
0	0.696491	0.408	0.043	0	LEF1	9	CD8+T_Naïve/CM
0	0.687274	1	0.996	0	RPL18A	9	CD8+T_Naïve/CM
0	0.685928	0.408	0.049	0	TCF7	9	CD8+T_Naïve/CM
0	0.681712	1	0.988	0	RPL14	9	CD8+T_Naïve/CM
0	0.675831	0.999	0.993	0	TPT1	9	CD8+T_Naïve/CM
0	0.673511	1	0.993	0	RPL29	9	CD8+T_Naïve/CM
0	0.672753	1	0.995	0	RPL37	9	CD8+T_Naïve/CM
0	0.669864	1	0.998	0	RPS28	9	CD8+T_Naïve/CM
0	0.665183	0.996	0.977	0	RPLP0	9	CD8+T_Naïve/CM
0	0.662452	1	0.989	0	RPL8	9	CD8+T_Naïve/CM
0	0.661545	0.494	0.208	0	NOSIP	9	CD8+T_Naïve/CM
0	0.649912	1	0.995	0	RPL18	9	CD8+T_Naïve/CM
0	0.646872	0.998	0.984	0	RPL36	9	CD8+T_Naïve/CM
0	0.646006	1	0.994	0	RPL35A	9	CD8+T_Naïve/CM
0	0.640351	0.998	0.987	0	RPS2	9	CD8+T_Naïve/CM
0	0.627969	0.985	0.947	0	RPL10A	9	CD8+T_Naïve/CM
0	0.620643	0.999	0.99	0	RPS21	9	CD8+T_Naïve/CM
0	0.615044	0.993	0.968	0	RPSA	9	CD8+T_Naïve/CM
0	0.614054	0.999	0.994	0	RPLP2	9	CD8+T_Naïve/CM
0	0.608735	1	0.995	0	RPS4X	9	CD8+T_Naïve/CM
0	0.602854	1	0.999	0	RPS27A	9	CD8+T_Naïve/CM
0	0.602618	0.996	0.974	0	RPS16	9	CD8+T_Naïve/CM
0	0.586717	1	0.998	0	RPS3	9	CD8+T_Naïve/CM
0	0.572823	0.973	0.942	0	AC090498.1	9	CD8+T_Naïve/CM
0	0.570576	0.995	0.967	0	GNB2L1	9	CD8+T_Naïve/CM
0	0.555099	1	0.994	0	RPS25	9	CD8+T_Naïve/CM
0	0.550258	0.992	0.967	0	RPS9	9	CD8+T_Naïve/CM
0	0.54396	0.567	0.229	0	IL7R	9	CD8+T_Naïve/CM
0	0.518399	1	0.999	0	RPS15A	9	CD8+T_Naïve/CM
0	0.499298	1	0.998	0	RPS15	9	CD8+T_Naïve/CM
0	0.485246	0.998	0.992	0	RPL6	9	CD8+T_Naïve/CM
0	0.481363	1	1	0	RPLP1	9	CD8+T_Naïve/CM
0	0.469815	1	0.996	0	RPL12	9	CD8+T_Naïve/CM
0	0.460097	1	0.999	0	RPL28	9	CD8+T_Naïve/CM
0	0.446978	1	0.997	0	RPL7A	9	CD8+T_Naïve/CM
0	0.438703	1	0.999	0	RPS27	9	CD8+T_Naïve/CM
0	0.43168	1	0.996	0	RPS7	9	CD8+T_Naïve/CM
0	0.383674	0.257	0.038	0	MAL	9	CD8+T_Naïve/CM
1.91e-299	0.477969	0.998	0.988	3.48e-295	RPL26	9	CD8+T_Naïve/CM
3.59e-291	0.510508	0.992	0.968	6.54e-287	NACA	9	CD8+T_Naïve/CM
4.53e-260	0.42466	0.998	0.985	8.25e-256	RPL15	9	CD8+T_Naïve/CM
9.82e-255	0.763085	0.781	0.623	1.79e-250	EEF1G	9	CD8+T_Naïve/CM
1.53e-249	0.545544	0.957	0.884	2.78e-245	RPL21	9	CD8+T_Naïve/CM
1.3e-247	0.379115	1	0.997	2.36e-243	FAU	9	CD8+T_Naïve/CM
1.03e-236	0.345805	1	0.999	1.87e-232	RPS19	9	CD8+T_Naïve/CM
3.93e-236	0.465417	0.988	0.962	7.16e-232	RPL37A	9	CD8+T_Naïve/CM
2.75e-235	0.42668	0.994	0.97	5.01e-231	RPL24	9	CD8+T_Naïve/CM
9.69e-235	0.57156	0.94	0.856	1.76e-230	RPL17	9	CD8+T_Naïve/CM
8.37e-223	0.372882	0.359	0.139	1.53e-218	NELL2	9	CD8+T_Naïve/CM
1.58e-213	0.688194	0.848	0.718	2.88e-209	PABPC1	9	CD8+T_Naïve/CM
1.02e-188	0.566886	0.861	0.742	1.85e-184	EEF2	9	CD8+T_Naïve/CM
1.36e-187	0.345986	0.999	0.991	2.48e-183	RPL23A	9	CD8+T_Naïve/CM
2.22e-183	0.564648	0.854	0.742	4.05e-179	RPL7	9	CD8+T_Naïve/CM
3.43e-179	0.414271	0.988	0.969	6.25e-175	RPS29	9	CD8+T_Naïve/CM
2.12e-178	0.431543	0.981	0.931	3.86e-174	RPL13A	9	CD8+T_Naïve/CM
7.12e-176	0.367613	0.367	0.165	1.3e-171	FLT3LG	9	CD8+T_Naïve/CM
1.04e-172	0.540586	0.769	0.63	1.9e-168	LDHB	9	CD8+T_Naïve/CM
3.18e-170	0.370039	0.981	0.951	5.79e-166	UBA52	9	CD8+T_Naïve/CM
3.29e-169	0.414291	0.955	0.887	6e-165	RPL27	9	CD8+T_Naïve/CM
1.25e-163	0.459808	0.931	0.841	2.27e-159	RPL38	9	CD8+T_Naïve/CM
4.24e-157	0.378563	0.434	0.222	7.72e-153	LINC00861	9	CD8+T_Naïve/CM
1.11e-155	0.356264	0.982	0.95	2.02e-151	RPL35	9	CD8+T_Naïve/CM
4.43e-150	0.411528	0.923	0.831	8.08e-146	RPL31	9	CD8+T_Naïve/CM
9.08e-143	0.42759	0.592	0.398	1.66e-138	EIF3E	9	CD8+T_Naïve/CM
1.36e-139	0.40742	0.715	0.543	2.48e-135	GLTSCR2	9	CD8+T_Naïve/CM
1.04e-135	0.453796	0.829	0.658	1.89e-131	IFITM1	9	CD8+T_Naïve/CM
7.89e-111	0.371952	0.883	0.806	1.44e-106	NPM1	9	CD8+T_Naïve/CM
5.03e-91	0.327801	0.553	0.398	9.17e-87	EIF3L	9	CD8+T_Naïve/CM
1.91e-88	0.344844	0.67	0.521	3.47e-84	GIMAP7	9	CD8+T_Naïve/CM
3.57e-65	0.33614	0.626	0.514	6.51e-61	RPL36A	9	CD8+T_Naïve/CM
5.03e-46	0.488102	0.468	0.401	9.16e-42	RPS4Y1	9	CD8+T_Naïve/CM
0	3.84638	0.993	0.046	0	CXCL13	10	CD8+T_RM-CXCL13
0	0.857581	0.853	0.568	0	ITM2A	10	CD8+T_RM-CXCL13
0	0.585003	0.506	0.201	0	RBPJ	10	CD8+T_RM-CXCL13
3.3e-207	0.259861	0.246	0.077	6.01e-203	CCDC6	10	CD8+T_RM-CXCL13
1.5e-204	0.538909	0.453	0.211	2.74e-200	FKBP5	10	CD8+T_RM-CXCL13
8.81e-203	0.626433	0.578	0.314	1.61e-198	FABP5	10	CD8+T_RM-CXCL13
1.69e-182	0.419736	0.381	0.165	3.08e-178	CTLA4	10	CD8+T_RM-CXCL13
1.16e-174	0.463149	0.457	0.223	2.11e-170	MIR155HG	10	CD8+T_RM-CXCL13
6.4e-172	0.602564	0.757	0.53	1.17e-167	COTL1	10	CD8+T_RM-CXCL13
7.03e-161	0.532953	0.976	0.954	1.28e-156	GAPDH	10	CD8+T_RM-CXCL13
2.29e-160	0.367996	0.38	0.177	4.17e-156	ITGAE	10	CD8+T_RM-CXCL13
1.21e-138	0.266641	0.278	0.114	2.2e-134	DTHD1	10	CD8+T_RM-CXCL13
2.5e-138	0.411012	0.388	0.193	4.56e-134	TTN	10	CD8+T_RM-CXCL13
1.81e-119	0.39866	0.434	0.245	3.31e-115	NR3C1	10	CD8+T_RM-CXCL13
5.28e-119	0.796553	0.788	0.692	9.62e-115	HLA-DRB1	10	CD8+T_RM-CXCL13
1.08e-117	0.61601	0.799	0.705	1.97e-113	HLA-DPA1	10	CD8+T_RM-CXCL13
5.29e-117	0.75509	0.631	0.463	9.64e-113	HLA-DRA	10	CD8+T_RM-CXCL13
4.06e-116	0.263398	0.268	0.116	7.41e-112	AC133644.2	10	CD8+T_RM-CXCL13
3.25e-115	0.366797	0.462	0.263	5.91e-111	SOCS1	10	CD8+T_RM-CXCL13
3.63e-106	0.642073	0.604	0.439	6.61e-102	HLA-DQA1	10	CD8+T_RM-CXCL13
3.32e-102	0.296631	0.453	0.266	6.06e-98	WNK1	10	CD8+T_RM-CXCL13
2.88e-101	0.355095	0.375	0.205	5.25e-97	CRTAM	10	CD8+T_RM-CXCL13
2.46e-99	0.424531	0.401	0.233	4.49e-95	IL6ST	10	CD8+T_RM-CXCL13
1.44e-94	0.505525	0.555	0.388	2.62e-90	HLA-DQB1	10	CD8+T_RM-CXCL13
1.4e-93	0.361756	0.544	0.358	2.55e-89	BATF	10	CD8+T_RM-CXCL13
2.56e-86	0.281159	0.532	0.343	4.67e-82	TOX	10	CD8+T_RM-CXCL13
3.08e-83	0.597026	0.937	0.921	5.61e-79	CD74	10	CD8+T_RM-CXCL13
6.12e-80	0.290382	0.352	0.201	1.12e-75	BIRC3	10	CD8+T_RM-CXCL13
3.03e-76	0.298698	0.543	0.367	5.53e-72	CD82	10	CD8+T_RM-CXCL13
5.24e-74	0.440953	0.767	0.689	9.54e-70	HLA-DPB1	10	CD8+T_RM-CXCL13
1e-73	0.315128	0.441	0.287	1.83e-69	CCND2	10	CD8+T_RM-CXCL13
5.57e-73	0.272694	0.515	0.347	1.01e-68	IQGAP1	10	CD8+T_RM-CXCL13
2.72e-67	0.415687	0.597	0.474	4.95e-63	KIAA1551	10	CD8+T_RM-CXCL13
1.36e-66	0.261031	0.64	0.445	2.48e-62	DUSP4	10	CD8+T_RM-CXCL13
1.68e-59	0.260396	0.459	0.315	3.05e-55	RNF19A	10	CD8+T_RM-CXCL13
4.15e-59	0.697247	0.399	0.281	7.57e-55	FXYD2	10	CD8+T_RM-CXCL13
1.59e-56	0.281573	0.614	0.463	2.9e-52	NFKBIA	10	CD8+T_RM-CXCL13
3.37e-56	0.255069	0.831	0.658	6.14e-52	CD27	10	CD8+T_RM-CXCL13
9.37e-56	0.308252	0.824	0.716	1.71e-51	CRIP1	10	CD8+T_RM-CXCL13
2.99e-53	0.263545	0.474	0.337	5.45e-49	IKZF3	10	CD8+T_RM-CXCL13
1.9e-49	0.387819	0.637	0.54	3.47e-45	PKM	10	CD8+T_RM-CXCL13
1.68e-44	0.259051	0.967	0.959	3.05e-40	ACTG1	10	CD8+T_RM-CXCL13
1.28e-41	0.281878	0.496	0.381	2.34e-37	SLA	10	CD8+T_RM-CXCL13
1.69e-34	0.322402	0.173	0.098	3.07e-30	TRAV12-2	10	CD8+T_RM-CXCL13
7.88e-28	0.452738	0.144	0.084	1.44e-23	TRBV9	10	CD8+T_RM-CXCL13
0	2.7902	0.838	0.097	0	XCL1	11	CD8+T_Act-XCL1/2
0	2.65357	0.752	0.106	0	XCL2	11	CD8+T_Act-XCL1/2
1.27e-106	0.557482	0.897	0.789	2.31e-102	HSP90AB1	11	CD8+T_Act-XCL1/2
2.64e-92	0.674542	0.391	0.206	4.8e-88	CRTAM	11	CD8+T_Act-XCL1/2
9.35e-69	0.559829	0.635	0.463	1.7e-64	NFKBIA	11	CD8+T_Act-XCL1/2
1.25e-59	0.433906	0.425	0.255	2.27e-55	RGCC	11	CD8+T_Act-XCL1/2
2.38e-53	0.327998	0.349	0.203	4.34e-49	BIRC3	11	CD8+T_Act-XCL1/2
4.53e-51	0.446105	0.863	0.802	8.26e-47	VIM	11	CD8+T_Act-XCL1/2
1.76e-46	0.324033	0.957	0.93	3.2e-42	HSPA8	11	CD8+T_Act-XCL1/2
2.79e-44	0.429196	0.857	0.78	5.09e-40	DNAJB1	11	CD8+T_Act-XCL1/2
9.55e-44	0.272999	0.376	0.238	1.74e-39	REL	11	CD8+T_Act-XCL1/2
1.19e-41	0.353302	0.955	0.906	2.17e-37	HSP90AA1	11	CD8+T_Act-XCL1/2
5.1e-39	0.309652	0.804	0.648	9.3e-35	HSPA1B	11	CD8+T_Act-XCL1/2
1.6e-38	0.380833	0.79	0.674	2.91e-34	HSPE1	11	CD8+T_Act-XCL1/2
2.29e-38	0.284321	0.822	0.684	4.17e-34	HSPA1A	11	CD8+T_Act-XCL1/2
1.9e-37	0.325998	0.965	0.952	3.46e-33	BTG1	11	CD8+T_Act-XCL1/2
4.76e-35	0.326978	0.703	0.577	8.67e-31	HSPB1	11	CD8+T_Act-XCL1/2
3.12e-32	0.278308	0.859	0.749	5.69e-28	JUNB	11	CD8+T_Act-XCL1/2
4.13e-30	0.252318	0.265	0.164	7.52e-26	PIM3	11	CD8+T_Act-XCL1/2
1.4e-27	0.330758	0.701	0.591	2.55e-23	CD69	11	CD8+T_Act-XCL1/2
2.57e-25	0.576574	0.959	0.954	4.68e-21	GAPDH	11	CD8+T_Act-XCL1/2
1.68e-24	0.338919	0.698	0.612	3.06e-20	KLF6	11	CD8+T_Act-XCL1/2
4.24e-23	0.393604	0.401	0.291	7.72e-19	ANXA1	11	CD8+T_Act-XCL1/2
1.23e-22	0.251162	0.828	0.729	2.24e-18	JUN	11	CD8+T_Act-XCL1/2
1.82e-22	0.285381	0.623	0.516	3.32e-18	DNAJA1	11	CD8+T_Act-XCL1/2
1e-20	0.27067	0.733	0.617	1.82e-16	FOS	11	CD8+T_Act-XCL1/2
3.32e-20	0.280077	0.659	0.574	6.05e-16	ITM2A	11	CD8+T_Act-XCL1/2
1.78e-19	0.256625	0.334	0.235	3.25e-15	IL7R	11	CD8+T_Act-XCL1/2
8.07e-17	0.321354	0.399	0.318	1.47e-12	FABP5	11	CD8+T_Act-XCL1/2
4.42e-10	0.267421	0.192	0.14	8.05e-06	TNF	11	CD8+T_Act-XCL1/2
1.85e-09	0.575568	0.536	0.542	3.37e-05	PKM	11	CD8+T_Act-XCL1/2
5.93e-09	0.535054	0.366	0.345	0.000108089	TNFRSF9	11	CD8+T_Act-XCL1/2
4.13e-08	0.263101	0.407	0.371	0.000752945	CD82	11	CD8+T_Act-XCL1/2
0	3.33587	0.991	0.252	0	HSPA6	12	CD8+T_EFF.1
0	1.57933	0.976	0.661	0	HSPA1A	12	CD8+T_EFF.1
0	1.51854	0.975	0.623	0	HSPA1B	12	CD8+T_EFF.1
0	1.32606	0.961	0.766	0	DNAJB1	12	CD8+T_EFF.1
0	1.03788	0.922	0.715	0	JUN	12	CD8+T_EFF.1
0	1.02305	0.981	0.901	0	HSP90AA1	12	CD8+T_EFF.1
0	0.993403	0.669	0.34	0	RHOB	12	CD8+T_EFF.1
0	0.88115	0.891	0.75	0	DUSP1	12	CD8+T_EFF.1
0	0.812185	0.821	0.558	0	HSPB1	12	CD8+T_EFF.1
0	0.790716	0.453	0.189	0	NR4A1	12	CD8+T_EFF.1
0	0.785193	0.879	0.658	0	HSPE1	12	CD8+T_EFF.1
0	0.70589	0.692	0.454	0	HSPD1	12	CD8+T_EFF.1
0	0.69968	0.967	0.927	0	HSPA8	12	CD8+T_EFF.1
0	0.682349	0.636	0.392	0	RGS2	12	CD8+T_EFF.1
0	0.648823	0.624	0.362	0	HSPH1	12	CD8+T_EFF.1
0	0.609907	0.292	0.108	0	SERPINH1	12	CD8+T_EFF.1
0	0.590147	0.965	0.932	0	UBC	12	CD8+T_EFF.1
0	0.586812	0.69	0.431	0	CACYBP	12	CD8+T_EFF.1
0	0.579047	0.424	0.204	0	ZFAND2A	12	CD8+T_EFF.1
0	0.575758	0.404	0.176	0	BAG3	12	CD8+T_EFF.1
0	0.565916	0.676	0.504	0	DNAJA1	12	CD8+T_EFF.1
0	0.560235	0.515	0.219	0	DNAJB4	12	CD8+T_EFF.1
0	0.549045	0.373	0.192	0	ATF3	12	CD8+T_EFF.1
0	0.526822	0.667	0.463	0	PPP1R15A	12	CD8+T_EFF.1
4.08e-302	0.673907	0.757	0.607	7.43e-298	FOS	12	CD8+T_EFF.1
2.37e-264	0.46047	0.869	0.784	4.32e-260	HSP90AB1	12	CD8+T_EFF.1
1.17e-258	0.389426	0.901	0.836	2.13e-254	UBB	12	CD8+T_EFF.1
1.98e-221	0.380706	0.329	0.189	3.6e-217	ID3	12	CD8+T_EFF.1
8.62e-182	0.502293	0.481	0.342	1.57e-177	IFNG	12	CD8+T_EFF.1
8.74e-166	0.343862	0.757	0.661	1.59e-161	SRSF7	12	CD8+T_EFF.1
1.08e-145	0.258461	0.953	0.921	1.97e-141	FTL	12	CD8+T_EFF.1
5.09e-130	0.363179	0.542	0.428	9.28e-126	BTG2	12	CD8+T_EFF.1
1.3e-124	0.304985	0.414	0.301	2.37e-120	GADD45B	12	CD8+T_EFF.1
1.65e-59	0.257067	0.676	0.608	3.01e-55	KLF6	12	CD8+T_EFF.1
1.85e-56	0.423445	0.331	0.263	3.37e-52	KLF2	12	CD8+T_EFF.1
7.88e-20	0.290319	0.12	0.091	1.44e-15	TRBV7-9	12	CD8+T_EFF.1
0	1.48517	0.921	0.647	0	HSPA1A	13	CD8+T_EFF.2
0	1.43287	0.915	0.607	0	HSPA1B	13	CD8+T_EFF.2
0	1.35253	0.971	0.75	0	DNAJB1	13	CD8+T_EFF.2
0	1.06875	0.979	0.895	0	HSP90AA1	13	CD8+T_EFF.2
0	1.06153	0.935	0.732	0	DUSP1	13	CD8+T_EFF.2
0	1.0427	0.925	0.699	0	JUN	13	CD8+T_EFF.2
0	1.00067	0.819	0.586	0	FOS	13	CD8+T_EFF.2
0	0.792196	0.507	0.328	0	IFNG	13	CD8+T_EFF.2
0	0.778734	0.867	0.644	0	HSPE1	13	CD8+T_EFF.2
0	0.776421	0.593	0.328	0	RHOB	13	CD8+T_EFF.2
0	0.726446	0.646	0.373	0	RGS2	13	CD8+T_EFF.2
0	0.716826	0.629	0.342	0	HSPH1	13	CD8+T_EFF.2
0	0.716413	0.725	0.483	0	DNAJA1	13	CD8+T_EFF.2
0	0.70381	0.968	0.924	0	HSPA8	13	CD8+T_EFF.2
0	0.702361	0.695	0.436	0	HSPD1	13	CD8+T_EFF.2
0	0.672361	0.769	0.547	0	HSPB1	13	CD8+T_EFF.2
0	0.653544	0.414	0.176	0	NR4A1	13	CD8+T_EFF.2
0	0.632361	0.973	0.929	0	UBC	13	CD8+T_EFF.2
0	0.61326	0.893	0.774	0	HSP90AB1	13	CD8+T_EFF.2
0	0.58905	0.695	0.443	0	PPP1R15A	13	CD8+T_EFF.2
0	0.564052	0.668	0.416	0	CACYBP	13	CD8+T_EFF.2
0	0.54067	0.37	0.179	0	ATF3	13	CD8+T_EFF.2
0	0.516702	0.413	0.189	0	ZFAND2A	13	CD8+T_EFF.2
0	0.51203	0.596	0.41	0	BTG2	13	CD8+T_EFF.2
0	0.494948	0.865	0.732	0	JUNB	13	CD8+T_EFF.2
0	0.490929	0.376	0.164	0	BAG3	13	CD8+T_EFF.2
0	0.48274	0.452	0.207	0	DNAJB4	13	CD8+T_EFF.2
0	0.453117	0.266	0.099	0	SERPINH1	13	CD8+T_EFF.2
0	0.42923	0.705	0.574	0	CD69	13	CD8+T_EFF.2
0	0.413832	0.782	0.65	0	SRSF7	13	CD8+T_EFF.2
0	0.413323	0.915	0.829	0	UBB	13	CD8+T_EFF.2
0	0.413193	0.536	0.324	0	FOSB	13	CD8+T_EFF.2
0	0.365662	0.663	0.511	0	RGS1	13	CD8+T_EFF.2
0	0.260209	0.473	0.32	0	CLK1	13	CD8+T_EFF.2
2.96e-302	0.408615	0.862	0.766	5.4e-298	DUSP2	13	CD8+T_EFF.2
5.21e-286	0.273053	0.438	0.299	9.5e-282	TSPYL2	13	CD8+T_EFF.2
3.96e-284	0.326724	0.586	0.456	7.22e-280	CYCS	13	CD8+T_EFF.2
3.62e-283	0.273406	0.976	0.961	6.6e-279	H3F3B	13	CD8+T_EFF.2
2.8e-274	0.349779	0.722	0.596	5.1e-270	KLF6	13	CD8+T_EFF.2
8.42e-262	0.423353	0.46	0.331	1.53e-257	ZNF331	13	CD8+T_EFF.2
6.22e-237	0.297818	0.511	0.389	1.13e-232	TUBA1A	13	CD8+T_EFF.2
2.71e-214	0.262591	0.184	0.099	4.93e-210	EGR1	13	CD8+T_EFF.2
9.71e-207	0.255174	0.601	0.49	1.77e-202	SQSTM1	13	CD8+T_EFF.2
2.12e-166	0.280444	0.604	0.506	3.87e-162	IER2	13	CD8+T_EFF.2
3.25e-161	0.29503	0.644	0.545	5.92e-157	SAT1	13	CD8+T_EFF.2
6.89e-77	0.439055	0.358	0.293	1.26e-72	CCL3	13	CD8+T_EFF.2
1.4e-35	0.380107	0.3	0.263	2.55e-31	KLF2	13	CD8+T_EFF.2
0	2.50933	0.998	0.016	0	TRDV1	14	gdT_Vd1
0	0.786229	0.375	0.027	0	TRDC	14	gdT_Vd1
0	0.279538	0.176	0.014	0	RTKN2	14	gdT_Vd1
3.16e-204	0.385889	0.29	0.07	5.75e-200	TRGC2	14	gdT_Vd1
5.67e-158	0.365365	0.165	0.031	1.03e-153	TRGV8	14	gdT_Vd1
4.49e-119	0.68238	0.203	0.056	8.18e-115	TRGV9	14	gdT_Vd1
1.12e-117	0.369516	0.172	0.041	2.05e-113	TRGV4	14	gdT_Vd1
7.95e-93	0.443521	0.454	0.224	1.45e-88	KLRG1	14	gdT_Vd1
5.91e-92	0.535473	0.223	0.075	1.08e-87	ZNF683	14	gdT_Vd1
1.11e-77	0.800509	0.378	0.178	2.02e-73	GNLY	14	gdT_Vd1
3.93e-56	0.272098	0.358	0.187	7.16e-52	MATK	14	gdT_Vd1
1.26e-53	0.393454	0.895	0.788	2.3e-49	CD52	14	gdT_Vd1
3.11e-53	0.273143	0.367	0.198	5.68e-49	MBP	14	gdT_Vd1
4.77e-51	0.256671	0.998	1	8.69e-47	EEF1A1	14	gdT_Vd1
1.58e-50	0.352343	0.146	0.053	2.89e-46	TRGV5	14	gdT_Vd1
1.46e-44	0.458309	0.791	0.661	2.66e-40	IFITM1	14	gdT_Vd1
2.4e-40	0.314725	0.437	0.28	4.37e-36	GZMM	14	gdT_Vd1
7.08e-39	0.360209	0.677	0.517	1.29e-34	S100A10	14	gdT_Vd1
6.23e-37	0.272849	0.334	0.191	1.14e-32	KLRD1	14	gdT_Vd1
4.3e-36	0.313916	0.603	0.444	7.84e-32	TAGLN2	14	gdT_Vd1
6.23e-34	0.324653	0.211	0.107	1.14e-29	XCL1	14	gdT_Vd1
1.24e-33	0.329082	0.91	0.82	2.27e-29	ZFP36L2	14	gdT_Vd1
1.83e-32	0.393629	0.22	0.116	3.33e-28	RP11-291B21.2	14	gdT_Vd1
3.41e-32	0.387172	0.683	0.544	6.2e-28	IFITM2	14	gdT_Vd1
1.14e-31	0.365345	0.771	0.721	2.07e-27	PABPC1	14	gdT_Vd1
2.62e-31	0.360864	0.884	0.828	4.77e-27	S100A4	14	gdT_Vd1
2.12e-28	0.417239	0.401	0.267	3.87e-24	KLF2	14	gdT_Vd1
4.75e-26	0.257326	0.545	0.401	8.66e-22	RPS4Y1	14	gdT_Vd1
2.97e-25	0.26525	0.64	0.515	5.41e-21	EMP3	14	gdT_Vd1
2.47e-24	0.349206	0.216	0.13	4.51e-20	TRGV3	14	gdT_Vd1
2.45e-22	0.252887	0.846	0.789	4.46e-18	CTSW	14	gdT_Vd1
5.66e-20	0.297504	0.411	0.291	1.03e-15	ANXA1	14	gdT_Vd1
9.23e-18	0.31649	0.505	0.406	1.68e-13	GZMH	14	gdT_Vd1
1.34e-10	0.465994	0.13	0.084	2.44e-06	TRBV19	14	gdT_Vd1
1.91e-10	0.339563	0.508	0.453	3.48e-06	LTB	14	gdT_Vd1
0	2.34885	0.904	0.004	0	TRDV2	15	gdT_Vd2
0	1.92333	0.854	0.047	0	TRGV9	15	gdT_Vd2
0	1.73654	0.719	0.173	0	GNLY	15	gdT_Vd2
0	1.40303	0.755	0.23	0	IL7R	15	gdT_Vd2
0	1.01654	0.544	0.024	0	TRDC	15	gdT_Vd2
0	1.01408	0.631	0.115	0	KLRB1	15	gdT_Vd2
0	0.942605	0.746	0.287	0	ANXA1	15	gdT_Vd2
0	0.911937	0.703	0.185	0	KLRD1	15	gdT_Vd2
0	0.752728	0.662	0.221	0	KLRG1	15	gdT_Vd2
0	0.663012	0.35	0.026	0	KLRC1	15	gdT_Vd2
0	0.623064	0.393	0.067	0	SELL	15	gdT_Vd2
1.6e-302	0.667533	1	1	2.92e-298	EEF1A1	15	gdT_Vd2
4.35e-254	0.403684	0.34	0.085	7.92e-250	NCR3	15	gdT_Vd2
3.09e-241	0.556123	0.998	0.999	5.63e-237	RPS12	15	gdT_Vd2
6.71e-221	0.96194	0.618	0.264	1.22e-216	KLF2	15	gdT_Vd2
8.45e-220	0.480989	0.507	0.184	1.54e-215	MATK	15	gdT_Vd2
9.83e-220	0.518418	0.998	0.997	1.79e-215	RPS14	15	gdT_Vd2
1.09e-219	0.535065	0.998	0.996	1.99e-215	RPS3A	15	gdT_Vd2
6.28e-212	0.367156	0.229	0.048	1.14e-207	CEBPD	15	gdT_Vd2
3.26e-209	0.62578	0.997	0.971	5.94e-205	RPL3	15	gdT_Vd2
3.17e-202	0.535929	0.63	0.277	5.78e-198	GZMM	15	gdT_Vd2
1.63e-200	0.496133	0.999	0.998	2.98e-196	RPS3	15	gdT_Vd2
6.35e-200	0.790458	0.918	0.691	1.16e-195	TXNIP	15	gdT_Vd2
3.21e-190	0.519879	0.999	0.996	5.85e-186	RPL34	15	gdT_Vd2
3.55e-187	0.523232	0.998	0.989	6.46e-183	RPL14	15	gdT_Vd2
2.45e-182	0.575158	0.991	0.966	4.47e-178	RPL5	15	gdT_Vd2
1.89e-181	0.459306	0.999	0.997	3.44e-177	RPL32	15	gdT_Vd2
6.02e-181	0.512008	0.217	0.049	1.1e-176	TYROBP	15	gdT_Vd2
2.22e-180	0.457135	0.999	0.999	4.04e-176	RPS27A	15	gdT_Vd2
6.5e-173	0.536677	0.999	0.987	1.18e-168	RPS2	15	gdT_Vd2
8.86e-173	0.50773	0.998	0.997	1.61e-168	RPS8	15	gdT_Vd2
1.24e-169	0.353017	0.356	0.117	2.26e-165	RORA	15	gdT_Vd2
3.45e-168	0.455102	0.471	0.191	6.28e-164	LYAR	15	gdT_Vd2
5e-166	0.436086	0.999	0.998	9.1e-162	RPL19	15	gdT_Vd2
5.86e-155	0.475795	0.998	0.996	1.07e-150	RPL39	15	gdT_Vd2
5.01e-151	0.631792	0.7	0.398	9.13e-147	RPS4Y1	15	gdT_Vd2
1.58e-148	0.416458	0.999	0.998	2.88e-144	RPL30	15	gdT_Vd2
2.59e-147	0.676805	0.987	0.969	4.71e-143	MT-CO3	15	gdT_Vd2
4.98e-145	0.706205	0.978	0.951	9.07e-141	MT-CYB	15	gdT_Vd2
1.08e-144	0.664528	0.972	0.933	1.98e-140	MT-ND3	15	gdT_Vd2
2.67e-143	0.385462	0.997	0.997	4.86e-139	RPS23	15	gdT_Vd2
4.63e-143	0.411819	1	0.999	8.43e-139	RPL10	15	gdT_Vd2
6.85e-141	0.451552	0.47	0.211	1.25e-136	NOSIP	15	gdT_Vd2
1.85e-139	0.603828	0.894	0.659	3.37e-135	IFITM1	15	gdT_Vd2
7.43e-139	0.401517	0.437	0.184	1.35e-134	TGFB1	15	gdT_Vd2
2.05e-138	0.461218	0.998	0.994	3.74e-134	RPLP2	15	gdT_Vd2
2.42e-136	0.421448	0.998	0.993	4.42e-132	TPT1	15	gdT_Vd2
2.11e-130	0.376832	0.999	0.996	3.85e-126	RPL18A	15	gdT_Vd2
6.44e-130	0.354472	0.383	0.153	1.17e-125	FAM65B	15	gdT_Vd2
1.36e-128	0.541774	0.602	0.319	2.48e-124	AHNAK	15	gdT_Vd2
5.2e-125	0.457365	0.988	0.969	9.47e-121	RPSA	15	gdT_Vd2
4.37e-123	0.587206	0.933	0.827	7.96e-119	S100A4	15	gdT_Vd2
6.45e-123	0.685891	0.997	0.991	1.18e-118	MT-CO2	15	gdT_Vd2
1.5e-121	0.420957	0.312	0.111	2.73e-117	FGFBP2	15	gdT_Vd2
1.44e-120	0.404887	0.998	0.992	2.61e-116	RPL6	15	gdT_Vd2
6.25e-120	0.390605	0.997	0.992	1.14e-115	RPS13	15	gdT_Vd2
1.08e-118	0.367522	0.997	0.993	1.97e-114	RPL29	15	gdT_Vd2
8.47e-118	0.512445	0.943	0.787	1.54e-113	CD52	15	gdT_Vd2
2.13e-116	0.418872	0.995	0.99	3.88e-112	RPS21	15	gdT_Vd2
1.37e-115	0.613018	0.985	0.969	2.5e-111	MT-ND4L	15	gdT_Vd2
3.28e-115	0.499259	0.635	0.389	5.97e-111	AES	15	gdT_Vd2
5.87e-111	0.431148	0.536	0.274	1.07e-106	HOPX	15	gdT_Vd2
6.43e-109	0.333201	0.431	0.197	1.17e-104	MBP	15	gdT_Vd2
6.55e-108	0.398639	0.995	0.985	1.19e-103	RPS6	15	gdT_Vd2
2.23e-107	0.335447	1	0.999	4.06e-103	RPL13	15	gdT_Vd2
5.5e-107	0.430844	0.997	0.989	1e-102	RPL8	15	gdT_Vd2
1.35e-106	0.456845	0.989	0.977	2.47e-102	RPLP0	15	gdT_Vd2
2.27e-105	0.354155	0.997	0.996	4.13e-101	RPS7	15	gdT_Vd2
6.48e-101	0.380298	0.998	0.998	1.18e-96	RPL11	15	gdT_Vd2
1.22e-100	0.34969	0.997	0.996	2.23e-96	RPS4X	15	gdT_Vd2
3.91e-100	0.497745	0.846	0.72	7.12e-96	PABPC1	15	gdT_Vd2
5.45e-99	0.459011	0.757	0.516	9.93e-95	S100A10	15	gdT_Vd2
6.98e-97	0.420136	0.934	0.873	1.27e-92	EEF1B2	15	gdT_Vd2
2.67e-95	0.350039	0.984	0.963	4.86e-91	RPL37A	15	gdT_Vd2
2.73e-94	0.34698	0.386	0.18	4.97e-90	EFHD2	15	gdT_Vd2
2.84e-94	0.566543	0.904	0.841	5.17e-90	MT-ND4	15	gdT_Vd2
1.94e-92	0.360459	0.983	0.947	3.53e-88	RPL10A	15	gdT_Vd2
3.05e-90	0.623153	0.954	0.906	5.56e-86	MT-ATP6	15	gdT_Vd2
6.3e-89	0.487568	0.845	0.743	1.15e-84	RPL7	15	gdT_Vd2
4.07e-88	0.457304	0.763	0.543	7.42e-84	IFITM2	15	gdT_Vd2
4.22e-84	0.463768	0.915	0.867	7.7e-80	RPS10	15	gdT_Vd2
1.31e-83	0.580352	0.938	0.89	2.39e-79	MT-ND5	15	gdT_Vd2
1.3e-82	0.388009	0.939	0.871	2.37e-78	MYL12A	15	gdT_Vd2
7.45e-80	0.388358	0.955	0.928	1.36e-75	RPL22	15	gdT_Vd2
1.82e-77	0.373645	0.998	0.991	3.32e-73	RPS18	15	gdT_Vd2
8.28e-77	0.471471	0.957	0.918	1.51e-72	MT-ATP8	15	gdT_Vd2
2.23e-71	0.471982	0.63	0.443	4.06e-67	TAGLN2	15	gdT_Vd2
4.63e-69	0.380422	0.7	0.514	8.43e-65	EMP3	15	gdT_Vd2
6.47e-68	0.398315	0.839	0.743	1.18e-63	EEF2	15	gdT_Vd2
9.07e-68	0.414406	0.998	0.995	1.65e-63	MT-CO1	15	gdT_Vd2
2.79e-67	0.335894	0.934	0.885	5.09e-63	RPL21	15	gdT_Vd2
2.07e-65	0.402031	0.927	0.882	3.76e-61	MT-ND1	15	gdT_Vd2
1.77e-64	0.418861	0.681	0.515	3.23e-60	RPL36A	15	gdT_Vd2
6.13e-56	0.345041	0.662	0.501	1.12e-51	CD247	15	gdT_Vd2
2.21e-53	0.354809	0.896	0.857	4.03e-49	RPL17	15	gdT_Vd2
2.73e-49	0.382887	0.713	0.626	4.98e-45	EEF1G	15	gdT_Vd2
1.09e-39	0.453505	0.514	0.373	1.99e-35	MT-ND6	15	gdT_Vd2
8.35e-24	0.472506	0.621	0.518	1.52e-19	IER2	15	gdT_Vd2
2.87e-20	0.693051	0.535	0.465	5.22e-16	NFKBIA	15	gdT_Vd2
1.59e-15	0.404442	0.172	0.111	2.9e-11	EGR1	15	gdT_Vd2
0	2.05611	0.806	0.209	0	IL7R	16	MAIT
0	1.64933	0.538	0.101	0	KLRB1	16	MAIT
0	0.941622	0.341	0.042	0	TRAV1-2	16	MAIT
0	0.707197	0.859	0.686	0	TXNIP	16	MAIT
0	0.673929	0.99	0.971	0	RPL3	16	MAIT
0	0.571919	1	1	0	EEF1A1	16	MAIT
0	0.569095	0.998	0.991	0	RPS18	16	MAIT
0	0.559901	0.954	0.822	0	S100A4	16	MAIT
0	0.559779	0.999	0.993	0	TPT1	16	MAIT
0	0.556306	0.995	0.976	0	RPLP0	16	MAIT
0	0.542122	1	0.997	0	RPL32	16	MAIT
0	0.540959	1	0.996	0	RPL34	16	MAIT
0	0.528265	1	0.999	0	RPS12	16	MAIT
0	0.503789	0.997	0.984	0	RPS6	16	MAIT
0	0.496479	1	0.999	0	RPL13	16	MAIT
0	0.482737	0.99	0.965	0	RPL5	16	MAIT
0	0.477591	0.999	0.996	0	RPL39	16	MAIT
0	0.464686	0.999	0.991	0	RPS13	16	MAIT
0	0.455459	1	0.997	0	RPS8	16	MAIT
0	0.454679	0.997	0.988	0	RPL14	16	MAIT
0	0.441101	1	0.999	0	RPL10	16	MAIT
0	0.431142	0.999	0.996	0	RPS3A	16	MAIT
0	0.420192	1	0.997	0	RPS14	16	MAIT
0	0.418407	0.999	0.996	0	RPL18A	16	MAIT
0	0.412664	0.995	0.984	0	RPL36	16	MAIT
0	0.408106	0.619	0.277	0	ANXA1	16	MAIT
0	0.407714	0.995	0.989	0	RPL8	16	MAIT
0	0.407246	0.999	0.997	0	RPS23	16	MAIT
0	0.402076	1	0.998	0	RPL11	16	MAIT
0	0.398543	0.258	0.08	0	NCR3	16	MAIT
0	0.393409	0.454	0.216	0	KLRG1	16	MAIT
0	0.392178	0.98	0.946	0	RPL10A	16	MAIT
0	0.391953	0.997	0.989	0	RPS21	16	MAIT
0	0.388183	0.998	0.995	0	RPL37	16	MAIT
0	0.386223	0.985	0.959	0	RPS5	16	MAIT
0	0.383673	0.987	0.968	0	RPSA	16	MAIT
0	0.382599	1	0.998	0	RPL30	16	MAIT
0	0.381678	0.999	0.993	0	RPL29	16	MAIT
0	0.375458	1	0.998	0	RPS28	16	MAIT
0	0.368606	0.999	0.994	0	RPLP2	16	MAIT
0	0.368481	0.344	0.109	0	RORA	16	MAIT
0	0.364991	1	0.998	0	RPS3	16	MAIT
0	0.361039	1	0.998	0	RPL19	16	MAIT
0	0.359606	1	0.999	0	RPS27A	16	MAIT
0	0.330622	1	0.995	0	RPL18	16	MAIT
0	0.327614	0.999	0.994	0	RPL35A	16	MAIT
0	0.323595	0.258	0.08	0	AQP3	16	MAIT
0	0.289223	1	0.999	0	RPL28	16	MAIT
0	0.254784	0.225	0.065	0	MYBL1	16	MAIT
0	0.250066	0.226	0.071	0	PTGER2	16	MAIT
3.63e-302	0.301219	0.999	0.996	6.61e-298	RPS7	16	MAIT
6.93e-302	0.357979	0.997	0.987	1.26e-297	RPS2	16	MAIT
2.12e-296	0.263385	0.161	0.045	3.86e-292	CEBPD	16	MAIT
3.3e-296	0.388577	0.959	0.903	6.01e-292	RPL9	16	MAIT
2.61e-282	0.668509	0.647	0.445	4.76e-278	LTB	16	MAIT
1.63e-280	0.291609	0.351	0.161	2.98e-276	FLT3LG	16	MAIT
3.18e-273	0.322935	0.99	0.974	5.79e-269	RPS16	16	MAIT
2.39e-272	0.401358	0.937	0.871	4.36e-268	EEF1B2	16	MAIT
9.77e-267	0.295136	0.999	0.994	1.78e-262	RPS25	16	MAIT
1.1e-257	0.345388	0.978	0.95	2e-253	RPL35	16	MAIT
8.71e-255	0.360833	0.965	0.926	1.59e-250	RPL22	16	MAIT
2.24e-250	0.261612	1	0.998	4.09e-246	RPS15	16	MAIT
7.11e-250	0.282064	0.999	0.995	1.3e-245	RPS4X	16	MAIT
9.37e-246	0.390241	0.898	0.811	1.71e-241	RPL4	16	MAIT
9.23e-245	0.457756	0.9	0.856	1.68e-240	RPL17	16	MAIT
1.11e-231	0.291746	0.998	0.992	2.03e-227	RPL6	16	MAIT
3.59e-231	0.426397	0.6	0.393	6.53e-227	RPS4Y1	16	MAIT
4.65e-229	0.386024	0.839	0.653	8.48e-225	IFITM1	16	MAIT
8.15e-224	0.28622	1	1	1.48e-219	RPLP1	16	MAIT
8.44e-222	0.361048	0.949	0.942	1.54e-217	AC090498.1	16	MAIT
8.56e-222	0.323251	0.989	0.968	1.56e-217	RPS29	16	MAIT
5.64e-221	0.361271	0.917	0.783	1.03e-216	CD52	16	MAIT
4.61e-220	0.312512	0.979	0.962	8.4e-216	RPL37A	16	MAIT
9.56e-196	0.288138	0.468	0.272	1.74e-191	GZMM	16	MAIT
1.99e-195	0.294924	0.984	0.967	3.63e-191	RPS9	16	MAIT
1.62e-193	0.273082	0.985	0.967	2.94e-189	GNB2L1	16	MAIT
1.39e-184	0.279014	0.994	0.988	2.53e-180	RPL26	16	MAIT
5.39e-179	0.297576	0.937	0.886	9.83e-175	RPL27	16	MAIT
2.82e-175	0.408709	0.722	0.622	5.13e-171	EEF1G	16	MAIT
1.5e-165	0.322137	0.839	0.74	2.73e-161	RPL7	16	MAIT
1.4e-164	0.348706	0.818	0.716	2.55e-160	PABPC1	16	MAIT
6.67e-164	0.294292	0.967	0.931	1.21e-159	RPL13A	16	MAIT
7.15e-159	0.342991	0.907	0.866	1.3e-154	RPS10	16	MAIT
4.86e-156	0.29946	0.489	0.315	8.85e-152	AHNAK	16	MAIT
1.15e-155	0.289927	0.684	0.511	2.1e-151	S100A10	16	MAIT
1.55e-154	0.290714	0.91	0.839	2.83e-150	RPL38	16	MAIT
4.93e-138	0.310338	0.687	0.539	8.98e-134	IFITM2	16	MAIT
2.38e-137	0.2621	0.901	0.83	4.33e-133	RPL31	16	MAIT
1.16e-122	0.254692	0.929	0.883	2.11e-118	RPL21	16	MAIT
2.31e-122	0.263886	0.101	0.035	4.21e-118	TRBV20-1	16	MAIT
2.46e-120	0.263198	0.549	0.398	4.48e-116	SPOCK2	16	MAIT
6.89e-98	0.27023	0.81	0.741	1.25e-93	EEF2	16	MAIT
3.52e-92	0.250835	0.779	0.688	6.42e-88	RPL27A	16	MAIT
3.23e-32	0.286839	0.526	0.463	5.89e-28	NFKBIA	16	MAIT
1.21e-06	0.309123	0.101	0.083	0.0219876	TRBV7-6	16	MAIT
0	2.25722	0.483	0.176	0	MTRNR2L12	17	Low-quality
0	1.66686	0.964	0.932	0	MT-ND3	17	Low-quality
0	1.4204	0.982	0.969	0	MT-CO3	17	Low-quality
0	1.37919	0.941	0.837	0	MT-ND4	17	Low-quality
0	1.29651	0.866	0.771	0	MT-ND2	17	Low-quality
0	1.28547	0.973	0.95	0	MT-CYB	17	Low-quality
0	1.27348	0.982	0.903	0	MT-ATP6	17	Low-quality
0	1.09405	0.932	0.88	0	MT-ND1	17	Low-quality
0	1.08764	0.995	0.991	0	MT-CO2	17	Low-quality
0	1.03407	0.974	0.969	0	MT-ND4L	17	Low-quality
0	0.910617	0.999	0.995	0	MT-CO1	17	Low-quality
0	0.845837	0.942	0.888	0	MT-ND5	17	Low-quality
0	0.764088	0.134	0.005	0	MT1G	17	Low-quality
0	0.374417	0.108	0.008	0	GPX3	17	Low-quality
1.3e-269	0.61711	0.973	0.972	2.38e-265	RPL41	17	Low-quality
4.28e-256	0.3315	0.107	0.025	7.8e-252	APOE	17	Low-quality
5.32e-108	0.275166	0.932	0.904	9.69e-104	RPL9	17	Low-quality
9.43e-96	0.319764	0.794	0.689	1.72e-91	TXNIP	17	Low-quality
8.26e-86	1.16995	0.884	0.921	1.5e-81	MT-ATP8	17	Low-quality
1.66e-77	0.290112	0.346	0.231	3.02e-73	IL7R	17	Low-quality
1.32e-69	0.296759	0.957	0.957	2.41e-65	FTH1	17	Low-quality
2.32e-55	0.271993	0.866	0.818	4.24e-51	ZFP36L2	17	Low-quality
1.1e-48	0.401728	0.436	0.372	2e-44	MT-ND6	17	Low-quality
1.59e-35	0.382804	0.332	0.265	2.89e-31	KLF2	17	Low-quality
3.16e-33	0.289709	0.927	0.923	5.75e-29	FTL	17	Low-quality
3.52e-24	0.257601	0.994	0.996	6.42e-20	RPL39	17	Low-quality
3.29e-08	0.270303	0.56	0.559	0.000598959	SAT1	17	Low-quality
0	1.40062	0.458	0.009	0	CRYAB	18	Doublet
0	1.03786	0.38	0.007	0	NDUFA4L2	18	Doublet
0	0.980749	0.312	0.008	0	SERPINA1	18	Doublet
0	0.763316	0.275	0.006	0	NNMT	18	Doublet
0	0.752444	0.306	0.01	0	CD24	18	Doublet
0	0.508277	0.172	0.007	0	SPP1	18	Doublet
0	0.493199	0.185	0.017	0	CLU	18	Doublet
0	0.383676	0.168	0.008	0	TMEM176A	18	Doublet
0	0.37857	0.119	0.006	0	PDK4	18	Doublet
0	0.365675	0.136	0.011	0	GPX3	18	Doublet
0	0.344106	0.147	0.008	0	HILPDA	18	Doublet
0	0.331075	0.155	0.007	0	PDZK1IP1	18	Doublet
0	0.32586	0.12	0.004	0	ANGPTL4	18	Doublet
0	0.293364	0.119	0.003	0	RARRES2	18	Doublet
0	0.251654	0.115	0.006	0	TMEM176B	18	Doublet
5.03e-224	0.436989	0.291	0.071	9.16e-220	CST3	18	Doublet
1.97e-220	0.256244	0.107	0.012	3.58e-216	FHL1	18	Doublet
3.25e-176	0.301063	0.124	0.018	5.93e-172	IGFBP3	18	Doublet
2.77e-175	0.306256	0.163	0.03	5.04e-171	TPM1	18	Doublet
1.67e-174	0.774656	0.987	0.957	3.04e-170	FTH1	18	Doublet
4.12e-171	0.362308	0.152	0.027	7.51e-167	APOE	18	Doublet
9.85e-158	0.406945	0.249	0.07	1.8e-153	CYB5A	18	Doublet
4.73e-103	0.282057	0.211	0.067	8.61e-99	ANXA4	18	Doublet
4.94e-98	0.635218	0.52	0.281	9e-94	FXYD2	18	Doublet
1.07e-84	0.494295	0.927	0.801	1.96e-80	VIM	18	Doublet
1.37e-84	0.533531	0.974	0.922	2.5e-80	FTL	18	Doublet
5.69e-78	0.388231	0.986	0.954	1.04e-73	GAPDH	18	Doublet
6.66e-71	0.518826	0.812	0.749	1.21e-66	MIF	18	Doublet
3.72e-61	0.367221	0.269	0.129	6.78e-57	IFITM3	18	Doublet
8.96e-58	0.250894	0.139	0.048	1.63e-53	TIMP1	18	Doublet
3.65e-54	0.456832	0.661	0.517	6.65e-50	S100A10	18	Doublet
7.81e-51	0.375291	0.254	0.13	1.42e-46	SOD2	18	Doublet
1.2e-36	0.433912	0.679	0.562	2.19e-32	MT2A	18	Doublet
3.05e-36	0.397394	0.628	0.516	5.57e-32	S100A11	18	Doublet
2.81e-34	0.330535	0.701	0.577	5.12e-30	HSPB1	18	Doublet
2.89e-32	0.442544	0.897	0.841	5.27e-28	MT-ND4	18	Doublet
1.25e-31	0.288869	0.299	0.187	2.29e-27	PLIN2	18	Doublet
6.55e-31	0.340714	0.79	0.754	1.19e-26	ALDOA	18	Doublet
8.21e-31	0.320035	0.856	0.8	1.5e-26	ITM2B	18	Doublet
6.86e-29	0.320321	0.696	0.633	1.25e-24	TPI1	18	Doublet
7.73e-29	0.425593	0.549	0.488	1.41e-24	LDHA	18	Doublet
9.47e-28	0.402177	0.859	0.774	1.73e-23	MT-ND2	18	Doublet
4.17e-25	0.284121	0.98	0.972	7.59e-21	RPL41	18	Doublet
2.39e-16	0.351222	0.996	0.995	4.35e-12	MT-CO1	18	Doublet
1.3e-15	0.386006	0.97	0.969	2.37e-11	MT-CO3	18	Doublet
4.48e-15	0.320808	0.428	0.359	8.16e-11	PSAP	18	Doublet
5.8e-13	0.297032	0.952	0.933	1.06e-08	MT-ND3	18	Doublet
2.49e-11	0.304996	0.905	0.883	4.53e-07	MT-ND1	18	Doublet
0.00622086	0.55347	0.414	0.426	1	NEAT1	18	Doublet

## Sheet: CD4
p_val	avg_logFC	pct.1	pct.2	p_val_adj	gene	cluster	annotation
0	0.673267	0.985	0.842	0	RPS10	1	CD4+T_Naïve/CM
0	0.644373	0.899	0.617	0	EEF1G	1	CD4+T_Naïve/CM
0	0.587792	1	0.996	0	RPS13	1	CD4+T_Naïve/CM
0	0.529598	1	0.999	0	RPS3A	1	CD4+T_Naïve/CM
0	0.527481	0.753	0.312	0	SELL	1	CD4+T_Naïve/CM
0	0.509655	1	0.999	0	RPL32	1	CD4+T_Naïve/CM
0	0.508193	0.655	0.26	0	TCF7	1	CD4+T_Naïve/CM
0	0.496272	1	0.989	0	RPL5	1	CD4+T_Naïve/CM
0	0.487647	0.998	0.942	0	EEF1B2	1	CD4+T_Naïve/CM
0	0.487564	0.671	0.274	0	CCR7	1	CD4+T_Naïve/CM
0	0.485009	0.999	0.979	0	RPS5	1	CD4+T_Naïve/CM
0	0.483836	1	0.97	0	RPL22	1	CD4+T_Naïve/CM
0	0.473407	1	0.999	0	RPS12	1	CD4+T_Naïve/CM
0	0.471466	0.974	0.826	0	RPL17	1	CD4+T_Naïve/CM
0	0.459449	0.664	0.319	0	LINC00861	1	CD4+T_Naïve/CM
0	0.450754	1	0.999	0	RPS8	1	CD4+T_Naïve/CM
0	0.449412	1	0.999	0	RPL34	1	CD4+T_Naïve/CM
0	0.445164	1	0.999	0	RPL11	1	CD4+T_Naïve/CM
0	0.443827	1	0.998	0	RPS23	1	CD4+T_Naïve/CM
0	0.44353	0.694	0.391	0	NOSIP	1	CD4+T_Naïve/CM
0	0.442372	1	0.999	0	RPL30	1	CD4+T_Naïve/CM
0	0.440633	1	0.998	0	RPL39	1	CD4+T_Naïve/CM
0	0.434065	1	0.997	0	RPL35A	1	CD4+T_Naïve/CM
0	0.427321	1	0.996	0	RPS6	1	CD4+T_Naïve/CM
0	0.418593	0.988	0.917	0	RPL4	1	CD4+T_Naïve/CM
0	0.416596	0.798	0.527	0	GIMAP7	1	CD4+T_Naïve/CM
0	0.414239	1	0.999	0	RPS15A	1	CD4+T_Naïve/CM
0	0.408561	0.987	0.921	0	AC090498.1	1	CD4+T_Naïve/CM
0	0.400657	1	0.999	0	RPL19	1	CD4+T_Naïve/CM
0	0.400188	1	0.998	0	RPL37	1	CD4+T_Naïve/CM
0	0.394041	1	0.998	0	RPL18	1	CD4+T_Naïve/CM
0	0.390065	0.943	0.836	0	EEF2	1	CD4+T_Naïve/CM
0	0.388102	0.998	0.995	0	RPL3	1	CD4+T_Naïve/CM
0	0.383893	1	0.999	0	RPS14	1	CD4+T_Naïve/CM
0	0.38279	0.954	0.865	0	PABPC1	1	CD4+T_Naïve/CM
0	0.380988	1	0.98	0	NACA	1	CD4+T_Naïve/CM
0	0.367567	1	0.997	0	RPL29	1	CD4+T_Naïve/CM
0	0.361841	1	0.999	0	RPS27A	1	CD4+T_Naïve/CM
0	0.360123	1	0.997	0	RPL14	1	CD4+T_Naïve/CM
0	0.358409	0.919	0.786	0	LDHB	1	CD4+T_Naïve/CM
0	0.356448	0.633	0.352	0	LEF1	1	CD4+T_Naïve/CM
0	0.353798	1	0.999	0	RPS28	1	CD4+T_Naïve/CM
0	0.350374	1	1	0	RPL10	1	CD4+T_Naïve/CM
0	0.34822	1	0.992	0	RPL26	1	CD4+T_Naïve/CM
0	0.347551	0.954	0.865	0	RPL7	1	CD4+T_Naïve/CM
0	0.341217	1	1	0	RPL13	1	CD4+T_Naïve/CM
0	0.340882	1	0.995	0	RPL36	1	CD4+T_Naïve/CM
0	0.334912	1	0.998	0	RPL12	1	CD4+T_Naïve/CM
0	0.332316	1	0.998	0	RPS18	1	CD4+T_Naïve/CM
0	0.331543	1	1	0	EEF1A1	1	CD4+T_Naïve/CM
0	0.331461	1	0.997	0	RPLP2	1	CD4+T_Naïve/CM
0	0.327383	1	0.997	0	RPS25	1	CD4+T_Naïve/CM
0	0.323714	0.999	0.988	0	RPS16	1	CD4+T_Naïve/CM
0	0.323464	0.998	0.972	0	RPL9	1	CD4+T_Naïve/CM
0	0.32084	0.933	0.853	0	NPM1	1	CD4+T_Naïve/CM
0	0.320228	1	0.998	0	RPS4X	1	CD4+T_Naïve/CM
0	0.319656	0.995	0.984	0	RPS9	1	CD4+T_Naïve/CM
0	0.318763	0.73	0.627	0	RPS4Y1	1	CD4+T_Naïve/CM
0	0.318633	1	0.999	0	RPS27	1	CD4+T_Naïve/CM
0	0.316781	1	0.995	0	RPS21	1	CD4+T_Naïve/CM
0	0.312899	0.992	0.943	0	MT-ND3	1	CD4+T_Naïve/CM
0	0.312271	1	0.999	0	RPS3	1	CD4+T_Naïve/CM
0	0.30747	1	0.995	0	RPL6	1	CD4+T_Naïve/CM
0	0.306374	0.531	0.266	0	MAL	1	CD4+T_Naïve/CM
0	0.305136	0.978	0.906	0	RPL38	1	CD4+T_Naïve/CM
0	0.304059	0.993	0.952	0	MT-ND4L	1	CD4+T_Naïve/CM
0	0.299966	0.96	0.891	0	RPL31	1	CD4+T_Naïve/CM
0	0.296847	1	0.999	0	RPL18A	1	CD4+T_Naïve/CM
0	0.295571	0.731	0.539	0	LIMD2	1	CD4+T_Naïve/CM
0	0.293418	1	0.999	0	RPS15	1	CD4+T_Naïve/CM
0	0.287818	0.724	0.574	0	EIF3E	1	CD4+T_Naïve/CM
0	0.287426	0.812	0.694	0	GLTSCR2	1	CD4+T_Naïve/CM
0	0.283698	0.51	0.273	0	GIMAP1	1	CD4+T_Naïve/CM
0	0.280516	1	0.985	0	RPL24	1	CD4+T_Naïve/CM
0	0.277709	0.998	0.981	0	RPL10A	1	CD4+T_Naïve/CM
0	0.275909	1	0.988	0	GNB2L1	1	CD4+T_Naïve/CM
0	0.270513	1	0.997	0	RPL8	1	CD4+T_Naïve/CM
0	0.2677	0.999	0.986	0	RPSA	1	CD4+T_Naïve/CM
0	0.265248	0.998	0.98	0	RPL37A	1	CD4+T_Naïve/CM
0	0.265151	0.989	0.931	0	RPL21	1	CD4+T_Naïve/CM
0	0.262499	0.933	0.879	0	TOMM7	1	CD4+T_Naïve/CM
0	0.261794	0.522	0.317	0	FAM65B	1	CD4+T_Naïve/CM
0	0.257632	0.796	0.682	0	C12orf57	1	CD4+T_Naïve/CM
0	0.25444	1	0.997	0	RPS2	1	CD4+T_Naïve/CM
0	0.252717	0.708	0.527	0	AES	1	CD4+T_Naïve/CM
0	0.251842	0.645	0.456	0	TRAF3IP3	1	CD4+T_Naïve/CM
1.43e-166	0.286016	0.537	0.413	2.39e-162	MT-ND6	1	CD4+T_Naïve/CM
0	0.935805	0.852	0.435	0	ZFP36	2	CD4+T_Act-CXCR4
0	0.886951	0.985	0.86	0	ZFP36L2	2	CD4+T_Act-CXCR4
0	0.877474	0.929	0.5	0	CXCR4	2	CD4+T_Act-CXCR4
0	0.876578	0.952	0.617	0	JUNB	2	CD4+T_Act-CXCR4
0	0.8643	0.885	0.424	0	CD69	2	CD4+T_Act-CXCR4
0	0.84217	0.84	0.371	0	TNFAIP3	2	CD4+T_Act-CXCR4
0	0.762736	0.877	0.422	0	FOS	2	CD4+T_Act-CXCR4
0	0.711168	0.942	0.552	0	SRGN	2	CD4+T_Act-CXCR4
0	0.675456	0.807	0.468	0	ANXA1	2	CD4+T_Act-CXCR4
0	0.667637	0.991	0.939	0	FTH1	2	CD4+T_Act-CXCR4
0	0.654162	0.945	0.714	0	TSC22D3	2	CD4+T_Act-CXCR4
0	0.592639	0.795	0.45	0	NFKBIA	2	CD4+T_Act-CXCR4
0	0.584092	0.998	0.968	0	BTG1	2	CD4+T_Act-CXCR4
0	0.569964	0.883	0.556	0	KLF6	2	CD4+T_Act-CXCR4
0	0.562783	0.592	0.343	0	RGCC	2	CD4+T_Act-CXCR4
0	0.507212	0.947	0.866	0	IL7R	2	CD4+T_Act-CXCR4
0	0.501087	0.7	0.329	0	SLC2A3	2	CD4+T_Act-CXCR4
0	0.490458	0.514	0.172	0	CREM	2	CD4+T_Act-CXCR4
0	0.472312	0.545	0.214	0	RGS1	2	CD4+T_Act-CXCR4
0	0.432463	0.719	0.404	0	DDIT4	2	CD4+T_Act-CXCR4
0	0.416848	0.968	0.882	0	H3F3B	2	CD4+T_Act-CXCR4
0	0.414908	0.512	0.171	0	PTGER4	2	CD4+T_Act-CXCR4
0	0.414644	0.49	0.159	0	NR4A2	2	CD4+T_Act-CXCR4
0	0.40074	0.317	0.086	0	AREG	2	CD4+T_Act-CXCR4
0	0.398904	0.611	0.273	0	DUSP2	2	CD4+T_Act-CXCR4
0	0.39781	0.562	0.236	0	YPEL5	2	CD4+T_Act-CXCR4
0	0.396958	0.64	0.271	0	FOSB	2	CD4+T_Act-CXCR4
0	0.387863	0.917	0.503	0	DUSP1	2	CD4+T_Act-CXCR4
0	0.383659	0.428	0.153	0	ZNF331	2	CD4+T_Act-CXCR4
0	0.382055	0.425	0.176	0	GZMA	2	CD4+T_Act-CXCR4
0	0.378653	0.487	0.228	0	CCL5	2	CD4+T_Act-CXCR4
0	0.367645	0.621	0.308	0	CCNH	2	CD4+T_Act-CXCR4
0	0.366375	0.544	0.25	0	SOCS1	2	CD4+T_Act-CXCR4
0	0.359714	0.86	0.507	0	JUN	2	CD4+T_Act-CXCR4
0	0.358175	0.425	0.114	0	FAM46C	2	CD4+T_Act-CXCR4
0	0.354498	0.665	0.412	0	MCL1	2	CD4+T_Act-CXCR4
0	0.35017	0.52	0.24	0	LINC-PINT	2	CD4+T_Act-CXCR4
0	0.333098	0.316	0.115	0	LMNA	2	CD4+T_Act-CXCR4
0	0.332245	0.806	0.553	0	CYTIP	2	CD4+T_Act-CXCR4
0	0.311662	0.467	0.26	0	KLRB1	2	CD4+T_Act-CXCR4
0	0.309308	0.683	0.414	0	STK17A	2	CD4+T_Act-CXCR4
0	0.305684	0.994	0.975	0	EIF1	2	CD4+T_Act-CXCR4
0	0.30484	0.476	0.201	0	FAM177A1	2	CD4+T_Act-CXCR4
0	0.304253	0.598	0.362	0	FKBP5	2	CD4+T_Act-CXCR4
0	0.295886	0.482	0.27	0	CITED2	2	CD4+T_Act-CXCR4
0	0.295151	0.717	0.508	0	LEPROTL1	2	CD4+T_Act-CXCR4
0	0.289969	0.647	0.368	0	BTG2	2	CD4+T_Act-CXCR4
0	0.281328	0.688	0.349	0	PPP1R15A	2	CD4+T_Act-CXCR4
0	0.276452	0.324	0.09	0	BHLHE40	2	CD4+T_Act-CXCR4
0	0.276006	0.492	0.224	0	SAMSN1	2	CD4+T_Act-CXCR4
0	0.274899	0.367	0.185	0	TOB1	2	CD4+T_Act-CXCR4
0	0.273102	0.316	0.102	0	CDKN1A	2	CD4+T_Act-CXCR4
0	0.272283	0.45	0.202	0	PDE4B	2	CD4+T_Act-CXCR4
0	0.267884	0.508	0.272	0	HERPUD1	2	CD4+T_Act-CXCR4
0	0.267659	0.787	0.579	0	CD99	2	CD4+T_Act-CXCR4
0	0.266482	0.453	0.223	0	ID2	2	CD4+T_Act-CXCR4
0	0.265103	0.405	0.177	0	MYADM	2	CD4+T_Act-CXCR4
0	0.260624	0.978	0.951	0	SARAF	2	CD4+T_Act-CXCR4
0	0.259377	0.519	0.316	0	TUBA1A	2	CD4+T_Act-CXCR4
0	0.250349	0.561	0.329	0	ALOX5AP	2	CD4+T_Act-CXCR4
5.72e-292	0.261306	0.306	0.142	9.53e-288	GZMK	2	CD4+T_Act-CXCR4
5.33e-277	0.323409	0.738	0.566	8.87e-273	CRIP1	2	CD4+T_Act-CXCR4
0	0.424437	0.963	0.815	0	S100A4	3	CD4+T_EM
0	0.402856	0.922	0.83	0	LTB	3	CD4+T_EM
0	0.338508	0.787	0.577	0	EMP3	3	CD4+T_EM
0	0.329964	0.984	0.935	0	CD52	3	CD4+T_EM
0	0.323001	0.771	0.555	0	S100A11	3	CD4+T_EM
0	0.259931	0.989	0.955	0	PFN1	3	CD4+T_EM
2.56e-306	0.301112	0.811	0.641	4.26e-302	S100A10	3	CD4+T_EM
4.31e-295	0.276605	0.937	0.847	7.18e-291	IFITM1	3	CD4+T_EM
4.64e-294	0.269655	0.972	0.891	7.73e-290	SH3BGRL3	3	CD4+T_EM
1.24e-274	0.271321	0.711	0.543	2.07e-270	ARPC1B	3	CD4+T_EM
1.16e-260	0.297151	0.851	0.747	1.93e-256	S100A6	3	CD4+T_EM
1.88e-253	0.342633	0.733	0.579	3.14e-249	CRIP1	3	CD4+T_EM
5.14e-221	0.257929	0.519	0.339	8.56e-217	ITGB1	3	CD4+T_EM
9.77e-195	0.26875	0.597	0.414	1.63e-190	AHNAK	3	CD4+T_EM
9.45e-186	0.252444	0.967	0.938	1.57e-181	ACTG1	3	CD4+T_EM
2.15e-164	0.259429	0.659	0.528	3.58e-160	TAGLN2	3	CD4+T_EM
1.15e-114	0.268866	0.35	0.231	1.91e-110	LGALS1	3	CD4+T_EM
0	1.54639	0.946	0.383	0	HSPA1A	4	CD4+T_Act-NR4A1
0	1.43955	0.954	0.332	0	HSPA1B	4	CD4+T_Act-NR4A1
0	1.30115	0.971	0.558	0	DNAJB1	4	CD4+T_Act-NR4A1
0	1.13726	0.98	0.753	0	HSP90AA1	4	CD4+T_Act-NR4A1
0	1.01297	0.946	0.529	0	JUN	4	CD4+T_Act-NR4A1
0	0.985359	0.927	0.461	0	FOS	4	CD4+T_Act-NR4A1
0	0.97524	0.952	0.54	0	DUSP1	4	CD4+T_Act-NR4A1
0	0.781266	0.823	0.444	0	HSPE1	4	CD4+T_Act-NR4A1
0	0.774818	0.509	0.108	0	NR4A1	4	CD4+T_Act-NR4A1
0	0.770994	0.358	0.08	0	EGR1	4	CD4+T_Act-NR4A1
0	0.752723	0.671	0.248	0	HSPH1	4	CD4+T_Act-NR4A1
0	0.725249	0.723	0.355	0	DNAJA1	4	CD4+T_Act-NR4A1
0	0.717149	0.716	0.386	0	BTG2	4	CD4+T_Act-NR4A1
0	0.714352	0.749	0.291	0	FOSB	4	CD4+T_Act-NR4A1
0	0.691589	0.922	0.656	0	JUNB	4	CD4+T_Act-NR4A1
0	0.663524	0.793	0.367	0	PPP1R15A	4	CD4+T_Act-NR4A1
0	0.660048	0.625	0.305	0	DUSP2	4	CD4+T_Act-NR4A1
0	0.635901	0.972	0.929	0	HSPA8	4	CD4+T_Act-NR4A1
0	0.631186	0.897	0.727	0	HSP90AB1	4	CD4+T_Act-NR4A1
0	0.626754	0.834	0.584	0	UBB	4	CD4+T_Act-NR4A1
0	0.626248	0.945	0.832	0	UBC	4	CD4+T_Act-NR4A1
0	0.609885	0.711	0.383	0	HSPD1	4	CD4+T_Act-NR4A1
0	0.542715	0.527	0.248	0	CCL5	4	CD4+T_Act-NR4A1
0	0.538231	0.679	0.428	0	HSPB1	4	CD4+T_Act-NR4A1
0	0.537204	0.667	0.41	0	IER2	4	CD4+T_Act-NR4A1
0	0.533537	0.418	0.112	0	ZFAND2A	4	CD4+T_Act-NR4A1
0	0.516054	0.787	0.487	0	CD69	4	CD4+T_Act-NR4A1
0	0.437388	0.835	0.597	0	KLF6	4	CD4+T_Act-NR4A1
0	0.432771	0.442	0.139	0	RGS2	4	CD4+T_Act-NR4A1
0	0.424772	0.368	0.149	0	GZMK	4	CD4+T_Act-NR4A1
0	0.414837	0.399	0.137	0	BAG3	4	CD4+T_Act-NR4A1
0	0.410112	0.628	0.319	0	CACYBP	4	CD4+T_Act-NR4A1
0	0.391457	0.446	0.134	0	DNAJB4	4	CD4+T_Act-NR4A1
0	0.350902	0.288	0.096	0	RHOB	4	CD4+T_Act-NR4A1
0	0.308667	0.995	0.972	0	BTG1	4	CD4+T_Act-NR4A1
0	0.284847	0.308	0.106	0	ANKRD37	4	CD4+T_Act-NR4A1
0	0.279278	0.275	0.099	0	ATF3	4	CD4+T_Act-NR4A1
7.75e-306	0.36535	0.456	0.238	1.29e-301	GADD45B	4	CD4+T_Act-NR4A1
6.85e-302	0.541367	0.271	0.103	1.14e-297	TNF	4	CD4+T_Act-NR4A1
2.24e-293	0.305886	0.83	0.559	3.73e-289	CXCR4	4	CD4+T_Act-NR4A1
3.82e-287	0.408398	0.735	0.496	6.36e-283	ZFP36	4	CD4+T_Act-NR4A1
1.47e-274	0.304966	0.413	0.205	2.44e-270	NR4A2	4	CD4+T_Act-NR4A1
2.95e-270	0.352785	0.945	0.894	4.92e-266	H3F3B	4	CD4+T_Act-NR4A1
1.23e-257	0.276925	0.413	0.204	2.05e-253	GZMA	4	CD4+T_Act-NR4A1
4.53e-238	0.256494	0.432	0.233	7.54e-234	TSPYL2	4	CD4+T_Act-NR4A1
1.93e-217	0.465625	0.714	0.517	3.21e-213	ANXA1	4	CD4+T_Act-NR4A1
2.51e-211	0.286723	0.591	0.385	4.19e-207	SLC2A3	4	CD4+T_Act-NR4A1
3.02e-206	0.378311	0.692	0.502	5.03e-202	NFKBIA	4	CD4+T_Act-NR4A1
6.86e-194	0.29361	0.664	0.488	1.14e-189	SRSF7	4	CD4+T_Act-NR4A1
1.33e-192	0.276095	0.67	0.446	2.22e-188	TNFAIP3	4	CD4+T_Act-NR4A1
7.14e-185	0.257069	0.427	0.251	1.19e-180	ID2	4	CD4+T_Act-NR4A1
2.86e-159	0.254154	0.555	0.378	4.77e-155	SAT1	4	CD4+T_Act-NR4A1
3.19e-135	0.281529	0.484	0.342	5.31e-131	TUBA1A	4	CD4+T_Act-NR4A1
1.05e-124	0.256847	0.438	0.286	1.75e-120	KLRB1	4	CD4+T_Act-NR4A1
3.5e-54	0.387932	0.569	0.497	5.83e-50	KLF2	4	CD4+T_Act-NR4A1
0	1.19724	0.921	0.493	0	CD74	5	CD4+Treg
0	1.0421	0.996	0.911	0	IL32	5	CD4+Treg
0	0.93458	0.66	0.027	0	FOXP3	5	CD4+Treg
0	0.87697	0.735	0.245	0	CTSC	5	CD4+Treg
0	0.807036	0.628	0.13	0	HLA-DRB1	5	CD4+Treg
0	0.799464	0.605	0.084	0	CTLA4	5	CD4+Treg
0	0.786994	0.537	0.057	0	TNFRSF18	5	CD4+Treg
0	0.770074	0.477	0.104	0	TNFRSF4	5	CD4+Treg
0	0.754375	0.697	0.363	0	SAT1	5	CD4+Treg
0	0.742277	0.683	0.242	0	BATF	5	CD4+Treg
0	0.722342	0.619	0.071	0	TIGIT	5	CD4+Treg
0	0.652878	0.698	0.251	0	CARD16	5	CD4+Treg
0	0.640036	0.978	0.906	0	GAPDH	5	CD4+Treg
0	0.6275	0.999	0.99	0	HLA-A	5	CD4+Treg
0	0.612841	0.606	0.247	0	RGS1	5	CD4+Treg
0	0.54415	0.561	0.196	0	TNFRSF1B	5	CD4+Treg
0	0.537258	1	0.996	0	ACTB	5	CD4+Treg
0	0.532401	0.574	0.164	0	HLA-DPA1	5	CD4+Treg
0	0.528464	0.511	0.074	0	TBC1D4	5	CD4+Treg
0	0.520371	0.714	0.373	0	CD27	5	CD4+Treg
0	0.516257	0.452	0.1	0	DUSP4	5	CD4+Treg
0	0.51593	0.604	0.203	0	GBP5	5	CD4+Treg
0	0.51141	0.967	0.823	0	S100A4	5	CD4+Treg
0	0.482723	0.473	0.075	0	MIR4435-2HG	5	CD4+Treg
0	0.467367	0.407	0.097	0	PMAIP1	5	CD4+Treg
0	0.459425	0.659	0.372	0	CORO1B	5	CD4+Treg
0	0.456835	0.835	0.548	0	CLIC1	5	CD4+Treg
0	0.449563	0.888	0.607	0	SRGN	5	CD4+Treg
0	0.448106	0.519	0.159	0	HLA-DPB1	5	CD4+Treg
0	0.441991	0.524	0.161	0	LINC00152	5	CD4+Treg
0	0.439923	0.999	0.999	0	HLA-B	5	CD4+Treg
0	0.435548	0.326	0.037	0	HLA-DQA1	5	CD4+Treg
0	0.429764	0.826	0.586	0	LSP1	5	CD4+Treg
0	0.418962	0.535	0.196	0	GBP2	5	CD4+Treg
0	0.41728	0.985	0.957	0	PFN1	5	CD4+Treg
0	0.411751	0.299	0.057	0	HLA-DRA	5	CD4+Treg
0	0.411498	0.718	0.478	0	UCP2	5	CD4+Treg
0	0.410606	0.386	0.02	0	IKZF2	5	CD4+Treg
0	0.403167	0.564	0.276	0	UGP2	5	CD4+Treg
0	0.401661	0.406	0.083	0	HLA-DQB1	5	CD4+Treg
0	0.399781	0.297	0.006	0	TNFRSF9	5	CD4+Treg
0	0.38999	0.478	0.163	0	DNPH1	5	CD4+Treg
0	0.38973	0.839	0.636	0	OAZ1	5	CD4+Treg
0	0.38247	0.304	0.057	0	HLA-DRB5	5	CD4+Treg
0	0.379532	0.93	0.802	0	MYL6	5	CD4+Treg
0	0.37475	0.835	0.684	0	IL2RG	5	CD4+Treg
0	0.373796	0.388	0.126	0	PHLDA1	5	CD4+Treg
0	0.371091	0.766	0.545	0	ARPC1B	5	CD4+Treg
0	0.368615	0.496	0.218	0	PRDM1	5	CD4+Treg
0	0.36808	0.298	0.026	0	AC133644.2	5	CD4+Treg
0	0.36793	0.32	0.048	0	TTN	5	CD4+Treg
0	0.363819	0.476	0.176	0	SLAMF1	5	CD4+Treg
0	0.360227	0.286	0.045	0	IL2RA	5	CD4+Treg
0	0.359187	1	1	0	B2M	5	CD4+Treg
0	0.355272	0.588	0.301	0	ARID5B	5	CD4+Treg
0	0.35353	0.438	0.139	0	BTG3	5	CD4+Treg
0	0.341484	0.284	0.017	0	LAIR2	5	CD4+Treg
0	0.340408	0.296	0.029	0	RTKN2	5	CD4+Treg
0	0.340092	0.998	0.986	0	HLA-C	5	CD4+Treg
0	0.338547	0.47	0.178	0	SIRPG	5	CD4+Treg
0	0.333151	0.379	0.065	0	STAM	5	CD4+Treg
0	0.331164	0.653	0.4	0	PARK7	5	CD4+Treg
0	0.325764	0.281	0.003	0	LAYN	5	CD4+Treg
0	0.324804	0.285	0.01	0	CCR8	5	CD4+Treg
0	0.31314	0.462	0.188	0	ZBTB38	5	CD4+Treg
0	0.309918	0.654	0.41	0	SKAP1	5	CD4+Treg
0	0.303483	0.351	0.114	0	ICOS	5	CD4+Treg
0	0.300284	0.276	0.012	0	ENTPD1	5	CD4+Treg
0	0.294457	0.953	0.921	0	ATP5E	5	CD4+Treg
0	0.293894	0.456	0.185	0	FAM129A	5	CD4+Treg
0	0.280103	0.332	0.079	0	ACP5	5	CD4+Treg
0	0.276776	0.402	0.154	0	PHTF2	5	CD4+Treg
1.86e-306	0.299687	0.509	0.268	3.1e-302	IQGAP1	5	CD4+Treg
1.59e-304	0.371523	0.932	0.836	2.64e-300	UBC	5	CD4+Treg
8.87e-296	0.298782	0.453	0.225	1.48e-291	SLA	5	CD4+Treg
1.4e-291	0.370385	1	1	2.33e-287	MALAT1	5	CD4+Treg
2.59e-278	0.277678	0.951	0.88	4.31e-274	CFL1	5	CD4+Treg
1.42e-276	0.302558	0.487	0.258	2.36e-272	SAMSN1	5	CD4+Treg
3.14e-273	0.27781	0.953	0.937	5.22e-269	ARHGDIB	5	CD4+Treg
1.81e-267	0.299187	0.819	0.648	3.01e-263	ARPC2	5	CD4+Treg
7.1e-256	0.324877	0.972	0.939	1.18e-251	ACTG1	5	CD4+Treg
9.32e-251	0.280008	0.602	0.374	1.55e-246	EZR	5	CD4+Treg
4.58e-247	0.314404	0.68	0.488	7.62e-243	ISG20	5	CD4+Treg
3.75e-239	0.299356	0.521	0.3	6.24e-235	HERPUD1	5	CD4+Treg
4.32e-238	0.326365	0.886	0.806	7.2e-234	PTPRC	5	CD4+Treg
2.54e-233	0.360233	0.697	0.428	4.23e-229	HSPA1A	5	CD4+Treg
1.01e-226	0.303117	0.783	0.601	1.69e-222	CD2	5	CD4+Treg
1.13e-226	0.422821	0.607	0.423	1.89e-222	PKM	5	CD4+Treg
2.4e-224	0.278257	0.524	0.321	4e-220	RPS27L	5	CD4+Treg
1.64e-221	0.318277	0.737	0.573	2.74e-217	SPOCK2	5	CD4+Treg
1.93e-216	0.323093	0.636	0.45	3.22e-212	STK17B	5	CD4+Treg
3.06e-205	0.316931	0.738	0.575	5.09e-201	SOD1	5	CD4+Treg
1.77e-200	0.382029	0.566	0.389	2.95e-196	RNF213	5	CD4+Treg
2.5e-168	0.277142	0.617	0.452	4.17e-164	ENO1	5	CD4+Treg
6.66e-168	0.307218	0.484	0.303	1.11e-163	MT2A	5	CD4+Treg
9.9e-165	0.354729	0.641	0.48	1.65e-160	ZFP36L1	5	CD4+Treg
1.5e-161	0.395217	0.636	0.487	2.5e-157	CD7	5	CD4+Treg
1.53e-152	0.281414	0.649	0.493	2.56e-148	TRBC2	5	CD4+Treg
4.64e-98	0.293026	0.608	0.481	7.72e-94	HSPE1	5	CD4+Treg
0.00616204	0.3216	0.103	0.096	1	TRBV20-1	5	CD4+Treg
0	2.73206	0.996	0.075	0	HSPA6	6	CD4+T_Act-CCL5
0	1.15674	0.951	0.428	0	HSPA1A	6	CD4+T_Act-CCL5
0	1.11396	0.956	0.382	0	HSPA1B	6	CD4+T_Act-CCL5
0	0.90951	0.92	0.595	0	DNAJB1	6	CD4+T_Act-CCL5
0	0.793489	0.899	0.577	0	DUSP1	6	CD4+T_Act-CCL5
0	0.790568	0.974	0.772	0	HSP90AA1	6	CD4+T_Act-CCL5
0	0.782225	0.919	0.565	0	JUN	6	CD4+T_Act-CCL5
0	0.631226	0.603	0.266	0	CCL5	6	CD4+T_Act-CCL5
0	0.57419	0.753	0.404	0	PPP1R15A	6	CD4+T_Act-CCL5
2.11e-303	0.343979	0.45	0.159	3.52e-299	DNAJB4	6	CD4+T_Act-CCL5
8.78e-284	0.660232	0.844	0.504	1.46e-279	FOS	6	CD4+T_Act-CCL5
1.13e-259	0.36083	0.431	0.164	1.88e-255	RGS2	6	CD4+T_Act-CCL5
3.23e-258	0.471826	0.774	0.478	5.39e-254	HSPE1	6	CD4+T_Act-CCL5
3.55e-240	0.410844	0.502	0.215	5.91e-236	GZMA	6	CD4+T_Act-CCL5
1.81e-228	0.45786	0.414	0.164	3.01e-224	GZMK	6	CD4+T_Act-CCL5
5.36e-223	0.513469	0.937	0.842	8.93e-219	UBC	6	CD4+T_Act-CCL5
8.24e-223	0.41617	0.653	0.335	1.37e-218	FOSB	6	CD4+T_Act-CCL5
3.32e-205	0.439749	0.567	0.289	5.53e-201	HSPH1	6	CD4+T_Act-CCL5
5.47e-192	0.284246	1	0.999	9.1e-188	TMSB4X	6	CD4+T_Act-CCL5
7.85e-191	0.429768	0.963	0.933	1.31e-186	HSPA8	6	CD4+T_Act-CCL5
6.95e-190	0.257163	0.513	0.237	1.16e-185	MTRNR2L12	6	CD4+T_Act-CCL5
6.54e-185	0.428042	0.69	0.448	1.09e-180	HSPB1	6	CD4+T_Act-CCL5
7.66e-172	0.333409	0.344	0.142	1.28e-167	ZFAND2A	6	CD4+T_Act-CCL5
9.66e-165	0.29565	0.368	0.161	1.61e-160	BAG3	6	CD4+T_Act-CCL5
3.05e-156	0.341526	0.352	0.151	5.09e-152	NR4A1	6	CD4+T_Act-CCL5
4.85e-151	0.286078	0.587	0.347	8.08e-147	CACYBP	6	CD4+T_Act-CCL5
2.08e-140	0.302573	0.988	0.986	3.46e-136	RPL41	6	CD4+T_Act-CCL5
7.39e-140	0.30778	0.962	0.901	1.23e-135	SH3BGRL3	6	CD4+T_Act-CCL5
1.25e-124	0.368618	0.782	0.607	2.08e-120	UBB	6	CD4+T_Act-CCL5
3.7e-116	0.266486	0.265	0.113	6.17e-112	RHOB	6	CD4+T_Act-CCL5
4.51e-110	0.353333	0.838	0.683	7.51e-106	JUNB	6	CD4+T_Act-CCL5
9.96e-110	0.332171	0.614	0.416	1.66e-105	HSPD1	6	CD4+T_Act-CCL5
5.16e-108	0.271154	0.447	0.256	8.6e-104	GADD45B	6	CD4+T_Act-CCL5
6.05e-108	0.284289	0.256	0.109	1.01e-103	EGR1	6	CD4+T_Act-CCL5
5.62e-107	0.307198	0.501	0.294	9.36e-103	KLRB1	6	CD4+T_Act-CCL5
7.74e-106	0.366743	0.622	0.434	1.29e-101	IER2	6	CD4+T_Act-CCL5
8.16e-106	0.378302	0.614	0.419	1.36e-101	BTG2	6	CD4+T_Act-CCL5
1.01e-105	0.367023	0.542	0.336	1.69e-101	DUSP2	6	CD4+T_Act-CCL5
2.31e-103	0.34023	0.261	0.118	3.85e-99	TNF	6	CD4+T_Act-CCL5
6.94e-98	0.277787	0.743	0.514	1.16e-93	CD69	6	CD4+T_Act-CCL5
4.6e-94	0.259395	0.804	0.661	7.67e-90	S100A10	6	CD4+T_Act-CCL5
2.18e-72	0.308758	0.558	0.395	3.63e-68	DNAJA1	6	CD4+T_Act-CCL5
6.25e-66	0.30006	0.831	0.745	1.04e-61	HSP90AB1	6	CD4+T_Act-CCL5
0	2.0822	0.997	0.237	0	MTRNR2L12	7	Low quality
0	0.84213	1	0.986	0	RPL41	7	Low quality
0	0.359104	0.39	0.033	0	MTRNR2L8	7	Low quality
5.31e-243	0.800455	0.992	0.911	8.84e-239	MT-ATP6	7	Low quality
4.62e-241	0.542896	0.327	0.058	7.69e-237	RP11-290D2.6	7	Low quality
2.19e-142	0.386879	0.998	0.978	3.64e-138	RPL9	7	Low quality
4.2e-105	0.415828	0.953	0.798	6.99e-101	MT-ND4	7	Low quality
1.04e-103	0.357286	0.982	0.944	1.73e-99	RPL21	7	Low quality
4.28e-88	0.322096	0.989	0.884	7.13e-84	PABPC1	7	Low quality
3.04e-86	0.301874	0.93	0.708	5.06e-82	PCBP2	7	Low quality
6.69e-70	0.276181	0.811	0.537	1.11e-65	PCBP1	7	Low quality
4.83e-63	0.284507	0.681	0.416	8.04e-59	LEF1	7	Low quality
4.88e-57	0.261921	0.959	0.861	8.13e-53	EEF2	7	Low quality
2.5e-50	0.292007	0.599	0.367	4.17e-46	CCR7	7	Low quality
6.47e-48	0.258202	0.577	0.353	1.08e-43	TCF7	7	Low quality
3.53e-44	0.25207	0.673	0.461	5.88e-40	NOSIP	7	Low quality
1.71e-248	0.809125	1	0.986	2.85e-244	RPL41	8	CD4+T_Naïve/CM_patient-specific.1
2.67e-228	0.315056	0.43	0.071	4.45e-224	FHIT	8	CD4+T_Naïve/CM_patient-specific.1
3.47e-166	0.493652	0.998	0.978	5.78e-162	RPL9	8	CD4+T_Naïve/CM_patient-specific.1
4.02e-152	0.518939	0.843	0.351	6.69e-148	TCF7	8	CD4+T_Naïve/CM_patient-specific.1
4.39e-148	0.283214	0.43	0.098	7.32e-144	ACTN1	8	CD4+T_Naïve/CM_patient-specific.1
1.94e-141	0.394994	1	0.999	3.23e-137	RPS3A	8	CD4+T_Naïve/CM_patient-specific.1
2.9e-136	0.378096	0.675	0.238	4.82e-132	LDLRAP1	8	CD4+T_Naïve/CM_patient-specific.1
1.24e-134	0.460646	0.997	0.945	2.07e-130	RPL21	8	CD4+T_Naïve/CM_patient-specific.1
2.64e-134	0.361017	0.442	0.114	4.4e-130	RPL39L	8	CD4+T_Naïve/CM_patient-specific.1
1.37e-133	0.485976	0.85	0.365	2.28e-129	CCR7	8	CD4+T_Naïve/CM_patient-specific.1
9.53e-129	0.587787	0.998	0.911	1.59e-124	MT-ATP6	8	CD4+T_Naïve/CM_patient-specific.1
5.74e-127	0.308851	1	1	9.56e-123	EEF1A1	8	CD4+T_Naïve/CM_patient-specific.1
1.2e-115	0.471058	0.882	0.415	2e-111	SELL	8	CD4+T_Naïve/CM_patient-specific.1
1.06e-112	0.477117	0.878	0.46	1.77e-108	NOSIP	8	CD4+T_Naïve/CM_patient-specific.1
9.05e-112	0.359984	1	0.997	1.51e-107	RPS13	8	CD4+T_Naïve/CM_patient-specific.1
1.1e-110	0.302998	1	0.999	1.83e-106	RPS14	8	CD4+T_Naïve/CM_patient-specific.1
1.99e-110	0.331317	1	0.999	3.31e-106	RPL32	8	CD4+T_Naïve/CM_patient-specific.1
7.27e-109	0.438149	0.998	0.885	1.21e-104	PABPC1	8	CD4+T_Naïve/CM_patient-specific.1
1.28e-105	0.396086	0.852	0.415	2.14e-101	LEF1	8	CD4+T_Naïve/CM_patient-specific.1
7.67e-105	0.352246	1	0.991	1.28e-100	RPL5	8	CD4+T_Naïve/CM_patient-specific.1
1.11e-96	0.334855	1	0.984	1.85e-92	RPS5	8	CD4+T_Naïve/CM_patient-specific.1
2.39e-96	0.287576	1	0.999	3.99e-92	RPS23	8	CD4+T_Naïve/CM_patient-specific.1
3.25e-91	0.26138	1	0.999	5.41e-87	RPL19	8	CD4+T_Naïve/CM_patient-specific.1
3.85e-91	0.33337	0.529	0.193	6.42e-87	MYC	8	CD4+T_Naïve/CM_patient-specific.1
4.27e-91	0.372954	1	0.955	7.12e-87	EEF1B2	8	CD4+T_Naïve/CM_patient-specific.1
5.52e-89	0.289854	1	1	9.19e-85	RPS8	8	CD4+T_Naïve/CM_patient-specific.1
7.49e-89	0.369968	0.977	0.709	1.25e-84	PCBP2	8	CD4+T_Naïve/CM_patient-specific.1
2.48e-88	0.320971	1	0.998	4.13e-84	RPS4X	8	CD4+T_Naïve/CM_patient-specific.1
8.26e-84	0.254608	1	0.999	1.37e-79	RPL30	8	CD4+T_Naïve/CM_patient-specific.1
3.15e-79	0.259979	1	0.999	5.24e-75	RPL11	8	CD4+T_Naïve/CM_patient-specific.1
5.6e-76	0.356963	0.984	0.798	9.33e-72	MT-ND4	8	CD4+T_Naïve/CM_patient-specific.1
2.58e-71	0.336872	0.871	0.538	4.29e-67	PCBP1	8	CD4+T_Naïve/CM_patient-specific.1
3.2e-70	0.294486	1	0.977	5.33e-66	RPL22	8	CD4+T_Naïve/CM_patient-specific.1
5.37e-66	0.25004	0.468	0.186	8.94e-62	CDC25B	8	CD4+T_Naïve/CM_patient-specific.1
4.43e-62	0.287233	0.748	0.4	7.37e-58	LINC00861	8	CD4+T_Naïve/CM_patient-specific.1
9.28e-59	0.29904	0.988	0.861	1.55e-54	EEF2	8	CD4+T_Naïve/CM_patient-specific.1
1.34e-55	0.290189	0.991	0.817	2.23e-51	LDHB	8	CD4+T_Naïve/CM_patient-specific.1
2.25e-55	0.304618	0.887	0.59	3.75e-51	GIMAP7	8	CD4+T_Naïve/CM_patient-specific.1
7.95e-45	0.254427	0.845	0.568	1.32e-40	AES	8	CD4+T_Naïve/CM_patient-specific.1
1.5e-39	0.250528	0.91	0.72	2.5e-35	GLTSCR2	8	CD4+T_Naïve/CM_patient-specific.1
1.98e-38	0.262984	0.807	0.583	3.29e-34	LIMD2	8	CD4+T_Naïve/CM_patient-specific.1
0	1.86039	0.991	0.02	0	CH25H	9	CD4+T_Act-CH25H
4.23e-77	0.767902	0.957	0.637	7.04e-73	SRGN	9	CD4+T_Act-CH25H
3.18e-65	0.680372	0.969	0.69	5.29e-61	JUNB	9	CD4+T_Act-CH25H
1.36e-61	0.584685	0.44	0.135	2.27e-57	AREG	9	CD4+T_Act-CH25H
1.42e-60	0.499133	0.621	0.246	2.37e-56	CREM	9	CD4+T_Act-CH25H
2.75e-51	0.589451	0.648	0.286	4.59e-47	RGS1	9	CD4+T_Act-CH25H
2.02e-47	0.438242	1	0.975	3.36e-43	BTG1	9	CD4+T_Act-CH25H
2.48e-47	0.483198	0.645	0.314	4.14e-43	SOCS1	9	CD4+T_Act-CH25H
2.13e-44	0.562723	0.85	0.526	3.54e-40	ZFP36	9	CD4+T_Act-CH25H
3.22e-41	0.487471	0.927	0.627	5.36e-37	KLF6	9	CD4+T_Act-CH25H
4.63e-39	0.468555	0.902	0.594	7.71e-35	CXCR4	9	CD4+T_Act-CH25H
1.67e-38	0.367459	0.502	0.212	2.78e-34	ZNF331	9	CD4+T_Act-CH25H
1.09e-36	0.458028	0.979	0.887	1.81e-32	ZFP36L2	9	CD4+T_Act-CH25H
1.85e-35	0.320103	0.636	0.332	3.08e-31	ARID5B	9	CD4+T_Act-CH25H
7.2e-34	0.250631	0.388	0.15	1.2e-29	GPR171	9	CD4+T_Act-CH25H
2.06e-33	0.371241	0.584	0.309	3.43e-29	NR3C1	9	CD4+T_Act-CH25H
6.56e-32	0.369866	0.575	0.291	1.09e-27	BATF	9	CD4+T_Act-CH25H
1.07e-30	0.276035	0.997	0.979	1.79e-26	EIF1	9	CD4+T_Act-CH25H
1.95e-29	0.286878	0.48	0.233	3.25e-25	AIM1	9	CD4+T_Act-CH25H
2.27e-28	0.271662	0.459	0.216	3.78e-24	RNF19A	9	CD4+T_Act-CH25H
2.83e-28	0.278797	0.664	0.376	4.71e-24	CCNH	9	CD4+T_Act-CH25H
8.24e-28	0.288833	0.514	0.261	1.37e-23	FAM177A1	9	CD4+T_Act-CH25H
8.28e-28	0.264088	0.979	0.901	1.38e-23	H3F3B	9	CD4+T_Act-CH25H
1.06e-27	0.320101	0.835	0.525	1.76e-23	CD69	9	CD4+T_Act-CH25H
1.36e-26	0.356885	0.991	0.95	2.26e-22	FTH1	9	CD4+T_Act-CH25H
9.18e-26	0.300979	0.982	0.957	1.53e-21	SARAF	9	CD4+T_Act-CH25H
1.58e-25	0.261913	0.364	0.155	2.64e-21	PHLDA1	9	CD4+T_Act-CH25H
9.93e-25	0.267008	0.645	0.39	1.65e-20	ITK	9	CD4+T_Act-CH25H
4.78e-24	0.402541	0.878	0.613	7.96e-20	DNAJB1	9	CD4+T_Act-CH25H
8.75e-24	0.300053	0.566	0.315	1.46e-19	CYCS	9	CD4+T_Act-CH25H
4.14e-22	0.250136	0.645	0.396	6.9e-18	STAT3	9	CD4+T_Act-CH25H
1.52e-21	0.334069	0.584	0.355	2.53e-17	IRF1	9	CD4+T_Act-CH25H
2.31e-21	0.276501	0.615	0.346	3.84e-17	DUSP2	9	CD4+T_Act-CH25H
3.3e-21	0.389977	0.713	0.494	5.5e-17	HSPE1	9	CD4+T_Act-CH25H
1.54e-20	0.393097	0.896	0.783	2.57e-16	HSP90AA1	9	CD4+T_Act-CH25H
3.47e-20	0.26334	0.52	0.301	5.79e-16	LINC-PINT	9	CD4+T_Act-CH25H
4.45e-20	0.302734	0.648	0.403	7.42e-16	DNAJA1	9	CD4+T_Act-CH25H
4.79e-20	0.30662	0.771	0.526	7.98e-16	NFKBIA	9	CD4+T_Act-CH25H
5.03e-20	0.3361	0.713	0.473	8.38e-16	DDIT4	9	CD4+T_Act-CH25H
5.09e-20	0.284731	0.657	0.411	8.47e-16	SLC2A3	9	CD4+T_Act-CH25H
9.01e-18	0.30803	0.517	0.316	1.5e-13	CITED2	9	CD4+T_Act-CH25H
1.69e-17	0.260865	0.636	0.414	2.82e-13	FKBP5	9	CD4+T_Act-CH25H
2.8e-17	0.299981	0.908	0.764	4.66e-13	TSC22D3	9	CD4+T_Act-CH25H
1.86e-15	0.278505	0.618	0.425	3.1e-11	ITM2A	9	CD4+T_Act-CH25H
0	1.17474	0.833	0.112	0	MX1	10	CD4+T_INF-response
0	0.693077	0.659	0.051	0	OAS1	10	CD4+T_INF-response
0	0.662549	0.566	0.042	0	IFI44L	10	CD4+T_INF-response
0	0.550167	0.477	0.01	0	IFIT3	10	CD4+T_INF-response
0	0.544703	0.481	0.013	0	IFIT1	10	CD4+T_INF-response
1.97e-305	0.354181	0.329	0.017	3.28e-301	RSAD2	10	CD4+T_INF-response
6.2e-260	1.26674	0.826	0.145	1.03e-255	IFI6	10	CD4+T_INF-response
1.03e-245	0.382782	0.411	0.032	1.71e-241	OAS3	10	CD4+T_INF-response
2.06e-206	0.547751	0.531	0.064	3.42e-202	HERC5	10	CD4+T_INF-response
1.17e-204	0.255216	0.252	0.014	1.95e-200	CMPK2	10	CD4+T_INF-response
9.77e-170	1.20299	0.791	0.197	1.63e-165	ISG15	10	CD4+T_INF-response
2e-144	0.533483	0.593	0.11	3.34e-140	IRF7	10	CD4+T_INF-response
1.85e-139	0.566811	0.616	0.122	3.08e-135	XAF1	10	CD4+T_INF-response
3.21e-137	0.621821	0.601	0.12	5.34e-133	MX2	10	CD4+T_INF-response
3.22e-136	0.535043	0.597	0.115	5.37e-132	EIF2AK2	10	CD4+T_INF-response
6.53e-123	0.323945	0.221	0.018	1.09e-118	IFIT2	10	CD4+T_INF-response
3.08e-119	0.998505	0.938	0.487	5.13e-115	LY6E	10	CD4+T_INF-response
3.96e-117	0.534407	0.554	0.114	6.6e-113	EPSTI1	10	CD4+T_INF-response
7.77e-113	0.382605	0.403	0.063	1.29e-108	LGALS9	10	CD4+T_INF-response
7.07e-112	0.434371	0.384	0.058	1.18e-107	OASL	10	CD4+T_INF-response
2.53e-110	0.84831	0.845	0.294	4.21e-106	STAT1	10	CD4+T_INF-response
3.75e-105	1.00076	0.996	0.861	6.25e-101	IFITM1	10	CD4+T_INF-response
1.12e-101	0.407111	0.492	0.099	1.86e-97	IFI35	10	CD4+T_INF-response
4.27e-98	0.254815	0.291	0.038	7.11e-94	HELZ2	10	CD4+T_INF-response
9.54e-86	0.348588	0.411	0.08	1.59e-81	IFI44	10	CD4+T_INF-response
5.74e-83	0.360853	0.442	0.095	9.55e-79	OAS2	10	CD4+T_INF-response
2.89e-77	0.319073	0.306	0.051	4.82e-73	PLSCR1	10	CD4+T_INF-response
4.5e-77	0.430271	0.446	0.103	7.49e-73	SAMD9L	10	CD4+T_INF-response
2.04e-69	0.257143	0.314	0.057	3.4e-65	DDX60	10	CD4+T_INF-response
3.39e-64	0.386949	0.492	0.14	5.65e-60	SAMD9	10	CD4+T_INF-response
1.01e-62	0.88547	0.717	0.321	1.68e-58	MT2A	10	CD4+T_INF-response
3.5e-62	0.737159	0.853	0.508	5.83e-58	ISG20	10	CD4+T_INF-response
2.42e-57	0.251437	0.322	0.069	4.03e-53	DDX60L	10	CD4+T_INF-response
2.24e-56	0.499989	0.667	0.282	3.73e-52	UBE2L6	10	CD4+T_INF-response
5.53e-53	0.55346	0.674	0.311	9.2e-49	TRIM22	10	CD4+T_INF-response
6.41e-52	0.464575	0.477	0.157	1.07e-47	GBP1	10	CD4+T_INF-response
1.84e-50	0.27668	0.357	0.091	3.07e-46	PARP9	10	CD4+T_INF-response
8.57e-47	0.442259	0.651	0.286	1.43e-42	BST2	10	CD4+T_INF-response
2.89e-46	0.347629	0.531	0.193	4.82e-42	C19orf66	10	CD4+T_INF-response
2.6e-43	0.258398	0.31	0.079	4.34e-39	DDX58	10	CD4+T_INF-response
8.8e-42	0.265095	0.322	0.087	1.46e-37	LAP3	10	CD4+T_INF-response
2.95e-32	0.306058	0.492	0.206	4.91e-28	PHF11	10	CD4+T_INF-response
6.01e-32	0.407971	0.671	0.388	1e-27	SP100	10	CD4+T_INF-response
3.2e-31	0.343053	0.57	0.269	5.33e-27	TAP1	10	CD4+T_INF-response
3.56e-30	0.299546	0.547	0.252	5.93e-26	ADAR	10	CD4+T_INF-response
6.78e-29	0.333165	0.535	0.259	1.13e-24	IFI16	10	CD4+T_INF-response
8.27e-29	0.475878	0.686	0.408	1.38e-24	RNF213	10	CD4+T_INF-response
2.92e-26	0.336463	0.632	0.362	4.87e-22	DRAP1	10	CD4+T_INF-response
1.3e-25	0.285979	0.438	0.194	2.17e-21	PPM1K	10	CD4+T_INF-response
4.03e-25	0.254962	0.318	0.118	6.71e-21	GBP4	10	CD4+T_INF-response
4.46e-25	0.264183	0.419	0.181	7.42e-21	SP110	10	CD4+T_INF-response
3.81e-21	0.354513	0.713	0.505	6.34e-17	PSMB9	10	CD4+T_INF-response
6e-20	0.257643	0.597	0.349	9.99e-16	SHISA5	10	CD4+T_INF-response
9.43e-17	0.271886	0.663	0.434	1.57e-12	PSME2	10	CD4+T_INF-response
6.62e-14	0.32343	0.802	0.657	1.1e-09	IFITM2	10	CD4+T_INF-response
5.48e-13	0.261938	0.426	0.248	9.12e-09	GBP5	10	CD4+T_INF-response
1.14e-10	0.252731	0.674	0.523	1.9e-06	GIMAP4	10	CD4+T_INF-response
5.19e-10	0.315642	0.531	0.371	8.64e-06	CCR7	10	CD4+T_INF-response
1.97e-09	0.35804	0.554	0.401	3.28e-05	SAT1	10	CD4+T_INF-response
2.74e-08	0.275002	0.57	0.42	0.000455677	SELL	10	CD4+T_INF-response
3.45e-08	0.284148	0.5	0.356	0.000574832	IRF1	10	CD4+T_INF-response
7.19e-66	0.835867	1	0.945	1.2e-61	RPL21	11	CD4+T_Naïve/CM_patient-specific.2
4.36e-58	0.936457	0.991	0.669	7.26e-54	RPL36A	11	CD4+T_Naïve/CM_patient-specific.2
4.64e-57	0.709267	1	0.984	7.72e-53	RPS29	11	CD4+T_Naïve/CM_patient-specific.2
7e-39	0.307191	0.426	0.086	1.17e-34	NBPF26	11	CD4+T_Naïve/CM_patient-specific.2
6.04e-36	0.433851	1	0.996	1.01e-31	RPS21	11	CD4+T_Naïve/CM_patient-specific.2
4.59e-31	0.629917	1	0.896	7.64e-27	MT-ATP8	11	CD4+T_Naïve/CM_patient-specific.2
7.53e-26	0.392841	1	0.978	1.25e-21	RPL9	11	CD4+T_Naïve/CM_patient-specific.2
2.55e-25	0.443586	0.8	0.356	4.24e-21	TCF7	11	CD4+T_Naïve/CM_patient-specific.2
3.14e-24	0.335947	1	0.998	5.24e-20	RPS2	11	CD4+T_Naïve/CM_patient-specific.2
3.73e-24	0.269282	0.322	0.073	6.21e-20	CTD-2192J16.22	11	CD4+T_Naïve/CM_patient-specific.2
6.3e-24	0.320975	1	0.998	1.05e-19	RPL37	11	CD4+T_Naïve/CM_patient-specific.2
9.88e-24	0.349957	1	0.977	1.65e-19	RPL22	11	CD4+T_Naïve/CM_patient-specific.2
6.03e-23	0.347904	1	0.984	1e-18	RPL37A	11	CD4+T_Naïve/CM_patient-specific.2
3.64e-22	0.304731	1	0.996	6.07e-18	RPL6	11	CD4+T_Naïve/CM_patient-specific.2
3.59e-21	0.304186	1	0.996	5.98e-17	RPL36	11	CD4+T_Naïve/CM_patient-specific.2
2.89e-20	0.267028	1	0.999	4.81e-16	RPS27	11	CD4+T_Naïve/CM_patient-specific.2
6.3e-20	0.342754	0.739	0.33	1.05e-15	MAL	11	CD4+T_Naïve/CM_patient-specific.2
7.65e-20	0.298243	1	0.997	1.27e-15	RPS6	11	CD4+T_Naïve/CM_patient-specific.2
5.35e-18	0.287558	1	0.999	8.91e-14	RPS18	11	CD4+T_Naïve/CM_patient-specific.2
1.15e-17	0.255734	1	0.999	1.91e-13	RPL39	11	CD4+T_Naïve/CM_patient-specific.2
1.86e-17	0.281934	0.722	0.34	3.1e-13	MZT2B	11	CD4+T_Naïve/CM_patient-specific.2
1.99e-17	0.304113	1	1	3.32e-13	MALAT1	11	CD4+T_Naïve/CM_patient-specific.2
2.31e-17	0.401418	1	0.937	3.84e-13	AC090498.1	11	CD4+T_Naïve/CM_patient-specific.2
2.97e-17	0.262586	1	0.999	4.95e-13	RPL34	11	CD4+T_Naïve/CM_patient-specific.2
1.1e-16	0.36571	0.93	0.593	1.83e-12	GIMAP7	11	CD4+T_Naïve/CM_patient-specific.2
2.26e-16	0.390626	0.991	0.686	3.77e-12	EEF1G	11	CD4+T_Naïve/CM_patient-specific.2
3.79e-16	0.28297	0.887	0.505	6.31e-12	KLF2	11	CD4+T_Naïve/CM_patient-specific.2
1.03e-15	0.260713	1	1	1.71e-11	RPS8	11	CD4+T_Naïve/CM_patient-specific.2
1.95e-15	0.402226	0.783	0.465	3.25e-11	NOSIP	11	CD4+T_Naïve/CM_patient-specific.2
3.03e-15	0.29612	0.652	0.314	5.04e-11	PIM2	11	CD4+T_Naïve/CM_patient-specific.2
6.14e-15	0.306818	1	0.924	1.02e-10	RPL38	11	CD4+T_Naïve/CM_patient-specific.2
6.25e-15	0.327905	0.4	0.152	1.04e-10	PLAC8	11	CD4+T_Naïve/CM_patient-specific.2
6.52e-15	0.315069	0.757	0.403	1.09e-10	LINC00861	11	CD4+T_Naïve/CM_patient-specific.2
3.91e-14	0.267416	1	0.955	6.51e-10	MT-ND3	11	CD4+T_Naïve/CM_patient-specific.2
7.75e-14	0.331496	0.852	0.626	1.29e-09	RPS17	11	CD4+T_Naïve/CM_patient-specific.2
8.1e-14	0.316504	0.913	0.733	1.35e-09	RPS20	11	CD4+T_Naïve/CM_patient-specific.2
1e-13	0.264118	0.583	0.278	1.67e-09	LIME1	11	CD4+T_Naïve/CM_patient-specific.2
1.11e-13	0.283071	0.6	0.293	1.84e-09	AC006129.2	11	CD4+T_Naïve/CM_patient-specific.2
1.91e-13	0.321878	0.704	0.371	3.18e-09	CCR7	11	CD4+T_Naïve/CM_patient-specific.2
2.46e-13	0.27993	0.87	0.542	4.09e-09	PCBP1	11	CD4+T_Naïve/CM_patient-specific.2
5.26e-13	0.31711	0.461	0.197	8.76e-09	MYC	11	CD4+T_Naïve/CM_patient-specific.2
6.54e-13	0.290002	0.678	0.367	1.09e-08	FAM65B	11	CD4+T_Naïve/CM_patient-specific.2
1.52e-12	0.255304	0.991	0.961	2.53e-08	MT-CYB	11	CD4+T_Naïve/CM_patient-specific.2
2.93e-12	0.272413	0.548	0.266	4.88e-08	PCED1B	11	CD4+T_Naïve/CM_patient-specific.2
3.61e-12	0.274485	0.783	0.42	6.01e-08	SELL	11	CD4+T_Naïve/CM_patient-specific.2
8.39e-12	0.264634	0.739	0.42	1.4e-07	LEF1	11	CD4+T_Naïve/CM_patient-specific.2
1.04e-11	0.294949	0.974	0.861	1.73e-07	IFITM1	11	CD4+T_Naïve/CM_patient-specific.2
1.28e-11	0.255021	1	0.956	2.14e-07	EEF1B2	11	CD4+T_Naïve/CM_patient-specific.2
4.82e-11	0.300829	0.939	0.651	8.03e-07	RPS4Y1	11	CD4+T_Naïve/CM_patient-specific.2
7.26e-10	0.264138	0.974	0.845	1.21e-05	LTB	11	CD4+T_Naïve/CM_patient-specific.2
2.19e-09	0.261893	1	0.862	3.65e-05	RPL17	11	CD4+T_Naïve/CM_patient-specific.2

## Sheet: Myeloid
p_val	avg_log2FC	pct.1	pct.2	p_val_adj	gene	cluster	annotation
0	1.08244	0.826	0.463	0	AHNAK	4	Classical Mono.4
0	0.949995	0.88	0.368	0	VCAN	4	Classical Mono.4
0	0.902155	0.959	0.497	0	FCN1	4	Classical Mono.4
0	0.871381	0.697	0.384	0	CRIP1	4	Classical Mono.4
0	0.803262	0.992	0.871	0	LYZ	4	Classical Mono.4
0	0.612656	0.979	0.868	0	CTSS	4	Classical Mono.4
0	0.580718	0.594	0.274	0	DUSP6	4	Classical Mono.4
0	0.56432	0.997	0.803	0	S100A6	4	Classical Mono.4
0	0.557141	0.995	0.813	0	S100A4	4	Classical Mono.4
0	0.521593	0.622	0.353	0	LRP1	4	Classical Mono.4
0	0.520263	0.653	0.345	0	FLNA	4	Classical Mono.4
0	0.519625	0.655	0.371	0	MPEG1	4	Classical Mono.4
0	0.51399	0.603	0.303	0	TNFAIP2	4	Classical Mono.4
0	0.493212	0.993	0.921	0	SH3BGRL3	4	Classical Mono.4
0	0.492356	0.655	0.38	0	JAML	4	Classical Mono.4
0	0.479991	0.968	0.524	0	S100A9	4	Classical Mono.4
0	0.477425	0.484	0.221	0	LGALS2	4	Classical Mono.4
0	0.471535	0.656	0.347	0	CFP	4	Classical Mono.4
0	0.471127	0.991	0.957	0	MT-ND1	4	Classical Mono.4
0	0.462361	0.816	0.645	0	TKT	4	Classical Mono.4
0	0.459535	0.69	0.432	0	CSTA	4	Classical Mono.4
0	0.459209	0.68	0.441	0	CD44	4	Classical Mono.4
0	0.457674	0.529	0.241	0	CD36	4	Classical Mono.4
0	0.450409	0.637	0.375	0	CSF3R	4	Classical Mono.4
0	0.446006	0.588	0.41	0	TLN1	4	Classical Mono.4
0	0.434303	0.625	0.378	0	MYO1F	4	Classical Mono.4
0	0.431738	0.785	0.581	0	MNDA	4	Classical Mono.4
0	0.429532	0.755	0.585	0	SAMHD1	4	Classical Mono.4
0	0.421403	0.883	0.786	0	ITGB2	4	Classical Mono.4
0	0.418241	0.888	0.787	0	RPL7	4	Classical Mono.4
0	0.415267	0.718	0.536	0	GNAI2	4	Classical Mono.4
0	0.415035	0.473	0.196	0	CD300E	4	Classical Mono.4
0	0.413271	0.636	0.436	0	NCF1	4	Classical Mono.4
0	0.406405	0.955	0.812	0	NEAT1	4	Classical Mono.4
0	0.406105	0.607	0.398	0	CAST	4	Classical Mono.4
0	0.401811	0.693	0.496	0	APLP2	4	Classical Mono.4
0	0.400415	0.581	0.375	0	EVI2B	4	Classical Mono.4
0	0.394724	0.565	0.365	0	CD99	4	Classical Mono.4
0	0.394362	0.672	0.436	0	TNFRSF1B	4	Classical Mono.4
0	0.393585	0.99	0.961	0	RPS9	4	Classical Mono.4
0	0.391702	0.969	0.922	0	PFDN5	4	Classical Mono.4
0	0.39167	0.567	0.365	0	RCSD1	4	Classical Mono.4
0	0.389505	0.942	0.77	0	S100A10	4	Classical Mono.4
0	0.387822	0.849	0.752	0	EEF2	4	Classical Mono.4
0	0.383127	0.533	0.291	0	IL17RA	4	Classical Mono.4
0	0.375176	0.892	0.745	0	TSPO	4	Classical Mono.4
0	0.371007	0.905	0.777	0	RPL17	4	Classical Mono.4
0	0.365805	0.636	0.429	0	NCF2	4	Classical Mono.4
0	0.362664	0.99	0.962	0	RPL6	4	Classical Mono.4
0	0.35446	0.431	0.222	0	DMXL2	4	Classical Mono.4
0	0.354121	0.439	0.222	0	CD93	4	Classical Mono.4
0	0.352135	0.997	0.98	0	RPS13	4	Classical Mono.4
0	0.348914	0.98	0.937	0	H3F3A	4	Classical Mono.4
0	0.342556	0.993	0.963	0	RPL35A	4	Classical Mono.4
0	0.340097	0.486	0.285	0	ZNF106	4	Classical Mono.4
0	0.337904	0.44	0.233	0	NBPF26	4	Classical Mono.4
0	0.336157	0.97	0.922	0	GABARAP	4	Classical Mono.4
0	0.334577	0.924	0.854	0	ARPC1B	4	Classical Mono.4
0	0.32807	0.995	0.961	0	RPL26	4	Classical Mono.4
0	0.32208	0.478	0.276	0	NUP214	4	Classical Mono.4
0	0.315216	0.37	0.165	0	GAS7	4	Classical Mono.4
0	0.308697	0.43	0.231	0	ARHGAP30	4	Classical Mono.4
0	0.308612	0.389	0.199	0	RAB11FIP1	4	Classical Mono.4
0	0.301856	0.401	0.211	0	NOTCH2	4	Classical Mono.4
0	0.29997	0.975	0.941	0	UBA52	4	Classical Mono.4
0	0.28942	0.341	0.167	0	YPEL3	4	Classical Mono.4
4.06e-307	0.303253	0.997	0.979	7.04e-303	RPL34	4	Classical Mono.4
1.09e-306	0.335032	0.663	0.451	1.89e-302	FGR	4	Classical Mono.4
1.44e-306	0.391354	0.757	0.588	2.49e-302	LCP1	4	Classical Mono.4
5.5e-303	0.302504	0.523	0.315	9.54e-299	AGTRAP	4	Classical Mono.4
1.12e-300	0.328744	0.518	0.314	1.94e-296	POU2F2	4	Classical Mono.4
5.07e-293	0.338749	0.887	0.749	8.79e-289	TXNIP	4	Classical Mono.4
1.57e-283	0.359372	0.52	0.331	2.73e-279	RNF213	4	Classical Mono.4
9.69e-281	0.361413	0.664	0.503	1.68e-276	PRELID1	4	Classical Mono.4
7.88e-279	0.365102	0.567	0.389	1.37e-274	IQGAP1	4	Classical Mono.4
2.89e-276	0.355798	0.91	0.852	5.01e-272	RPL13A	4	Classical Mono.4
4.34e-275	0.300189	0.478	0.292	7.52e-271	FMNL1	4	Classical Mono.4
1.04e-272	0.303272	0.513	0.319	1.8e-268	PTP4A2	4	Classical Mono.4
1.47e-266	0.34685	0.822	0.701	2.55e-262	TYMP	4	Classical Mono.4
6.62e-266	0.311634	0.952	0.888	1.15e-261	PABPC1	4	Classical Mono.4
1.6e-265	0.45441	0.629	0.465	2.78e-261	TAGLN2	4	Classical Mono.4
2.89e-261	0.365672	0.664	0.523	5.01e-257	AP1S2	4	Classical Mono.4
2.77e-253	0.322196	0.78	0.629	4.81e-249	CORO1A	4	Classical Mono.4
1.14e-245	0.344435	0.76	0.621	1.99e-241	CYBB	4	Classical Mono.4
6.13e-242	0.316917	0.479	0.307	1.06e-237	USP15	4	Classical Mono.4
3.03e-239	0.285465	0.465	0.286	5.26e-235	TNFSF10	4	Classical Mono.4
3.38e-239	0.299304	0.876	0.797	5.87e-235	GSTP1	4	Classical Mono.4
1.36e-235	0.314851	0.489	0.319	2.37e-231	EFHD2	4	Classical Mono.4
4.46e-219	0.292353	0.878	0.822	7.75e-215	EEF1D	4	Classical Mono.4
8.36e-218	0.299233	0.487	0.323	1.45e-213	DDX17	4	Classical Mono.4
9.75e-213	0.295814	0.539	0.383	1.69e-208	CRTAP	4	Classical Mono.4
1.85e-210	0.306655	0.689	0.575	3.21e-206	LAMTOR4	4	Classical Mono.4
1.51e-205	0.327551	0.671	0.56	2.61e-201	RPS17	4	Classical Mono.4
3.18e-203	0.294236	0.849	0.789	5.51e-199	RPS11	4	Classical Mono.4
3.6e-194	0.298863	0.756	0.642	6.24e-190	FGL2	4	Classical Mono.4
2.28e-186	0.309483	0.696	0.596	3.95e-182	RPL23	4	Classical Mono.4
4.9e-181	0.317359	0.5	0.352	8.5e-177	MYH9	4	Classical Mono.4
1.06e-178	0.309365	0.73	0.611	1.83e-174	PTPRC	4	Classical Mono.4
5.2e-177	0.304118	0.6	0.46	9.02e-173	ZEB2	4	Classical Mono.4
9.73e-164	0.32264	0.888	0.868	1.69e-159	MT-ND2	4	Classical Mono.4
0	3.64618	0.988	0.183	0	APOE	14	MHC-II TAM
0	3.2831	0.967	0.164	0	APOC1	14	MHC-II TAM
0	2.73741	0.986	0.195	0	C1QC	14	MHC-II TAM
0	2.71436	0.984	0.205	0	C1QB	14	MHC-II TAM
0	2.46507	0.984	0.243	0	C1QA	14	MHC-II TAM
0	1.90984	0.978	0.651	0	HLA-DRB5	14	MHC-II TAM
0	1.82449	0.448	0.048	0	SEPP1	14	MHC-II TAM
0	1.68901	0.966	0.608	0	CTSD	14	MHC-II TAM
0	1.648	0.999	0.924	0	HLA-DRA	14	MHC-II TAM
0	1.63706	0.997	0.83	0	HLA-DPA1	14	MHC-II TAM
0	1.57666	0.69	0.124	0	LGMN	14	MHC-II TAM
0	1.56662	0.829	0.15	0	C3	14	MHC-II TAM
0	1.56329	1	0.989	0	CD74	14	MHC-II TAM
0	1.54747	0.999	0.929	0	HLA-DRB1	14	MHC-II TAM
0	1.54086	0.989	0.618	0	HLA-DQB1	14	MHC-II TAM
0	1.44474	0.989	0.53	0	HLA-DQA1	14	MHC-II TAM
0	1.42147	0.997	0.78	0	HLA-DPB1	14	MHC-II TAM
0	1.41264	0.567	0.077	0	GPNMB	14	MHC-II TAM
0	1.35978	0.54	0.12	0	SLC40A1	14	MHC-II TAM
0	1.34715	0.979	0.669	0	CTSB	14	MHC-II TAM
0	1.32529	0.778	0.135	0	TREM2	14	MHC-II TAM
0	1.31817	0.853	0.413	0	PRDX1	14	MHC-II TAM
0	1.29596	0.668	0.204	0	HLA-DQA2	14	MHC-II TAM
0	1.25621	0.778	0.243	0	LIPA	14	MHC-II TAM
0	1.23801	0.982	0.814	0	GPX1	14	MHC-II TAM
0	1.20376	0.97	0.543	0	HLA-DMA	14	MHC-II TAM
0	1.18568	0.737	0.114	0	A2M	14	MHC-II TAM
0	1.15583	0.975	0.737	0	CD68	14	MHC-II TAM
0	1.12174	0.927	0.458	0	CD63	14	MHC-II TAM
0	1.08204	0.989	0.802	0	NPC2	14	MHC-II TAM
0	1.07536	0.876	0.401	0	CTSC	14	MHC-II TAM
0	1.03077	0.959	0.648	0	MS4A6A	14	MHC-II TAM
0	1.02543	0.5	0.194	0	PDK4	14	MHC-II TAM
0	0.992841	0.664	0.201	0	MS4A4A	14	MHC-II TAM
0	0.99109	0.651	0.196	0	RGS1	14	MHC-II TAM
0	0.990963	0.725	0.2	0	CTSL	14	MHC-II TAM
0	0.9594	1	0.997	0	B2M	14	MHC-II TAM
0	0.957858	0.573	0.093	0	SERPING1	14	MHC-II TAM
0	0.944864	0.996	0.951	0	PSAP	14	MHC-II TAM
0	0.943064	0.915	0.504	0	GLUL	14	MHC-II TAM
0	0.928029	0.516	0.074	0	PLTP	14	MHC-II TAM
0	0.915628	0.725	0.175	0	AKR1B1	14	MHC-II TAM
0	0.906075	0.513	0.076	0	OLFML3	14	MHC-II TAM
0	0.89311	0.638	0.14	0	DAB2	14	MHC-II TAM
0	0.888389	0.67	0.254	0	PLD3	14	MHC-II TAM
0	0.885577	0.894	0.513	0	MS4A7	14	MHC-II TAM
0	0.882485	0.236	0.027	0	IFI27	14	MHC-II TAM
0	0.873563	0.92	0.613	0	FCGRT	14	MHC-II TAM
0	0.869877	1	0.995	0	FTL	14	MHC-II TAM
0	0.854145	0.84	0.468	0	MAFB	14	MHC-II TAM
0	0.852023	0.591	0.147	0	CD9	14	MHC-II TAM
0	0.85122	0.76	0.331	0	YWHAH	14	MHC-II TAM
0	0.836529	0.742	0.248	0	MARCKS	14	MHC-II TAM
0	0.836401	0.834	0.481	0	CAPG	14	MHC-II TAM
0	0.832697	0.981	0.867	0	ITM2B	14	MHC-II TAM
0	0.832067	0.486	0.16	0	CPM	14	MHC-II TAM
0	0.827823	0.529	0.112	0	GPR34	14	MHC-II TAM
0	0.825419	0.956	0.761	0	GRN	14	MHC-II TAM
0	0.814482	0.821	0.335	0	FCGR3A	14	MHC-II TAM
0	0.788362	0.994	0.962	0	HLA-A	14	MHC-II TAM
0	0.782471	0.714	0.267	0	LILRB4	14	MHC-II TAM
0	0.779647	0.356	0.042	0	NUPR1	14	MHC-II TAM
0	0.776706	0.623	0.122	0	MSR1	14	MHC-II TAM
0	0.774668	0.845	0.523	0	ASAH1	14	MHC-II TAM
0	0.749254	0.676	0.253	0	FCGR1A	14	MHC-II TAM
0	0.718882	0.777	0.423	0	TMEM176B	14	MHC-II TAM
0	0.716025	0.341	0.071	0	FOLR2	14	MHC-II TAM
0	0.708714	0.816	0.396	0	HLA-DMB	14	MHC-II TAM
0	0.701398	0.626	0.288	0	SGK1	14	MHC-II TAM
0	0.690209	0.749	0.39	0	HERPUD1	14	MHC-II TAM
0	0.680935	0.865	0.553	0	CD14	14	MHC-II TAM
0	0.672501	0.555	0.144	0	SLC1A3	14	MHC-II TAM
0	0.671399	0.826	0.538	0	CPVL	14	MHC-II TAM
0	0.665069	0.559	0.297	0	GADD45B	14	MHC-II TAM
0	0.663448	0.669	0.215	0	IL18	14	MHC-II TAM
0	0.653953	0.532	0.093	0	SLCO2B1	14	MHC-II TAM
0	0.653836	0.753	0.469	0	TUBA1B	14	MHC-II TAM
0	0.653197	0.777	0.379	0	MFSD1	14	MHC-II TAM
0	0.649757	0.563	0.152	0	DNASE2	14	MHC-II TAM
0	0.647199	0.367	0.126	0	ACP5	14	MHC-II TAM
0	0.645273	0.76	0.354	0	CXCL16	14	MHC-II TAM
0	0.635522	0.69	0.293	0	GSN	14	MHC-II TAM
0	0.632602	0.479	0.069	0	KCNMA1	14	MHC-II TAM
0	0.612765	0.451	0.074	0	LGALS3BP	14	MHC-II TAM
0	0.588864	0.795	0.486	0	SDCBP	14	MHC-II TAM
0	0.583812	0.597	0.256	0	CREG1	14	MHC-II TAM
0	0.578599	0.672	0.306	0	AKR1A1	14	MHC-II TAM
0	0.569488	0.637	0.244	0	ADAP2	14	MHC-II TAM
0	0.56886	0.78	0.39	0	HMOX1	14	MHC-II TAM
0	0.563489	0.324	0.059	0	SDS	14	MHC-II TAM
0	0.563351	0.543	0.132	0	HLA-DOA	14	MHC-II TAM
0	0.561792	0.411	0.046	0	GAL3ST4	14	MHC-II TAM
0	0.555269	0.376	0.105	0	FUCA1	14	MHC-II TAM
0	0.550655	0.41	0.09	0	HLA-DQB2	14	MHC-II TAM
0	0.518184	0.795	0.444	0	RGS10	14	MHC-II TAM
0	0.518065	0.82	0.508	0	SYNGR2	14	MHC-II TAM
0	0.51589	0.687	0.4	0	ALDH2	14	MHC-II TAM
0	0.506597	0.413	0.133	0	VSIG4	14	MHC-II TAM
0	0.50387	0.996	0.947	0	TYROBP	14	MHC-II TAM
0	0.502277	0.692	0.462	0	CTSZ	14	MHC-II TAM
0	2.13325	0.962	0.54	0	HSPA1A	6	TR Mac.1
0	2.11813	0.938	0.385	0	HSPA1B	6	TR Mac.1
0	1.967	0.913	0.366	0	DNAJB1	6	TR Mac.1
0	1.94856	0.972	0.709	0	HSP90AA1	6	TR Mac.1
0	1.93945	0.589	0.219	0	HSPA6	6	TR Mac.1
0	1.8668	0.85	0.385	0	HSPB1	6	TR Mac.1
0	1.51369	0.8	0.334	0	HSPE1	6	TR Mac.1
0	1.45285	0.714	0.305	0	KLF2	6	TR Mac.1
0	1.41384	0.822	0.426	0	JUN	6	TR Mac.1
0	1.41034	0.874	0.407	0	RHOB	6	TR Mac.1
0	1.3622	0.767	0.232	0	HSPH1	6	TR Mac.1
0	1.22193	0.736	0.286	0	LINC01272	6	TR Mac.1
0	1.22121	0.661	0.22	0	IER5	6	TR Mac.1
0	1.17897	0.96	0.732	0	DUSP1	6	TR Mac.1
0	1.1759	0.743	0.307	0	HSPD1	6	TR Mac.1
0	1.17089	0.659	0.203	0	NR4A1	6	TR Mac.1
0	1.12191	0.298	0.06	0	G0S2	6	TR Mac.1
0	1.1107	0.6	0.147	0	BAG3	6	TR Mac.1
0	1.10423	0.498	0.127	0	ZFAND2A	6	TR Mac.1
0	1.02201	0.652	0.253	0	BCL2A1	6	TR Mac.1
0	1.01317	0.842	0.585	0	IFITM2	6	TR Mac.1
0	0.997867	0.695	0.323	0	DNAJA1	6	TR Mac.1
0	0.984877	0.952	0.845	0	UBC	6	TR Mac.1
0	0.933108	0.801	0.526	0	UBB	6	TR Mac.1
0	0.888879	0.816	0.594	0	HSP90AB1	6	TR Mac.1
0	0.867789	0.982	0.928	0	SAT1	6	TR Mac.1
0	0.855178	0.907	0.732	0	LST1	6	TR Mac.1
0	0.853656	0.779	0.48	0	RGS2	6	TR Mac.1
0	0.823736	0.734	0.543	0	IFITM3	6	TR Mac.1
0	0.822733	0.841	0.642	0	HSPA8	6	TR Mac.1
0	0.817654	0.375	0.111	0	PAPSS2	6	TR Mac.1
0	0.767212	0.79	0.495	0	CD52	6	TR Mac.1
0	0.753488	0.299	0.038	0	HES1	6	TR Mac.1
0	0.745962	0.706	0.416	0	CEBPB	6	TR Mac.1
0	0.741618	0.674	0.342	0	PPP1R15A	6	TR Mac.1
0	0.721227	0.95	0.848	0	COTL1	6	TR Mac.1
0	0.705327	0.755	0.484	0	TIMP1	6	TR Mac.1
0	0.700312	0.315	0.122	0	IL1B	6	TR Mac.1
0	0.68308	0.7	0.432	0	SOD2	6	TR Mac.1
0	0.660808	0.465	0.121	0	ARL4A	6	TR Mac.1
0	0.655599	0.931	0.763	0	SERPINA1	6	TR Mac.1
0	0.654302	0.581	0.259	0	FOSB	6	TR Mac.1
0	0.61526	0.404	0.088	0	DNAJA4	6	TR Mac.1
0	0.60244	0.872	0.674	0	BTG1	6	TR Mac.1
0	0.584705	0.375	0.145	0	APOBEC3A	6	TR Mac.1
0	0.577798	0.508	0.169	0	MTSS1	6	TR Mac.1
0	0.560432	0.671	0.419	0	LILRB2	6	TR Mac.1
0	0.539603	0.545	0.296	0	KLF4	6	TR Mac.1
0	0.538976	0.489	0.216	0	ATF3	6	TR Mac.1
0	0.536265	0.379	0.155	0	FAM110A	6	TR Mac.1
0	0.534273	0.762	0.53	0	TSC22D3	6	TR Mac.1
0	0.530597	0.341	0.097	0	RBKS	6	TR Mac.1
0	0.510267	0.474	0.192	0	CYTIP	6	TR Mac.1
0	0.494081	0.332	0.081	0	CDKN1C	6	TR Mac.1
0	0.489327	0.428	0.166	0	MRPL18	6	TR Mac.1
0	0.483326	0.47	0.199	0	CACYBP	6	TR Mac.1
0	0.475945	0.492	0.241	0	JUND	6	TR Mac.1
0	0.471143	0.995	0.984	0	RPS19	6	TR Mac.1
0	0.457624	0.967	0.906	0	AIF1	6	TR Mac.1
0	0.451247	0.297	0.045	0	HES4	6	TR Mac.1
0	0.426691	0.294	0.081	0	PMAIP1	6	TR Mac.1
0	0.425017	0.42	0.203	0	RHOC	6	TR Mac.1
0	0.420478	0.492	0.259	0	UPP1	6	TR Mac.1
0	0.419334	0.998	0.992	0	MALAT1	6	TR Mac.1
0	0.416846	0.987	0.962	0	EIF1	6	TR Mac.1
0	0.412108	0.584	0.331	0	NAMPT	6	TR Mac.1
0	0.40961	0.361	0.085	0	TCF7L2	6	TR Mac.1
0	0.405869	0.376	0.171	0	FAM46A	6	TR Mac.1
0	0.404675	0.331	0.096	0	DNAJB4	6	TR Mac.1
0	0.398956	0.426	0.189	0	CLK1	6	TR Mac.1
0	0.38222	0.406	0.171	0	CNIH4	6	TR Mac.1
3.62e-307	0.51836	0.542	0.304	6.28e-303	CXCR4	6	TR Mac.1
3.92e-303	0.643458	0.885	0.787	6.81e-299	FOS	6	TR Mac.1
9.07e-298	0.443755	0.569	0.34	1.57e-293	NAAA	6	TR Mac.1
1.15e-295	0.515485	0.495	0.269	2e-291	PLIN2	6	TR Mac.1
5.47e-292	0.934732	0.644	0.414	9.49e-288	MT2A	6	TR Mac.1
6.58e-289	0.603943	0.538	0.305	1.14e-284	GADD45B	6	TR Mac.1
1.64e-278	0.381724	1	0.996	2.84e-274	FTH1	6	TR Mac.1
8.78e-277	0.415573	0.714	0.465	1.52e-272	STXBP2	6	TR Mac.1
5.16e-267	0.45675	0.456	0.249	8.95e-263	NFKBIZ	6	TR Mac.1
1.49e-263	0.418271	0.277	0.112	2.58e-259	CKS2	6	TR Mac.1
4.98e-259	0.406168	0.562	0.35	8.64e-255	LILRB1	6	TR Mac.1
5.31e-247	0.406698	0.312	0.139	9.21e-243	IFITM1	6	TR Mac.1
5.37e-230	0.523706	0.777	0.599	9.32e-226	ZFP36	6	TR Mac.1
2.09e-227	0.451272	0.451	0.264	3.63e-223	SOD1	6	TR Mac.1
2.38e-220	0.403764	0.632	0.441	4.12e-216	NAP1L1	6	TR Mac.1
7.37e-218	0.443293	0.589	0.373	1.28e-213	FCGR3A	6	TR Mac.1
1.93e-208	0.377193	0.771	0.567	3.35e-204	EMP3	6	TR Mac.1
1.22e-207	0.440185	0.513	0.321	2.11e-203	C5AR1	6	TR Mac.1
9.41e-206	0.44799	0.412	0.227	1.63e-201	DDIT4	6	TR Mac.1
1.8e-205	0.385476	0.545	0.349	3.12e-201	PECAM1	6	TR Mac.1
1.08e-186	0.560294	0.679	0.495	1.87e-182	MAFB	6	TR Mac.1
4.94e-183	0.536333	0.692	0.551	8.57e-179	KLF6	6	TR Mac.1
4.57e-181	0.535933	0.781	0.662	7.93e-177	JUNB	6	TR Mac.1
6.58e-175	0.456492	0.927	0.901	1.14e-170	MT-ATP8	6	TR Mac.1
1.09e-168	0.385642	0.589	0.421	1.9e-164	HMOX1	6	TR Mac.1
3.14e-142	0.409909	0.174	0.073	5.45e-138	CXCL8	6	TR Mac.1
2.63e-72	0.414312	0.73	0.638	4.56e-68	CEBPD	6	TR Mac.1
1.39e-68	0.406657	0.525	0.437	2.41e-64	SQSTM1	6	TR Mac.1
5.86e-38	0.483478	0.995	0.988	1.02e-33	MT-ND3	6	TR Mac.1
0	2.78957	1	0.563	0	S100A9	2	Classical Mono.2
0	1.91809	1	0.52	0	S100A8	2	Classical Mono.2
0	1.86614	0.995	0.406	0	VCAN	2	Classical Mono.2
0	1.74311	0.975	0.286	0	S100A12	2	Classical Mono.2
0	1.25822	1	0.882	0	LYZ	2	Classical Mono.2
0	1.14621	0.995	0.537	0	FCN1	2	Classical Mono.2
0	0.911177	0.708	0.354	0	PLBD1	2	Classical Mono.2
0	0.896177	0.874	0.493	0	AHNAK	2	Classical Mono.2
0	0.894824	0.933	0.587	0	MNDA	2	Classical Mono.2
0	0.841063	0.877	0.498	0	APLP2	2	Classical Mono.2
0	0.835677	0.965	0.752	0	TSPO	2	Classical Mono.2
0	0.806485	0.727	0.25	0	CD36	2	Classical Mono.2
0	0.737303	1	0.821	0	S100A6	2	Classical Mono.2
0	0.689693	0.923	0.652	0	TKT	2	Classical Mono.2
0	0.671529	0.857	0.563	0	TALDO1	2	Classical Mono.2
0	0.661344	0.787	0.442	0	NCF1	2	Classical Mono.2
0	0.659378	0.782	0.387	0	CSF3R	2	Classical Mono.2
0	0.647791	0.748	0.386	0	PGD	2	Classical Mono.2
0	0.639509	0.592	0.211	0	SELL	2	Classical Mono.2
0	0.627829	1	0.83	0	S100A4	2	Classical Mono.2
0	0.624757	0.92	0.563	0	CD14	2	Classical Mono.2
0	0.623805	0.495	0.121	0	CYP1B1	2	Classical Mono.2
0	0.60561	0.594	0.199	0	CDA	2	Classical Mono.2
0	0.601861	0.565	0.179	0	MEGF9	2	Classical Mono.2
0	0.586868	1	0.959	0	GAPDH	2	Classical Mono.2
0	0.586574	0.996	0.877	0	CTSS	2	Classical Mono.2
0	0.584257	0.611	0.223	0	METTL9	2	Classical Mono.2
0	0.578406	0.759	0.438	0	NCF2	2	Classical Mono.2
0	0.575562	0.787	0.448	0	CSTA	2	Classical Mono.2
0	0.572209	0.677	0.301	0	IL17RA	2	Classical Mono.2
0	0.563056	0.789	0.454	0	CD44	2	Classical Mono.2
0	0.553682	1	0.943	0	VIM	2	Classical Mono.2
0	0.548878	0.817	0.513	0	ANXA1	2	Classical Mono.2
0	0.548509	0.944	0.79	0	ITGB2	2	Classical Mono.2
0	0.544658	0.687	0.321	0	AGTRAP	2	Classical Mono.2
0	0.543468	0.328	0.074	0	FOLR3	2	Classical Mono.2
0	0.5348	0.637	0.27	0	PLP2	2	Classical Mono.2
0	0.532227	0.708	0.371	0	LRP1	2	Classical Mono.2
0	0.529631	0.732	0.367	0	FLNA	2	Classical Mono.2
0	0.524278	0.729	0.392	0	MYO1F	2	Classical Mono.2
0	0.521141	0.77	0.517	0	SERPINB1	2	Classical Mono.2
0	0.508018	0.967	0.787	0	LGALS1	2	Classical Mono.2
0	0.507978	0.597	0.253	0	FBXL5	2	Classical Mono.2
0	0.505459	0.717	0.408	0	CAST	2	Classical Mono.2
0	0.502554	0.485	0.153	0	RP11-1143G9.4	2	Classical Mono.2
0	0.493919	0.996	0.963	0	RPS9	2	Classical Mono.2
0	0.479146	0.723	0.392	0	MPEG1	2	Classical Mono.2
0	0.476754	0.62	0.345	0	GCA	2	Classical Mono.2
0	0.465602	0.507	0.184	0	ITGAM	2	Classical Mono.2
0	0.458219	0.688	0.386	0	BLVRB	2	Classical Mono.2
0	0.456013	0.696	0.417	0	FPR1	2	Classical Mono.2
0	0.447183	0.716	0.401	0	JAML	2	Classical Mono.2
0	0.445098	0.942	0.795	0	ALDOA	2	Classical Mono.2
0	0.442358	0.585	0.297	0	NAIP	2	Classical Mono.2
0	0.427353	0.421	0.105	0	NFE2	2	Classical Mono.2
0	0.427246	0.536	0.218	0	ASGR1	2	Classical Mono.2
0	0.422529	0.99	0.94	0	H3F3A	2	Classical Mono.2
0	0.417175	0.593	0.285	0	NUP214	2	Classical Mono.2
0	0.409671	0.704	0.372	0	CFP	2	Classical Mono.2
0	0.40929	0.47	0.184	0	CCDC69	2	Classical Mono.2
0	0.405478	0.441	0.165	0	RBP7	2	Classical Mono.2
0	0.400432	0.507	0.239	0	PLEC	2	Classical Mono.2
0	0.377862	0.538	0.257	0	GLIPR2	2	Classical Mono.2
0	0.376435	0.383	0.106	0	MGST1	2	Classical Mono.2
0	0.374669	0.474	0.214	0	LRRK2	2	Classical Mono.2
0	0.372607	0.43	0.151	0	MSRB1	2	Classical Mono.2
0	0.372059	1	0.987	0	TPT1	2	Classical Mono.2
0	0.369942	0.452	0.178	0	GAS7	2	Classical Mono.2
0	0.367372	0.407	0.132	0	BST1	2	Classical Mono.2
1.09e-306	0.426379	0.593	0.313	1.89e-302	USP15	2	Classical Mono.2
1.64e-305	0.358018	0.469	0.21	2.85e-301	RAB11FIP1	2	Classical Mono.2
6.93e-302	0.408985	0.569	0.297	1.2e-297	ZNF106	2	Classical Mono.2
5.91e-293	0.428599	0.664	0.387	1.03e-288	EVI2B	2	Classical Mono.2
2.75e-292	0.376817	0.988	0.943	4.78e-288	UBA52	2	Classical Mono.2
8.17e-288	0.359978	0.579	0.299	1.42e-283	C19orf38	2	Classical Mono.2
1.26e-286	0.477387	0.706	0.44	2.19e-282	LTA4H	2	Classical Mono.2
1.26e-282	0.455137	0.796	0.582	2.19e-278	PKM	2	Classical Mono.2
1.13e-280	0.357909	0.495	0.236	1.96e-276	DMXL2	2	Classical Mono.2
6.15e-276	0.44822	0.852	0.626	1.07e-271	CYBB	2	Classical Mono.2
1.06e-274	0.360711	0.483	0.229	1.84e-270	CDC42EP3	2	Classical Mono.2
1.71e-272	0.385378	0.995	0.928	2.96e-268	SH3BGRL3	2	Classical Mono.2
1.38e-268	0.411879	0.974	0.783	2.4e-264	S100A10	2	Classical Mono.2
2.24e-262	0.442546	0.832	0.597	3.89e-258	LCP1	2	Classical Mono.2
3.52e-257	0.413342	0.772	0.549	6.11e-253	GNAI2	2	Classical Mono.2
4.8e-255	0.472196	0.609	0.356	8.34e-251	MYH9	2	Classical Mono.2
6.13e-244	0.407359	0.648	0.399	1.06e-239	IQGAP1	2	Classical Mono.2
3.43e-242	0.388558	0.708	0.476	5.95e-238	C14orf2	2	Classical Mono.2
1.08e-229	0.36157	0.52	0.292	1.88e-225	RTN3	2	Classical Mono.2
2.37e-229	0.375663	0.621	0.379	4.12e-225	RCSD1	2	Classical Mono.2
5.97e-227	0.35876	0.729	0.465	1.04e-222	FGR	2	Classical Mono.2
8.29e-222	0.428223	0.928	0.856	1.44e-217	RPL13A	2	Classical Mono.2
1.13e-220	0.361377	0.829	0.649	1.97e-216	TCEB2	2	Classical Mono.2
6.29e-220	0.432722	0.644	0.422	1.09e-215	TLN1	2	Classical Mono.2
1.11e-217	0.363949	0.976	0.93	1.92e-213	RPL37A	2	Classical Mono.2
2.42e-214	0.394487	0.881	0.707	4.2e-210	TYMP	2	Classical Mono.2
2.61e-206	0.361903	0.748	0.546	4.54e-202	GMFG	2	Classical Mono.2
5.26e-199	0.382443	0.712	0.473	9.13e-195	STXBP2	2	Classical Mono.2
1.89e-157	0.360702	0.703	0.533	3.28e-153	AP1S2	2	Classical Mono.2
8e-126	0.36518	0.733	0.608	1.39e-121	RPL27A	2	Classical Mono.2
4.01e-90	0.396783	0.575	0.423	6.95e-86	CRIP1	2	Classical Mono.2
0	1.94022	1	0.523	0	S100A8	3	Classical Mono.3
0	1.30295	0.902	0.296	0	S100A12	3	Classical Mono.3
0	1.18106	1	0.822	0	S100A6	3	Classical Mono.3
0	0.938105	0.913	0.416	0	VCAN	3	Classical Mono.3
0	0.824607	1	0.831	0	S100A4	3	Classical Mono.3
0	0.769617	1	0.882	0	LYZ	3	Classical Mono.3
0	0.751875	1	0.98	0	RPL39	3	Classical Mono.3
0	0.743385	0.997	0.566	0	S100A9	3	Classical Mono.3
0	0.717059	0.718	0.456	0	CSTA	3	Classical Mono.3
0	0.699195	0.998	0.96	0	GAPDH	3	Classical Mono.3
0	0.695632	0.904	0.759	0	TSPO	3	Classical Mono.3
0	0.68444	0.946	0.544	0	FCN1	3	Classical Mono.3
0	0.667358	1	0.982	0	RPS13	3	Classical Mono.3
0	0.64768	0.999	0.981	0	FAU	3	Classical Mono.3
0	0.633059	1	0.993	0	RPLP1	3	Classical Mono.3
0	0.630113	0.995	0.96	0	MT-ND1	3	Classical Mono.3
0	0.613754	0.905	0.825	0	EEF1D	3	Classical Mono.3
0	0.58821	0.991	0.94	0	H3F3A	3	Classical Mono.3
0	0.583213	0.998	0.964	0	RPL6	3	Classical Mono.3
0	0.551371	0.996	0.928	0	SH3BGRL3	3	Classical Mono.3
0	0.548732	0.941	0.894	0	ATP5G2	3	Classical Mono.3
0	0.531206	0.424	0.168	0	RBP7	3	Classical Mono.3
0	0.526118	0.999	0.971	0	RPS7	3	Classical Mono.3
0	0.524964	1	0.987	0	RPL11	3	Classical Mono.3
0	0.52464	0.999	0.981	0	RPL34	3	Classical Mono.3
0	0.505853	0.994	0.96	0	ATP5E	3	Classical Mono.3
0	0.502977	1	0.983	0	RPL30	3	Classical Mono.3
0	0.490714	0.998	0.966	0	RPL35A	3	Classical Mono.3
0	0.485959	1	0.983	0	RPS24	3	Classical Mono.3
0	0.482673	0.995	0.972	0	SERF2	3	Classical Mono.3
0	0.449235	0.995	0.962	0	MT-ND4	3	Classical Mono.3
0	0.43197	1	0.99	0	RPL28	3	Classical Mono.3
9.89e-308	0.60559	0.795	0.652	1.72e-303	TCEB2	3	Classical Mono.3
4.85e-306	0.654118	0.691	0.452	8.42e-302	NCF1	3	Classical Mono.3
7.38e-300	0.533632	0.923	0.861	1.28e-295	ARPC1B	3	Classical Mono.3
2.6e-298	0.471353	0.997	0.97	4.51e-294	RPLP2	3	Classical Mono.3
3.12e-294	0.592964	0.943	0.865	5.41e-290	MT-ND2	3	Classical Mono.3
4.04e-294	0.60197	0.785	0.601	7.01e-290	MNDA	3	Classical Mono.3
2.39e-272	0.446711	0.983	0.953	4.15e-268	OAZ1	3	Classical Mono.3
5.06e-261	0.419831	0.998	0.978	8.78e-257	RPL18	3	Classical Mono.3
2.7e-254	0.410821	0.998	0.989	4.68e-250	RPS28	3	Classical Mono.3
1.41e-245	0.448398	0.943	0.905	2.44e-241	COX4I1	3	Classical Mono.3
3.31e-245	0.443178	0.971	0.926	5.74e-241	GABARAP	3	Classical Mono.3
1.87e-239	0.605005	0.681	0.477	3.25e-235	STXBP2	3	Classical Mono.3
8.52e-234	0.478351	0.951	0.786	1.48e-229	S100A10	3	Classical Mono.3
3.34e-229	0.437822	0.978	0.935	5.8e-225	RPL22	3	Classical Mono.3
1.23e-223	0.431126	0.425	0.215	2.13e-219	CDA	3	Classical Mono.3
7.44e-223	0.525973	0.787	0.665	1.29e-218	TKT	3	Classical Mono.3
1.77e-219	0.410707	0.321	0.137	3.07e-215	CYP1B1	3	Classical Mono.3
1.87e-216	0.401093	0.996	0.943	3.25e-212	VIM	3	Classical Mono.3
7.36e-212	0.339839	0.999	0.986	1.28e-207	RPL19	3	Classical Mono.3
1.78e-208	0.510909	0.707	0.576	3.09e-204	TALDO1	3	Classical Mono.3
3.48e-205	0.363498	1	0.988	6.04e-201	RPS8	3	Classical Mono.3
1.08e-200	0.35481	0.999	0.978	1.88e-196	RPS15A	3	Classical Mono.3
5.59e-199	0.360212	0.23	0.083	9.7e-195	FOLR3	3	Classical Mono.3
6.78e-193	0.350029	0.999	0.981	1.18e-188	RPL32	3	Classical Mono.3
4.08e-188	0.376809	0.963	0.927	7.08e-184	PFDN5	3	Classical Mono.3
1.67e-183	0.385567	0.96	0.881	2.9e-179	CTSS	3	Classical Mono.3
1.41e-180	0.344293	0.998	0.98	2.45e-176	RPS3A	3	Classical Mono.3
5.89e-178	0.432931	0.522	0.336	1.02e-173	AGTRAP	3	Classical Mono.3
5.51e-170	0.430235	0.851	0.8	9.57e-166	RPL7	3	Classical Mono.3
7.6e-170	0.439356	0.586	0.405	1.32e-165	CSF3R	3	Classical Mono.3
1.4e-167	0.509663	0.927	0.858	2.42e-163	RPS26	3	Classical Mono.3
2.72e-151	0.369218	0.461	0.274	4.72e-147	CD36	3	Classical Mono.3
4.85e-148	0.410839	0.693	0.509	8.41e-144	AHNAK	3	Classical Mono.3
3.61e-145	0.366991	0.876	0.801	6.26e-141	ALDOA	3	Classical Mono.3
3.88e-142	0.330113	0.998	0.98	6.74e-138	RPL8	3	Classical Mono.3
7.24e-142	0.320416	0.997	0.98	1.26e-137	RPL12	3	Classical Mono.3
2.77e-140	0.418895	0.789	0.751	4.8e-136	SERP1	3	Classical Mono.3
5.74e-132	0.376777	0.39	0.23	9.96e-128	SELL	3	Classical Mono.3
7.66e-129	0.412204	0.774	0.705	1.33e-124	TMA7	3	Classical Mono.3
5.36e-127	0.377763	0.474	0.319	9.31e-123	IL17RA	3	Classical Mono.3
7.52e-127	0.392716	0.852	0.798	1.3e-122	ITGB2	3	Classical Mono.3
5.86e-126	0.408927	0.544	0.405	1.02e-121	PGD	3	Classical Mono.3
2.38e-125	0.338621	0.313	0.169	4.13e-121	RP11-1143G9.4	3	Classical Mono.3
2.65e-124	0.485742	0.51	0.372	4.6e-120	PLBD1	3	Classical Mono.3
7.61e-124	0.433754	0.634	0.53	1.32e-119	SERPINB1	3	Classical Mono.3
6.46e-123	0.330009	0.966	0.908	1.12e-118	RPL24	3	Classical Mono.3
2.21e-115	0.355603	0.386	0.239	3.84e-111	CDC42EP3	3	Classical Mono.3
6.8e-115	0.414929	0.646	0.556	1.18e-110	GMFG	3	Classical Mono.3
2.06e-114	0.364665	0.555	0.407	3.57e-110	MPEG1	3	Classical Mono.3
4.82e-113	0.363753	0.541	0.385	8.36e-109	FLNA	3	Classical Mono.3
2.22e-104	0.367833	0.6	0.471	3.85e-100	CD44	3	Classical Mono.3
4.24e-104	0.326329	0.81	0.674	7.36e-100	LSP1	3	Classical Mono.3
7.5e-104	0.374514	0.546	0.424	1.3e-99	CAST	3	Classical Mono.3
1.54e-102	0.355184	0.822	0.767	2.67e-98	FXYD5	3	Classical Mono.3
7.95e-101	0.329857	0.824	0.801	1.38e-96	ATP5L	3	Classical Mono.3
7.7e-99	0.369058	0.655	0.589	1.34e-94	LAMTOR4	3	Classical Mono.3
2.52e-98	0.346399	0.537	0.409	4.37e-94	MYO1F	3	Classical Mono.3
9.36e-96	0.381973	0.506	0.39	1.62e-91	RCSD1	3	Classical Mono.3
2.38e-92	0.349252	0.518	0.408	4.13e-88	C4orf48	3	Classical Mono.3
1.73e-89	0.343643	0.733	0.676	3.01e-85	RPL36AL	3	Classical Mono.3
1.15e-87	0.344866	0.631	0.52	2e-83	APLP2	3	Classical Mono.3
4.64e-79	0.345918	0.68	0.635	8.05e-75	UQCR11	3	Classical Mono.3
6.11e-79	0.32041	0.387	0.272	1.06e-74	FBXL5	3	Classical Mono.3
8.1e-77	0.336892	0.753	0.709	1.41e-72	CD37	3	Classical Mono.3
2.32e-74	0.363131	0.481	0.368	4.03e-70	MYH9	3	Classical Mono.3
9.31e-73	0.330023	0.503	0.389	1.62e-68	CD99	3	Classical Mono.3
9.48e-70	0.358772	0.497	0.391	1.65e-65	RPS4Y1	3	Classical Mono.3
4.65e-69	0.361144	0.658	0.633	8.07e-65	RNASEK	3	Classical Mono.3
0	1.83	0.997	0.73	0	LST1	5	Non-classical Mono
0	1.80677	0.966	0.532	0	IFITM3	5	Non-classical Mono
0	1.75498	0.984	0.583	0	IFITM2	5	Non-classical Mono
0	1.61942	0.932	0.286	0	LINC01272	5	Non-classical Mono
0	1.46103	0.93	0.353	0	FCGR3A	5	Non-classical Mono
0	1.42243	0.29	0.017	0	LYPD2	5	Non-classical Mono
0	1.17561	0.915	0.495	0	CD52	5	Non-classical Mono
0	1.13931	0.965	0.851	0	COTL1	5	Non-classical Mono
0	1.1178	0.727	0.186	0	RHOC	5	Non-classical Mono
0	1.0795	0.809	0.335	0	PECAM1	5	Non-classical Mono
0	1.04706	0.899	0.41	0	LILRB2	5	Non-classical Mono
0	1.04	0.987	0.765	0	SERPINA1	5	Non-classical Mono
0	1.03046	0.628	0.066	0	CDKN1C	5	Non-classical Mono
0	1.01581	0.996	0.906	0	AIF1	5	Non-classical Mono
0	0.993755	0.939	0.605	0	CFD	5	Non-classical Mono
0	0.970107	0.733	0.238	0	LY6E	5	Non-classical Mono
0	0.928433	0.712	0.165	0	MTSS1	5	Non-classical Mono
0	0.90685	0.816	0.384	0	PTPN6	5	Non-classical Mono
0	0.906716	0.899	0.534	0	MS4A7	5	Non-classical Mono
0	0.901902	0.999	0.984	0	RPS19	5	Non-classical Mono
0	0.888103	0.995	0.912	0	FCER1G	5	Non-classical Mono
0	0.888033	0.714	0.277	0	CUX1	5	Non-classical Mono
0	0.886342	0.846	0.431	0	NAP1L1	5	Non-classical Mono
0	0.876986	0.861	0.444	0	TNFRSF1B	5	Non-classical Mono
0	0.79159	0.746	0.343	0	LILRB1	5	Non-classical Mono
0	0.785893	0.842	0.464	0	STXBP2	5	Non-classical Mono
0	0.778087	0.78	0.434	0	LYN	5	Non-classical Mono
0	0.772245	0.703	0.298	0	WARS	5	Non-classical Mono
0	0.761705	0.727	0.296	0	LRRC25	5	Non-classical Mono
0	0.747535	0.739	0.335	0	NAAA	5	Non-classical Mono
0	0.745138	0.807	0.457	0	HCK	5	Non-classical Mono
0	0.740626	0.998	0.831	0	S100A4	5	Non-classical Mono
0	0.733664	0.681	0.255	0	LILRA5	5	Non-classical Mono
0	0.722976	0.958	0.807	0	SPI1	5	Non-classical Mono
0	0.721117	0.544	0.08	0	TCF7L2	5	Non-classical Mono
0	0.702967	0.556	0.118	0	SPN	5	Non-classical Mono
0	0.699855	0.892	0.61	0	PTPRC	5	Non-classical Mono
0	0.697368	0.723	0.318	0	POU2F2	5	Non-classical Mono
0	0.696899	0.452	0.134	0	IFITM1	5	Non-classical Mono
0	0.690487	0.574	0.147	0	FAM110A	5	Non-classical Mono
0	0.676573	0.77	0.422	0	PILRA	5	Non-classical Mono
0	0.674816	0.703	0.324	0	VASP	5	Non-classical Mono
0	0.673956	0.654	0.238	0	ABI3	5	Non-classical Mono
0	0.670783	0.753	0.396	0	DRAP1	5	Non-classical Mono
0	0.669735	0.808	0.437	0	LIMD2	5	Non-classical Mono
0	0.662513	0.864	0.566	0	EMP3	5	Non-classical Mono
0	0.660857	0.762	0.426	0	CSF1R	5	Non-classical Mono
0	0.656008	0.914	0.633	0	CORO1A	5	Non-classical Mono
0	0.654369	0.643	0.236	0	2021-09-09	5	Non-classical Mono
0	0.652025	0.733	0.393	0	FAM26F	5	Non-classical Mono
0	0.64126	0.82	0.488	0	TIMP1	5	Non-classical Mono
0	0.636721	0.45	0.151	0	CX3CR1	5	Non-classical Mono
0	0.633598	0.762	0.369	0	CFP	5	Non-classical Mono
0	0.626197	0.513	0.12	0	GPBAR1	5	Non-classical Mono
0	0.626195	0.995	0.964	0	PFN1	5	Non-classical Mono
0	0.624206	0.647	0.258	0	BID	5	Non-classical Mono
0	0.617403	0.812	0.46	0	FGR	5	Non-classical Mono
0	0.609899	0.731	0.424	0	CEBPB	5	Non-classical Mono
0	0.602338	0.635	0.269	0	BCL2A1	5	Non-classical Mono
0	0.599318	0.659	0.333	0	ABRACL	5	Non-classical Mono
0	0.586892	0.783	0.51	0	PRELID1	5	Non-classical Mono
0	0.582198	0.703	0.372	0	FLNA	5	Non-classical Mono
0	0.581673	0.635	0.287	0	ADGRE5	5	Non-classical Mono
0	0.579656	0.533	0.185	0	OAS1	5	Non-classical Mono
0	0.575838	0.779	0.445	0	CARD16	5	Non-classical Mono
0	0.568621	0.751	0.447	0	MSN	5	Non-classical Mono
0	0.560299	0.994	0.878	0	CTSS	5	Non-classical Mono
0	0.555536	0.604	0.254	0	LYST	5	Non-classical Mono
0	0.554016	0.993	0.955	0	NACA	5	Non-classical Mono
0	0.552078	0.736	0.397	0	CD48	5	Non-classical Mono
0	0.551364	0.532	0.166	0	LILRA1	5	Non-classical Mono
0	0.54841	0.677	0.353	0	CASP1	5	Non-classical Mono
0	0.543492	0.686	0.384	0	MTPN	5	Non-classical Mono
0	0.542023	0.952	0.81	0	YBX1	5	Non-classical Mono
0	0.541784	0.523	0.198	0	CYTIP	5	Non-classical Mono
0	0.537409	0.679	0.355	0	RAC2	5	Non-classical Mono
0	0.536977	0.589	0.234	0	MYO1G	5	Non-classical Mono
0	0.53219	0.55	0.21	0	SIGLEC10	5	Non-classical Mono
0	0.531649	0.518	0.18	0	UNC119	5	Non-classical Mono
0	0.528744	0.79	0.527	0	FKBP1A	5	Non-classical Mono
0	0.524829	0.54	0.199	0	MAPKAPK3	5	Non-classical Mono
0	0.523876	0.525	0.232	0	ITGA4	5	Non-classical Mono
0	0.519431	0.95	0.823	0	ARPC2	5	Non-classical Mono
0	0.518456	0.641	0.302	0	DUSP6	5	Non-classical Mono
0	0.515352	0.564	0.253	0	CSK	5	Non-classical Mono
0	0.512405	0.997	0.953	0	PSAP	5	Non-classical Mono
0	0.507874	0.413	0.126	0	MARCKSL1	5	Non-classical Mono
0	0.507437	0.624	0.299	0	SELPLG	5	Non-classical Mono
0	0.505674	0.557	0.235	0	ADGRE2	5	Non-classical Mono
0	0.49872	0.634	0.297	0	C19orf38	5	Non-classical Mono
0	0.497109	0.994	0.929	0	SAT1	5	Non-classical Mono
0	0.494849	0.709	0.46	0	PGK1	5	Non-classical Mono
0	0.494802	0.559	0.233	0	BIN2	5	Non-classical Mono
0	0.494743	0.471	0.149	0	ITGAL	5	Non-classical Mono
0	0.494621	0.605	0.286	0	LILRA2	5	Non-classical Mono
0	0.487844	0.849	0.619	0	CSTB	5	Non-classical Mono
7.49e-306	0.497069	0.835	0.613	1.3e-301	C10orf54	5	Non-classical Mono
2.41e-298	0.494345	0.381	0.153	4.17e-294	APOBEC3A	5	Non-classical Mono
8.65e-286	0.489919	0.859	0.684	1.5e-281	CALM2	5	Non-classical Mono
1.31e-215	0.486229	0.675	0.416	2.28e-211	CRIP1	5	Non-classical Mono
0	1.36121	0.746	0.215	0	RGS1	12	RGS1+ TAM
0	1.26757	0.979	0.841	0	HLA-DPA1	12	RGS1+ TAM
0	1.24373	0.988	0.793	0	HLA-DPB1	12	RGS1+ TAM
0	1.21783	0.989	0.929	0	HLA-DRA	12	RGS1+ TAM
0	1.15565	0.729	0.197	0	C3	12	RGS1+ TAM
0	1.13857	0.976	0.641	0	HLA-DQB1	12	RGS1+ TAM
0	1.12635	0.958	0.559	0	HLA-DQA1	12	RGS1+ TAM
0	1.12183	0.709	0.302	0	SGK1	12	RGS1+ TAM
0	1.11523	0.993	0.933	0	HLA-DRB1	12	RGS1+ TAM
0	1.10568	0.815	0.406	0	HERPUD1	12	RGS1+ TAM
0	1.08667	0.999	0.99	0	CD74	12	RGS1+ TAM
0	1.07818	0.952	0.672	0	HLA-DRB5	12	RGS1+ TAM
0	1.04395	0.865	0.295	0	C1QA	12	RGS1+ TAM
0	1.01127	0.864	0.25	0	C1QC	12	RGS1+ TAM
0	0.992149	0.808	0.442	0	JUN	12	RGS1+ TAM
0	0.922809	0.741	0.357	0	YWHAH	12	RGS1+ TAM
0	0.897851	0.834	0.261	0	C1QB	12	RGS1+ TAM
0	0.851414	0.821	0.566	0	HSPA1A	12	RGS1+ TAM
0	0.797185	0.915	0.572	0	HLA-DMA	12	RGS1+ TAM
0	0.754291	0.503	0.172	0	SLC1A3	12	RGS1+ TAM
0	0.742732	0.957	0.826	0	GPX1	12	RGS1+ TAM
0	0.722247	0.931	0.668	0	MS4A6A	12	RGS1+ TAM
0	0.720225	0.714	0.314	0	GSN	12	RGS1+ TAM
0	0.663821	0.539	0.263	0	IER3	12	RGS1+ TAM
0	0.658035	0.751	0.414	0	PLXDC2	12	RGS1+ TAM
0	0.657698	0.605	0.308	0	CXCR4	12	RGS1+ TAM
0	0.63998	0.568	0.163	0	PLD4	12	RGS1+ TAM
0	0.639931	0.931	0.817	0	NPC2	12	RGS1+ TAM
0	0.636559	0.544	0.189	0	FCGR2B	12	RGS1+ TAM
0	0.612691	0.847	0.534	0	GLUL	12	RGS1+ TAM
0	0.610233	0.647	0.243	0	IL18	12	RGS1+ TAM
0	0.58818	0.527	0.235	0	ALOX5AP	12	RGS1+ TAM
0	0.585746	0.587	0.187	0	TREM2	12	RGS1+ TAM
0	0.545336	0.526	0.178	0	CD9	12	RGS1+ TAM
0	0.536907	0.418	0.121	0	FN1	12	RGS1+ TAM
0	0.527461	0.388	0.111	0	OLFML3	12	RGS1+ TAM
0	0.525337	0.41	0.148	0	GPR183	12	RGS1+ TAM
0	0.516301	0.761	0.425	0	HLA-DMB	12	RGS1+ TAM
0	0.505166	0.783	0.508	0	CTSH	12	RGS1+ TAM
0	0.502694	0.447	0.147	0	OLR1	12	RGS1+ TAM
0	0.486443	0.505	0.168	0	A2M	12	RGS1+ TAM
0	0.472687	0.605	0.317	0	RASSF4	12	RGS1+ TAM
0	0.42029	0.351	0.099	0	DOCK4	12	RGS1+ TAM
0	0.419476	0.403	0.146	0	GPR34	12	RGS1+ TAM
0	0.417561	0.385	0.13	0	SLCO2B1	12	RGS1+ TAM
0	0.413011	0.466	0.162	0	HLA-DOA	12	RGS1+ TAM
0	0.40182	0.421	0.148	0	VSIG4	12	RGS1+ TAM
0	0.389404	0.481	0.203	0	ARHGAP18	12	RGS1+ TAM
0	0.384358	0.441	0.165	0	MSR1	12	RGS1+ TAM
0	0.381303	0.346	0.091	0	PKIB	12	RGS1+ TAM
2.11e-305	0.470545	0.515	0.247	3.65e-301	MEF2A	12	RGS1+ TAM
6.54e-305	0.75387	0.729	0.422	1.13e-300	HSPA1B	12	RGS1+ TAM
1.01e-303	0.811111	0.899	0.745	1.75e-299	DUSP1	12	RGS1+ TAM
3.83e-302	0.895698	0.714	0.437	6.64e-298	RHOB	12	RGS1+ TAM
8.61e-294	0.663085	0.877	0.7	1.49e-289	ZFP36L2	12	RGS1+ TAM
2.91e-288	0.51333	0.668	0.397	5.05e-284	IFNGR1	12	RGS1+ TAM
7.49e-281	0.510961	0.704	0.372	1.3e-276	FCGR3A	12	RGS1+ TAM
4.56e-280	0.543663	0.954	0.876	7.92e-276	ITM2B	12	RGS1+ TAM
6.38e-277	0.451065	0.673	0.384	1.11e-272	CXCL16	12	RGS1+ TAM
1.24e-276	0.516497	0.699	0.425	2.15e-272	FCGR2A	12	RGS1+ TAM
3.32e-273	0.73506	0.757	0.496	5.75e-269	MAFB	12	RGS1+ TAM
4.16e-273	0.469453	0.692	0.416	7.22e-269	ALDH2	12	RGS1+ TAM
1.55e-256	0.797401	0.683	0.416	2.68e-252	HSPB1	12	RGS1+ TAM
4.74e-251	0.435386	0.644	0.368	8.22e-247	LITAF	12	RGS1+ TAM
5.1e-251	0.426604	0.709	0.431	8.85e-247	CSF1R	12	RGS1+ TAM
5.28e-251	0.432687	0.733	0.469	9.17e-247	RGS10	12	RGS1+ TAM
8.47e-242	0.603815	0.45	0.218	1.47e-237	NR4A2	12	RGS1+ TAM
8.64e-240	0.387935	0.682	0.41	1.5e-235	MFSD1	12	RGS1+ TAM
6.51e-235	0.508188	0.372	0.161	1.13e-230	ZNF331	12	RGS1+ TAM
1.27e-230	0.631983	0.459	0.229	2.21e-226	ATF3	12	RGS1+ TAM
5.21e-228	0.40191	0.407	0.185	9.04e-224	CPM	12	RGS1+ TAM
1.12e-224	0.862108	0.435	0.217	1.95e-220	PDK4	12	RGS1+ TAM
1.01e-220	0.520283	0.727	0.488	1.74e-216	TUBA1B	12	RGS1+ TAM
8.57e-214	0.548951	0.734	0.504	1.49e-209	ZFP36L1	12	RGS1+ TAM
1.03e-211	0.518503	0.983	0.93	1.79e-207	SAT1	12	RGS1+ TAM
1.17e-209	0.636534	0.789	0.605	2.03e-205	ZFP36	12	RGS1+ TAM
3.37e-209	0.370557	0.549	0.305	5.85e-205	LILRB4	12	RGS1+ TAM
3.34e-198	0.409422	0.75	0.508	5.79e-194	CAPG	12	RGS1+ TAM
4.77e-188	0.608289	0.642	0.407	8.28e-184	DNAJB1	12	RGS1+ TAM
6.37e-183	0.444968	0.604	0.389	1.11e-178	REL	12	RGS1+ TAM
6.11e-182	0.609967	0.533	0.314	1.06e-177	GADD45B	12	RGS1+ TAM
1e-180	0.652329	0.888	0.79	1.74e-176	FOS	12	RGS1+ TAM
6.81e-178	0.436907	0.462	0.257	1.18e-173	MAP3K8	12	RGS1+ TAM
4.89e-176	0.433846	0.886	0.725	8.49e-172	HSP90AA1	12	RGS1+ TAM
2.17e-169	0.546006	0.448	0.248	3.77e-165	HLA-DQA2	12	RGS1+ TAM
1.37e-165	0.74596	0.982	0.945	2.37e-161	MT-ND4L	12	RGS1+ TAM
8.29e-162	0.399221	0.56	0.348	1.44e-157	FKBP5	12	RGS1+ TAM
6.03e-140	0.393721	0.42	0.233	1.05e-135	DDIT4	12	RGS1+ TAM
4.46e-136	0.577445	0.789	0.666	7.74e-132	JUNB	12	RGS1+ TAM
9.78e-134	0.513966	0.799	0.687	1.7e-129	BTG1	12	RGS1+ TAM
2.84e-123	0.414109	0.342	0.184	4.92e-119	BAG3	12	RGS1+ TAM
8.67e-120	0.375793	0.912	0.852	1.5e-115	UBC	12	RGS1+ TAM
4.96e-112	0.372433	0.369	0.213	8.61e-108	CDKN1A	12	RGS1+ TAM
6.9e-96	0.644734	0.394	0.248	1.2e-91	HSPA6	12	RGS1+ TAM
6.08e-94	0.394962	0.44	0.288	1.05e-89	BTG2	12	RGS1+ TAM
7.67e-85	0.700544	0.932	0.901	1.33e-80	MT-ATP8	12	RGS1+ TAM
9.07e-85	0.385363	0.162	0.073	1.57e-80	MRC1	12	RGS1+ TAM
1.09e-72	0.412233	0.845	0.767	1.89e-68	TXNIP	12	RGS1+ TAM
6.68e-62	0.385821	0.616	0.504	1.16e-57	RGS2	12	RGS1+ TAM
4.12e-31	0.376935	0.624	0.562	7.15e-27	KLF6	12	RGS1+ TAM
0	2.61707	0.694	0.132	0	AREG	7	TR Mac.2
0	1.91407	0.488	0.082	0	THBS1	7	TR Mac.2
0	1.34294	0.784	0.374	0	PLAUR	7	TR Mac.2
0	1.32153	0.784	0.327	0	NAMPT	7	TR Mac.2
0	1.18509	0.437	0.121	0	IL1B	7	TR Mac.2
0	1.09321	0.46	0.063	0	EREG	7	TR Mac.2
0	1.07722	0.999	0.992	0	MALAT1	7	TR Mac.2
0	1.05254	0.566	0.204	0	SLC2A3	7	TR Mac.2
0	0.941863	0.694	0.264	0	FOSB	7	TR Mac.2
0	0.934837	0.963	0.915	0	SRGN	7	TR Mac.2
0	0.889771	0.593	0.214	0	SAMSN1	7	TR Mac.2
0	0.887556	0.946	0.786	0	FOS	7	TR Mac.2
0	0.878764	0.263	0.071	0	CXCL8	7	TR Mac.2
0	0.847203	0.892	0.681	0	BTG1	7	TR Mac.2
0	0.815342	0.977	0.931	0	SAT1	7	TR Mac.2
0	0.776716	0.587	0.209	0	NR4A2	7	TR Mac.2
0	0.774061	0.785	0.507	0	MCL1	7	TR Mac.2
0	0.76943	0.459	0.166	0	TNFAIP3	7	TR Mac.2
0	0.761179	0.466	0.104	0	HBEGF	7	TR Mac.2
0	0.75135	0.864	0.6	0	ZFP36	7	TR Mac.2
0	0.717907	0.222	0.052	0	CXCL2	7	TR Mac.2
0	0.714651	0.24	0.027	0	IL1R2	7	TR Mac.2
0	0.696818	0.286	0.071	0	G0S2	7	TR Mac.2
0	0.686609	0.551	0.223	0	ATF3	7	TR Mac.2
0	0.677654	0.973	0.916	0	H3F3B	7	TR Mac.2
0	0.676456	0.418	0.158	0	ZNF331	7	TR Mac.2
0	0.649215	0.537	0.202	0	CDKN1A	7	TR Mac.2
0	0.620254	0.5	0.217	0	ACSL1	7	TR Mac.2
0	0.59459	0.407	0.15	0	GPR183	7	TR Mac.2
0	0.572357	0.443	0.169	0	GK	7	TR Mac.2
0	0.518113	0.422	0.141	0	TREM1	7	TR Mac.2
0	0.498128	0.312	0.088	0	THBD	7	TR Mac.2
0	0.495005	0.36	0.122	0	NLRP3	7	TR Mac.2
0	0.493545	0.411	0.143	0	PHACTR1	7	TR Mac.2
0	0.489848	0.456	0.187	0	MXD1	7	TR Mac.2
0	0.483959	0.392	0.122	0	SOCS3	7	TR Mac.2
0	0.474126	0.365	0.119	0	PDE4B	7	TR Mac.2
0	0.467282	0.342	0.105	0	CREM	7	TR Mac.2
0	0.442181	0.397	0.145	0	KDM6B	7	TR Mac.2
0	0.435538	0.31	0.076	0	NR4A3	7	TR Mac.2
0	0.424496	0.428	0.173	0	PER1	7	TR Mac.2
0	0.400321	0.332	0.113	0	GABARAPL1	7	TR Mac.2
6.92e-301	0.686985	0.868	0.661	1.2e-296	JUNB	7	TR Mac.2
8.61e-300	0.588153	0.548	0.277	1.49e-295	CD55	7	TR Mac.2
3.21e-297	0.426728	0.32	0.108	5.56e-293	RBKS	7	TR Mac.2
6.41e-292	0.552429	0.412	0.173	1.11e-287	SLC25A37	7	TR Mac.2
5.76e-291	0.456027	0.389	0.156	9.99e-287	SYAP1	7	TR Mac.2
1.82e-288	0.392331	0.389	0.154	3.15e-284	FOSL2	7	TR Mac.2
3.93e-288	0.702838	0.579	0.324	6.81e-284	C5AR1	7	TR Mac.2
1.83e-285	0.691397	0.499	0.233	3.17e-281	NR4A1	7	TR Mac.2
7.62e-276	0.670221	0.14	0.027	1.32e-271	CXCL3	7	TR Mac.2
9.72e-268	0.785912	0.995	0.997	1.69e-263	FTH1	7	TR Mac.2
1.41e-262	0.563207	0.6	0.346	2.44e-258	FKBP5	7	TR Mac.2
5.49e-258	1.20926	0.929	0.829	9.52e-254	NEAT1	7	TR Mac.2
1.75e-255	0.552687	0.576	0.311	3.04e-251	CXCR4	7	TR Mac.2
1.58e-249	0.748141	0.672	0.445	2.74e-245	SOD2	7	TR Mac.2
1.68e-248	0.527513	0.537	0.278	2.92e-244	BCL2A1	7	TR Mac.2
1.4e-243	0.596827	0.563	0.315	2.43e-239	CD163	7	TR Mac.2
1.8e-240	0.928047	0.513	0.277	3.13e-236	PLIN2	7	TR Mac.2
1.1e-234	0.479712	0.942	0.743	1.91e-230	DUSP1	7	TR Mac.2
9.74e-231	0.526134	0.486	0.256	1.69e-226	MAP3K8	7	TR Mac.2
2.69e-228	0.441858	0.505	0.268	4.67e-224	UPP1	7	TR Mac.2
1.48e-225	0.468518	0.559	0.305	2.57e-221	KLF4	7	TR Mac.2
5.1e-222	0.547936	0.734	0.496	8.85e-218	RGS2	7	TR Mac.2
4.6e-217	0.790287	0.667	0.452	7.98e-213	NFKBIA	7	TR Mac.2
2.34e-213	0.55115	0.55	0.324	4.05e-209	HIF1A	7	TR Mac.2
1.2e-212	0.515508	0.416	0.196	2.09e-208	CD83	7	TR Mac.2
1.83e-210	0.465363	0.615	0.36	3.17e-206	PPP1R15A	7	TR Mac.2
9.18e-207	0.405172	0.424	0.21	1.59e-202	ETS2	7	TR Mac.2
5.58e-206	0.428259	0.524	0.297	9.68e-202	DDX21	7	TR Mac.2
9.64e-198	0.463846	0.394	0.191	1.67e-193	CHMP1B	7	TR Mac.2
1.95e-197	0.547755	0.491	0.268	3.39e-193	IER3	7	TR Mac.2
5.07e-197	0.431004	0.424	0.217	8.8e-193	MAT2A	7	TR Mac.2
6.31e-193	1.10088	0.683	0.501	1.1e-188	TIMP1	7	TR Mac.2
8.68e-190	0.384996	0.234	0.085	1.51e-185	TFRC	7	TR Mac.2
2.35e-188	0.390825	0.428	0.221	4.09e-184	CHD1	7	TR Mac.2
9.86e-184	0.436886	0.447	0.237	1.71e-179	RNF144B	7	TR Mac.2
1.33e-183	0.525703	0.301	0.127	2.31e-179	PAPSS2	7	TR Mac.2
3.17e-181	0.520871	0.76	0.541	5.5e-177	GLUL	7	TR Mac.2
1.24e-176	0.471698	0.47	0.271	2.15e-172	ATP1B3	7	TR Mac.2
2.86e-169	0.578972	0.615	0.423	4.96e-165	SLC11A1	7	TR Mac.2
1.4e-168	0.489169	0.62	0.426	2.43e-164	FPR1	7	TR Mac.2
4.64e-168	0.617105	0.735	0.554	8.04e-164	KLF6	7	TR Mac.2
9.75e-167	0.453721	0.583	0.378	1.69e-162	PTPRE	7	TR Mac.2
4.83e-156	0.428544	0.369	0.193	8.38e-152	LINC00936	7	TR Mac.2
9.85e-156	0.404875	0.508	0.317	1.71e-151	RILPL2	7	TR Mac.2
8.56e-146	0.458509	0.561	0.375	1.49e-141	LITAF	7	TR Mac.2
4.34e-142	0.449626	0.77	0.634	7.53e-138	PNRC1	7	TR Mac.2
2.92e-139	0.449398	0.575	0.392	5.06e-135	REL	7	TR Mac.2
5.34e-136	0.391747	0.397	0.226	9.26e-132	CLEC4E	7	TR Mac.2
2.55e-124	0.5566	0.759	0.64	4.42e-120	CEBPD	7	TR Mac.2
1.38e-115	0.450568	0.553	0.386	2.4e-111	ZFAND5	7	TR Mac.2
4.84e-102	0.397059	0.6	0.423	8.39e-98	HERPUD1	7	TR Mac.2
6.51e-88	0.395024	0.403	0.261	1.13e-83	NFKBIZ	7	TR Mac.2
9.8e-81	0.697896	0.409	0.28	1.7e-76	HSPH1	7	TR Mac.2
4.77e-70	0.705918	0.464	0.345	8.28e-66	HSPD1	7	TR Mac.2
3.47e-67	0.381522	0.201	0.108	6.02e-63	LMNA	7	TR Mac.2
1.65e-36	0.526055	0.78	0.734	2.87e-32	HSP90AA1	7	TR Mac.2
8.86e-33	0.422464	0.925	0.902	1.54e-28	MT-ATP8	7	TR Mac.2
1.23e-18	0.549975	0.484	0.435	2.14e-14	MT2A	7	TR Mac.2
0	2.74074	0.992	0.986	0	CST3	9	cDC1
0	2.37058	0.93	0.488	0	SNX3	9	cDC1
0	2.00429	0.793	0.077	0	RGCC	9	cDC1
0	1.78707	0.327	0.023	0	S100B	9	cDC1
0	1.74181	0.885	0.56	0	CPVL	9	cDC1
0	1.72298	0.823	0.111	0	C1orf54	9	cDC1
0	1.71077	0.823	0.2	0	IRF8	9	cDC1
0	1.7024	0.992	0.798	0	HLA-DPB1	9	cDC1
0	1.53306	0.986	0.57	0	HLA-DQA1	9	cDC1
0	1.51987	1	0.99	0	CD74	9	cDC1
0	1.50978	0.638	0.015	0	DNASE1L3	9	cDC1
0	1.50464	0.664	0.01	0	IDO1	9	cDC1
0	1.47469	0.993	0.844	0	HLA-DPA1	9	cDC1
0	1.4294	0.988	0.65	0	HLA-DQB1	9	cDC1
0	1.28263	0.896	0.47	0	RGS10	9	cDC1
0	1.2313	0.648	0.01	0	CLEC9A	9	cDC1
0	1.21847	0.998	0.995	0	TMSB4X	9	cDC1
0	1.20009	0.685	0.148	0	CPNE3	9	cDC1
0	1.19786	0.772	0.242	0	LGALS2	9	cDC1
0	1.16384	0.974	0.679	0	HLA-DRB5	9	cDC1
0	1.16141	0.995	0.935	0	HLA-DRB1	9	cDC1
0	1.13304	0.995	0.93	0	HLA-DRA	9	cDC1
0	1.13128	0.769	0.309	0	ID2	9	cDC1
0	1.09295	0.954	0.672	0	LSP1	9	cDC1
0	1.09282	0.577	0.133	0	DUSP2	9	cDC1
0	0.975051	0.999	0.997	0	ACTB	9	cDC1
0	0.961809	0.989	0.951	0	ACTG1	9	cDC1
0	0.933911	0.605	0.07	0	WDFY4	9	cDC1
0	0.927109	0.652	0.244	0	HLA-DQA2	9	cDC1
0	0.926514	0.712	0.233	0	PPA1	9	cDC1
0	0.915108	0.856	0.405	0	SUB1	9	cDC1
0	0.912816	0.961	0.813	0	EEF1B2	9	cDC1
0	0.88346	0.993	0.983	0	RPS23	9	cDC1
0	0.876665	0.567	0.195	0	CD83	9	cDC1
0	0.874455	0.49	0.048	0	CCND1	9	cDC1
0	0.872976	0.99	0.95	0	RPS21	9	cDC1
0	0.867372	0.493	0.01	0	RAB7B	9	cDC1
0	0.855817	0.364	0.002	0	TACSTD2	9	cDC1
0	0.843793	0.545	0.032	0	NET1	9	cDC1
0	0.843544	0.838	0.436	0	PSMB9	9	cDC1
0	0.837088	0.837	0.497	0	UCP2	9	cDC1
0	0.812987	0.95	0.818	0	RPS29	9	cDC1
0	0.778171	0.949	0.804	0	GSTP1	9	cDC1
0	0.769296	0.989	0.979	0	RPS27	9	cDC1
0	0.766643	0.848	0.476	0	TAGLN2	9	cDC1
0	0.739675	0.575	0.158	0	TAP1	9	cDC1
0	0.732753	0.713	0.254	0	CNN2	9	cDC1
0	0.725974	0.469	0.004	0	CLNK	9	cDC1
0	0.716134	0.834	0.479	0	PSME2	9	cDC1
0	0.710549	0.317	0.081	0	C15orf48	9	cDC1
0	0.70604	0.975	0.876	0	RPS5	9	cDC1
0	0.694463	0.502	0.04	0	FLT3	9	cDC1
0	0.692501	0.991	0.979	0	RPL18A	9	cDC1
0	0.689107	0.481	0.132	0	MARCKSL1	9	cDC1
0	0.68529	0.997	0.992	0	TMSB10	9	cDC1
0	0.667678	0.501	0.153	0	SERPINF1	9	cDC1
0	0.659454	0.577	0.184	0	SHTN1	9	cDC1
0	0.659101	0.407	0.001	0	XCR1	9	cDC1
0	0.64755	0.708	0.285	0	HMGN1	9	cDC1
0	0.645276	0.802	0.446	0	NAP1L1	9	cDC1
0	0.642243	0.463	0.041	0	CADM1	9	cDC1
0	0.641886	0.974	0.906	0	RPL23A	9	cDC1
0	0.62834	0.608	0.192	0	CYB5R3	9	cDC1
0	0.628088	0.444	0.02	0	HLA-DOB	9	cDC1
0	0.624847	0.994	0.989	0	RPS8	9	cDC1
0	0.616646	0.446	0.03	0	SERPINF2	9	cDC1
0	0.613707	0.279	0.021	0	DUSP4	9	cDC1
0	0.586878	0.607	0.209	0	BASP1	9	cDC1
0	0.573361	0.506	0.154	0	PTMS	9	cDC1
0	0.56903	0.99	0.977	0	RPL37	9	cDC1
0	0.568349	0.998	0.994	0	RPL10	9	cDC1
0	0.557503	0.42	0.053	0	SLAMF7	9	cDC1
0	0.554936	0.45	0.084	0	CAMK2D	9	cDC1
0	0.549149	0.532	0.165	0	HMGA1	9	cDC1
0	0.543501	0.573	0.219	0	ENSA	9	cDC1
0	0.543382	0.983	0.941	0	RPS16	9	cDC1
0	0.537735	0.984	0.951	0	RPS25	9	cDC1
0	0.535759	0.993	0.987	0	RPS12	9	cDC1
0	0.533321	0.44	0.149	0	SERPINB9	9	cDC1
0	0.528027	0.984	0.96	0	RPL14	9	cDC1
0	0.526907	0.561	0.231	0	SPINT2	9	cDC1
0	0.524988	0.459	0.089	0	MZT2A	9	cDC1
0	0.521361	0.401	0.055	0	VAC14	9	cDC1
0	0.518271	0.475	0.125	0	ASAP1	9	cDC1
0	0.51792	0.374	0.011	0	TMEM14A	9	cDC1
7.97e-298	0.595007	0.944	0.805	1.38e-293	RPSA	9	cDC1
2.73e-294	0.699696	0.688	0.35	4.74e-290	NAAA	9	cDC1
2.02e-285	0.510395	0.379	0.118	3.5e-281	CKS2	9	cDC1
3.9e-284	0.555117	0.624	0.298	6.76e-280	RAB32	9	cDC1
1.81e-274	0.708827	0.942	0.792	3.14e-270	S100A10	9	cDC1
2.66e-262	0.545112	0.987	0.967	4.61e-258	RPS4X	9	cDC1
1.16e-260	0.676393	0.901	0.652	2.02e-256	HSPA8	9	cDC1
5.14e-257	0.512676	0.99	0.97	8.91e-253	RPS18	9	cDC1
1.39e-247	0.650588	0.595	0.285	2.42e-243	BTG2	9	cDC1
4.58e-245	0.71108	0.763	0.504	7.94e-241	PPT1	9	cDC1
3.56e-214	0.527148	0.847	0.597	6.18e-210	PSME1	9	cDC1
1.63e-213	1.57325	0.647	0.372	2.83e-209	TXN	9	cDC1
4.52e-199	0.583696	0.517	0.256	7.85e-195	SRSF7	9	cDC1
4.02e-154	0.507669	0.634	0.366	6.98e-150	PPP1R15A	9	cDC1
5.53e-137	0.548139	0.885	0.892	9.59e-133	AC090498.1	9	cDC1
0	4.66819	0.715	0.036	0	SPP1	16	SPP1+ TAM
0	2.95318	0.516	0.031	0	APOC4-APOC2	16	SPP1+ TAM
0	2.09618	0.513	0.129	0	FN1	16	SPP1+ TAM
0	1.94635	0.84	0.243	0	APOC1	16	SPP1+ TAM
0	1.75488	0.818	0.265	0	APOE	16	SPP1+ TAM
0	1.58893	0.98	0.698	0	CTSB	16	SPP1+ TAM
0	1.54546	0.817	0.275	0	C1QC	16	SPP1+ TAM
0	1.49455	0.93	0.643	0	CTSD	16	SPP1+ TAM
0	1.46962	0.789	0.284	0	C1QB	16	SPP1+ TAM
0	1.35958	0.785	0.195	0	TREM2	16	SPP1+ TAM
0	1.34824	0.805	0.319	0	C1QA	16	SPP1+ TAM
0	1.28909	0.715	0.249	0	CTSL	16	SPP1+ TAM
0	1.15382	0.672	0.24	0	ALOX5AP	16	SPP1+ TAM
0	1.14478	0.564	0.17	0	FABP5	16	SPP1+ TAM
0	1.11477	0.587	0.121	0	GPNMB	16	SPP1+ TAM
0	1.01815	0.595	0.18	0	LGMN	16	SPP1+ TAM
0	1.01319	0.899	0.543	0	GLUL	16	SPP1+ TAM
0	1.0035	0.626	0.221	0	C3	16	SPP1+ TAM
0	0.985159	0.905	0.503	0	CD63	16	SPP1+ TAM
0	0.977838	0.978	0.82	0	NPC2	16	SPP1+ TAM
0	0.897274	0.608	0.177	0	A2M	16	SPP1+ TAM
0	0.894425	0.858	0.513	0	CAPG	16	SPP1+ TAM
0	0.891815	0.601	0.152	0	VSIG4	16	SPP1+ TAM
0	0.876996	0.604	0.188	0	CD9	16	SPP1+ TAM
0	0.83523	0.655	0.238	0	RGS1	16	SPP1+ TAM
0	0.834614	0.484	0.116	0	PLTP	16	SPP1+ TAM
0	0.715777	0.592	0.17	0	MSR1	16	SPP1+ TAM
0	0.70181	0.215	0.021	0	HAMP	16	SPP1+ TAM
0	0.688044	0.55	0.155	0	OLR1	16	SPP1+ TAM
0	0.667274	0.574	0.189	0	DAB2	16	SPP1+ TAM
0	0.619863	0.324	0.062	0	HTRA1	16	SPP1+ TAM
0	0.614366	0.154	0.015	0	FCGBP	16	SPP1+ TAM
0	0.604491	0.601	0.209	0	ARHGAP18	16	SPP1+ TAM
0	0.57476	0.526	0.16	0	CD81	16	SPP1+ TAM
0	0.554269	0.494	0.135	0	SLCO2B1	16	SPP1+ TAM
0	0.457317	0.246	0.015	0	APOC2	16	SPP1+ TAM
0	0.455255	0.432	0.115	0	LHFPL2	16	SPP1+ TAM
0	0.452964	0.284	0.052	0	CLEC5A	16	SPP1+ TAM
1.93e-292	0.570522	0.529	0.183	3.34e-288	SLC1A3	16	SPP1+ TAM
1.59e-291	0.620056	0.416	0.12	2.76e-287	OLFML3	16	SPP1+ TAM
3.95e-278	0.777377	0.663	0.297	6.85e-274	LIPA	16	SPP1+ TAM
7.18e-272	0.851938	0.942	0.76	1.25e-267	CD68	16	SPP1+ TAM
4.19e-256	0.778215	0.788	0.457	7.27e-252	PRDX1	16	SPP1+ TAM
2.97e-253	0.610062	0.661	0.31	5.16e-249	LILRB4	16	SPP1+ TAM
1.85e-250	0.620645	0.643	0.294	3.21e-246	FCGR1A	16	SPP1+ TAM
1.64e-249	0.835291	0.97	0.83	2.85e-245	GPX1	16	SPP1+ TAM
5.95e-239	0.490791	0.448	0.154	1.03e-234	GPR34	16	SPP1+ TAM
2.02e-228	0.476821	0.617	0.277	3.5e-224	LAIR1	16	SPP1+ TAM
3.06e-224	0.613643	0.669	0.331	5.31e-220	GSN	16	SPP1+ TAM
8.97e-222	0.538099	0.283	0.074	1.56e-217	NUPR1	16	SPP1+ TAM
3.2e-203	0.452523	0.544	0.233	5.55e-199	AKR1B1	16	SPP1+ TAM
5.13e-198	0.529164	0.619	0.298	8.9e-194	MARCKS	16	SPP1+ TAM
2.82e-197	0.459379	0.544	0.238	4.9e-193	ARL6IP1	16	SPP1+ TAM
2.57e-194	0.674734	0.702	0.406	4.46e-190	CALR	16	SPP1+ TAM
1.27e-191	1.15895	0.712	0.474	2.21e-187	MIF	16	SPP1+ TAM
5.34e-190	0.814765	0.776	0.495	9.27e-186	TUBA1B	16	SPP1+ TAM
9.66e-189	0.522854	0.961	0.887	1.68e-184	LAPTM5	16	SPP1+ TAM
2.36e-183	0.506019	0.597	0.302	4.1e-179	SLC16A3	16	SPP1+ TAM
3.61e-183	0.749553	0.663	0.375	6.26e-179	YWHAH	16	SPP1+ TAM
6.33e-180	0.512322	0.578	0.288	1.1e-175	CREG1	16	SPP1+ TAM
7.68e-176	0.449508	0.575	0.283	1.33e-171	ADAP2	16	SPP1+ TAM
1.33e-174	0.460732	0.28	0.085	2.31e-170	SDS	16	SPP1+ TAM
3.03e-164	0.461102	0.533	0.248	5.27e-160	MS4A4A	16	SPP1+ TAM
1.98e-162	0.503297	0.681	0.394	3.44e-158	CXCL16	16	SPP1+ TAM
3.13e-161	0.511932	0.754	0.502	5.43e-157	ATP6V1F	16	SPP1+ TAM
2.08e-159	1.16302	0.195	0.05	3.6e-155	RNASE1	16	SPP1+ TAM
2.3e-159	0.51718	0.707	0.428	3.99e-155	PLXDC2	16	SPP1+ TAM
1.09e-155	1.19143	0.698	0.429	1.89e-151	HMOX1	16	SPP1+ TAM
7e-155	0.496398	0.267	0.085	1.22e-150	C15orf48	16	SPP1+ TAM
1.72e-146	0.991961	0.414	0.19	2.98e-142	FBP1	16	SPP1+ TAM
9.09e-145	0.578091	0.983	0.936	1.58e-140	HLA-DRB1	16	SPP1+ TAM
4.4e-143	0.904408	1	0.996	7.64e-139	FTL	16	SPP1+ TAM
6.01e-143	0.637702	0.585	0.323	1.04e-138	CD163	16	SPP1+ TAM
3.61e-137	0.552389	0.593	0.321	6.27e-133	SGK1	16	SPP1+ TAM
2.13e-133	0.492318	0.837	0.587	3.69e-129	HLA-DMA	16	SPP1+ TAM
3.7e-133	0.605395	0.355	0.149	6.42e-129	ACP5	16	SPP1+ TAM
1.72e-130	0.624719	0.481	0.238	2.98e-126	DDIT4	16	SPP1+ TAM
4.15e-130	0.815032	0.585	0.373	7.19e-126	LDHA	16	SPP1+ TAM
3.82e-129	0.531924	0.858	0.578	6.63e-125	HLA-DQA1	16	SPP1+ TAM
5.57e-128	0.542704	0.993	0.991	9.67e-124	CD74	16	SPP1+ TAM
1.95e-126	0.484357	0.897	0.656	3.39e-122	HLA-DQB1	16	SPP1+ TAM
1.78e-123	0.473954	0.985	0.931	3.09e-119	HLA-DRA	16	SPP1+ TAM
6.44e-120	0.506875	0.76	0.506	1.12e-115	MAFB	16	SPP1+ TAM
3.41e-118	0.887548	0.513	0.285	5.92e-114	PLIN2	16	SPP1+ TAM
5.19e-117	0.74791	0.811	0.584	9e-113	CD14	16	SPP1+ TAM
1.16e-114	0.527026	0.693	0.452	2.02e-110	CTSC	16	SPP1+ TAM
1.94e-114	0.506612	0.653	0.416	3.37e-110	HSP90B1	16	SPP1+ TAM
2.36e-113	0.8258	0.799	0.63	4.09e-109	CSTB	16	SPP1+ TAM
1.37e-102	0.580915	0.979	0.955	2.38e-98	PSAP	16	SPP1+ TAM
8.48e-102	0.497426	0.89	0.782	1.47e-97	GRN	16	SPP1+ TAM
2.35e-97	0.51003	0.804	0.648	4.08e-93	RNASET2	16	SPP1+ TAM
4.98e-97	0.727538	0.851	0.799	8.65e-93	LGALS1	16	SPP1+ TAM
6.11e-86	0.526455	0.818	0.677	1.06e-81	TPI1	16	SPP1+ TAM
1.57e-81	0.58747	0.679	0.533	2.72e-77	ENO1	16	SPP1+ TAM
1.1e-51	0.508208	0.221	0.114	1.91e-47	MARCO	16	SPP1+ TAM
1.81e-49	0.537623	0.983	0.962	3.13e-45	GAPDH	16	SPP1+ TAM
5.12e-35	0.447016	0.337	0.224	8.88e-31	SLC2A3	16	SPP1+ TAM
2.83e-19	0.48538	0.624	0.581	4.91e-15	LGALS3	16	SPP1+ TAM
4e-14	0.629097	0.494	0.436	6.94e-10	MT2A	16	SPP1+ TAM
7.77e-07	0.660551	0.436	0.516	0.0134744	TIMP1	16	SPP1+ TAM
0	1.8888	0.714	0.046	0	FCER1A	10	cDC2
0	1.30613	0.986	0.573	0	HLA-DQA1	10	cDC2
0	1.29394	0.605	0.089	0	CLEC10A	10	cDC2
0	1.25649	0.515	0.032	0	CD1C	10	cDC2
0	1.19383	0.998	0.8	0	HLA-DPB1	10	cDC2
0	1.02961	0.98	0.653	0	HLA-DQB1	10	cDC2
0	1.02793	0.999	0.845	0	HLA-DPA1	10	cDC2
0	1.01421	0.999	0.931	0	HLA-DRA	10	cDC2
0	0.919111	0.998	0.935	0	HLA-DRB1	10	cDC2
0	0.889982	1	0.99	0	CD74	10	cDC2
0	0.772668	0.995	0.946	0	RPLP0	10	cDC2
0	0.710201	0.993	0.97	0	RPS18	10	cDC2
0	0.678073	0.982	0.877	0	RPS5	10	cDC2
0	0.668439	0.283	0.017	0	CD1E	10	cDC2
0	0.638624	0.633	0.24	0	PPA1	10	cDC2
0	0.634024	0.997	0.982	0	RPS23	10	cDC2
0	0.582233	0.998	0.98	0	RPS3	10	cDC2
0	0.533191	0.581	0.177	0	PLD4	10	cDC2
1.24e-303	0.679507	0.962	0.806	2.15e-299	RPSA	10	cDC2
2.55e-301	0.657968	0.984	0.953	4.42e-297	RPS6	10	cDC2
1.18e-292	0.558226	0.997	0.98	2.05e-288	RPS2	10	cDC2
1.92e-291	0.535651	0.994	0.969	3.33e-287	RPL15	10	cDC2
8.16e-290	0.632282	0.985	0.924	1.42e-285	RPL5	10	cDC2
9.39e-273	0.635191	0.981	0.918	1.63e-268	RPL3	10	cDC2
3.4e-272	0.521956	0.999	0.986	5.89e-268	CST3	10	cDC2
1.66e-269	0.543529	0.997	0.981	2.89e-265	RPS3A	10	cDC2
1.28e-266	0.614506	0.959	0.815	2.23e-262	EEF1B2	10	cDC2
3.99e-265	0.521574	0.999	0.978	6.91e-261	RPL18A	10	cDC2
7.54e-256	0.513758	0.995	0.982	1.31e-251	RPL32	10	cDC2
1.1e-255	0.573868	1	0.997	1.91e-251	EEF1A1	10	cDC2
6.64e-253	0.573031	0.968	0.847	1.15e-248	RPL10A	10	cDC2
4.89e-250	0.478036	0.999	0.994	8.48e-246	RPL10	10	cDC2
3.42e-245	0.610224	0.519	0.204	5.94e-241	FCGR2B	10	cDC2
8.54e-245	0.434668	0.349	0.1	1.48e-240	PKIB	10	cDC2
7.71e-244	0.479835	0.999	0.979	1.34e-239	RPL7A	10	cDC2
2.26e-242	0.479112	0.998	0.987	3.93e-238	RPL19	10	cDC2
2.81e-242	0.47387	0.999	0.99	4.88e-238	RPL13	10	cDC2
1.25e-237	0.605515	0.937	0.584	2.17e-233	HLA-DMA	10	cDC2
1.84e-234	0.4938	0.995	0.973	3.19e-230	RPS7	10	cDC2
3.98e-232	0.4466	0.998	0.984	6.9e-228	RPS15	10	cDC2
5.96e-227	0.576323	0.995	0.978	1.03e-222	RPS27	10	cDC2
1.78e-224	0.50159	0.997	0.977	3.09e-220	RPL37	10	cDC2
6.48e-217	0.524532	0.989	0.967	1.13e-212	RPS4X	10	cDC2
2.19e-216	0.480654	0.98	0.891	3.81e-212	PPIA	10	cDC2
3.12e-212	0.459566	0.999	0.985	5.41e-208	RPS19	10	cDC2
4.41e-210	0.681996	0.784	0.563	7.65e-206	EEF1G	10	cDC2
4.92e-209	0.443091	0.999	0.989	8.54e-205	RPS8	10	cDC2
4.73e-202	0.419677	0.999	0.987	8.2e-198	RPS12	10	cDC2
7.42e-200	0.490888	0.969	0.907	1.29e-195	RPL23A	10	cDC2
1.92e-199	0.418177	0.998	0.984	3.33e-195	RPS14	10	cDC2
5.36e-197	0.461264	0.974	0.901	9.3e-193	RPL35	10	cDC2
2.11e-196	0.565327	0.663	0.331	3.66e-192	GSN	10	cDC2
3.81e-196	0.464188	0.984	0.955	6.61e-192	RPL36	10	cDC2
8.81e-194	0.462243	0.996	0.979	1.53e-189	RPS15A	10	cDC2
6.67e-193	0.524753	0.994	0.966	1.16e-188	RPL26	10	cDC2
7.57e-193	0.431746	0.992	0.96	1.31e-188	RPL14	10	cDC2
4.83e-190	0.420771	0.998	0.979	8.38e-186	RPL18	10	cDC2
6.75e-188	0.414645	0.997	0.984	1.17e-183	RPS24	10	cDC2
2.17e-182	0.419477	0.606	0.292	3.76e-178	HMGN1	10	cDC2
5.24e-182	0.406808	0.993	0.973	9.09e-178	RPL29	10	cDC2
1.91e-175	0.498502	0.928	0.809	3.31e-171	RPL4	10	cDC2
2.5e-175	0.538142	0.989	0.951	4.33e-171	ACTG1	10	cDC2
3.74e-168	0.378551	0.998	0.987	6.49e-164	RPL11	10	cDC2
1.02e-167	0.502848	0.853	0.633	1.77e-163	NME2	10	cDC2
3e-167	0.410022	0.992	0.951	5.21e-163	RPS25	10	cDC2
9.2e-166	0.415233	0.983	0.956	1.6e-161	GNB2L1	10	cDC2
1.31e-162	0.441072	0.757	0.437	2.28e-158	HLA-DMB	10	cDC2
1.67e-159	0.432599	0.507	0.239	2.9e-155	PEA15	10	cDC2
4.07e-159	0.519946	0.922	0.841	7.07e-155	RPS10	10	cDC2
4.28e-159	0.385342	0.996	0.981	7.42e-155	RPL8	10	cDC2
3.39e-157	0.4233	0.977	0.932	5.88e-153	RPL37A	10	cDC2
3.93e-157	0.43732	0.985	0.95	6.81e-153	RPS21	10	cDC2
5.6e-157	0.517922	0.948	0.683	9.72e-153	HLA-DRB5	10	cDC2
1.07e-153	0.478776	0.719	0.464	1.85e-149	EIF3L	10	cDC2
2.24e-152	0.418157	0.495	0.236	3.88e-148	SPINT2	10	cDC2
2.75e-150	0.388342	0.984	0.936	4.77e-146	RPL22	10	cDC2
7.52e-148	0.475084	0.789	0.518	1.3e-143	CTSH	10	cDC2
1.69e-146	0.453817	0.712	0.426	2.93e-142	ALDH2	10	cDC2
5.26e-143	0.505632	0.929	0.82	9.13e-139	RPS29	10	cDC2
9.24e-143	0.382272	0.993	0.967	1.6e-138	RPL35A	10	cDC2
1.19e-138	0.456232	0.716	0.464	2.06e-134	HINT1	10	cDC2
3.29e-135	0.397194	0.933	0.812	5.7e-131	BTF3	10	cDC2
1.05e-133	0.491835	0.677	0.417	1.82e-129	JAML	10	cDC2
3.21e-133	0.505524	0.937	0.89	5.57e-129	AC090498.1	10	cDC2
3.1e-131	0.458769	0.606	0.349	5.38e-127	RNASE6	10	cDC2
4.9e-131	0.425989	0.999	0.997	8.5e-127	ACTB	10	cDC2
4.52e-130	0.38122	0.521	0.263	7.84e-126	IL18	10	cDC2
3.9e-125	0.424325	0.859	0.674	6.77e-121	HNRNPA1	10	cDC2
1.49e-122	0.399983	0.776	0.547	2.58e-118	NPM1	10	cDC2
1.45e-115	0.46555	0.749	0.496	2.52e-111	TUBA1B	10	cDC2
1.23e-114	0.397178	0.838	0.624	2.13e-110	SLC25A5	10	cDC2
4.09e-111	0.43464	0.848	0.655	7.1e-107	C1orf162	10	cDC2
2.8e-109	0.523865	0.789	0.607	4.87e-105	SAMHD1	10	cDC2
5.43e-109	0.436953	0.893	0.795	9.42e-105	RPL17	10	cDC2
2.26e-104	0.407704	0.68	0.463	3.91e-100	GDI2	10	cDC2
3.37e-102	0.392306	0.491	0.256	5.84e-98	LGALS2	10	cDC2
4.56e-46	0.522466	0.519	0.38	7.92e-42	YWHAH	10	cDC2
1.82e-45	0.393696	0.746	0.685	3.16e-41	MS4A6A	10	cDC2
5.64e-43	0.392123	0.634	0.487	9.78e-39	TAGLN2	10	cDC2
4.82e-42	0.376915	0.718	0.622	8.36e-38	ANXA2	10	cDC2
0	3.14239	1	0.547	0	S100A8	1	Classical Mono.1
0	2.67298	0.995	0.324	0	S100A12	1	Classical Mono.1
0	2.39585	0.999	0.587	0	S100A9	1	Classical Mono.1
0	1.5007	0.8	0.372	0	PLBD1	1	Classical Mono.1
0	1.33494	1	0.831	0	S100A6	1	Classical Mono.1
0	1.33185	0.962	0.44	0	VCAN	1	Classical Mono.1
0	1.13934	0.971	0.764	0	TSPO	1	Classical Mono.1
0	0.948089	1	0.839	0	S100A4	1	Classical Mono.1
0	0.87389	0.999	0.962	0	GAPDH	1	Classical Mono.1
0	0.795823	0.644	0.22	0	CDA	1	Classical Mono.1
0	0.795185	0.59	0.176	0	RBP7	1	Classical Mono.1
0	0.574983	0.427	0.094	0	MCEMP1	1	Classical Mono.1
0	0.547932	0.373	0.055	0	PADI4	1	Classical Mono.1
0	0.421655	0.314	0.05	0	2021-03-01	1	Classical Mono.1
8.7e-303	0.74067	0.507	0.142	1.51e-298	CYP1B1	1	Classical Mono.1
3.08e-279	0.794133	0.377	0.087	5.34e-275	FOLR3	1	Classical Mono.1
5.15e-277	0.983764	1	0.888	8.93e-273	LYZ	1	Classical Mono.1
2.31e-269	0.79074	0.624	0.232	4.01e-265	SELL	1	Classical Mono.1
1.74e-240	0.897102	0.969	0.563	3.02e-236	FCN1	1	Classical Mono.1
2.76e-213	0.423309	0.342	0.087	4.79e-209	DYSF	1	Classical Mono.1
2.42e-207	0.864147	0.863	0.608	4.21e-203	MNDA	1	Classical Mono.1
2.63e-203	0.773921	0.837	0.58	4.56e-199	TALDO1	1	Classical Mono.1
3.71e-195	0.44857	0.297	0.071	6.43e-191	CLU	1	Classical Mono.1
6.62e-195	0.644069	0.993	0.943	1.15e-190	H3F3A	1	Classical Mono.1
9.47e-195	0.457718	0.403	0.123	1.64e-190	NFE2	1	Classical Mono.1
1.04e-192	0.736505	0.723	0.407	1.8e-188	PGD	1	Classical Mono.1
1.7e-183	0.538041	0.438	0.152	2.95e-179	EMB	1	Classical Mono.1
3.06e-176	0.703099	0.792	0.467	5.3e-172	CSTA	1	Classical Mono.1
1.12e-174	0.748656	0.788	0.531	1.95e-170	SERPINB1	1	Classical Mono.1
3.04e-170	0.525163	0.508	0.202	5.27e-166	MEGF9	1	Classical Mono.1
1.04e-167	0.393069	0.323	0.092	1.81e-163	CR1	1	Classical Mono.1
3.53e-167	0.514049	0.311	0.087	6.12e-163	RETN	1	Classical Mono.1
1.58e-166	0.477174	0.449	0.166	2.75e-162	MSRB1	1	Classical Mono.1
9.56e-166	0.585129	0.553	0.246	1.66e-161	METTL9	1	Classical Mono.1
8.97e-164	0.546043	0.993	0.954	1.56e-159	OAZ1	1	Classical Mono.1
1.91e-162	0.704311	0.779	0.462	3.31e-158	NCF1	1	Classical Mono.1
5.12e-157	0.503927	0.494	0.203	8.89e-153	ITGAM	1	Classical Mono.1
1.31e-153	0.586215	0.95	0.863	2.27e-149	ARPC1B	1	Classical Mono.1
2.38e-152	0.546942	0.999	0.931	4.13e-148	SH3BGRL3	1	Classical Mono.1
2.77e-150	0.637808	0.649	0.36	4.81e-146	GCA	1	Classical Mono.1
4.26e-145	0.506623	1	0.993	7.39e-141	RPLP1	1	Classical Mono.1
1.49e-144	0.57737	0.585	0.281	2.59e-140	CD36	1	Classical Mono.1
2.93e-141	0.640641	0.853	0.658	5.09e-137	TCEB2	1	Classical Mono.1
1.13e-135	0.502047	0.998	0.946	1.96e-131	VIM	1	Classical Mono.1
1.14e-135	0.355289	0.346	0.117	1.98e-131	RAB27A	1	Classical Mono.1
1.65e-135	0.365405	0.355	0.123	2.86e-131	MGST1	1	Classical Mono.1
6.06e-133	0.550018	0.938	0.803	1.05e-128	ALDOA	1	Classical Mono.1
1.19e-130	0.516336	0.637	0.342	2.07e-126	AGTRAP	1	Classical Mono.1
4.75e-127	0.587589	0.803	0.594	8.24e-123	PKM	1	Classical Mono.1
1.35e-123	0.451935	0.998	0.973	2.34e-119	SERF2	1	Classical Mono.1
4.6e-123	0.654452	0.757	0.485	7.97e-119	STXBP2	1	Classical Mono.1
4.55e-120	0.499956	0.571	0.292	7.89e-116	PLP2	1	Classical Mono.1
3.24e-116	0.460268	0.995	0.962	5.62e-112	ATP5E	1	Classical Mono.1
4.9e-116	0.587678	0.757	0.523	8.5e-112	APLP2	1	Classical Mono.1
1.58e-115	0.521992	0.543	0.279	2.74e-111	HMGB2	1	Classical Mono.1
8.49e-111	0.505645	1	0.981	1.47e-106	RPL39	1	Classical Mono.1
2.66e-108	0.450964	0.991	0.946	4.62e-104	MYL6	1	Classical Mono.1
4.91e-106	0.45978	0.587	0.324	8.53e-102	IL17RA	1	Classical Mono.1
1.62e-101	0.343609	0.362	0.148	2.81e-97	BST1	1	Classical Mono.1
1.04e-100	0.445608	0.47	0.232	1.81e-96	ICAM3	1	Classical Mono.1
1.26e-97	0.426489	0.489	0.243	2.18e-93	CDC42EP3	1	Classical Mono.1
6.74e-97	0.363503	0.373	0.159	1.17e-92	ANPEP	1	Classical Mono.1
9.99e-96	0.362381	0.399	0.178	1.73e-91	FAM200B	1	Classical Mono.1
1.72e-94	0.393571	0.998	0.982	2.99e-90	FAU	1	Classical Mono.1
2.54e-94	0.499495	0.842	0.669	4.41e-90	TKT	1	Classical Mono.1
2.29e-93	0.441515	0.51	0.274	3.97e-89	FBXL5	1	Classical Mono.1
2.38e-93	0.483551	0.932	0.798	4.12e-89	LGALS1	1	Classical Mono.1
9.47e-93	0.395733	0.996	0.971	1.64e-88	RPLP2	1	Classical Mono.1
9.37e-88	0.351101	0.362	0.16	1.63e-83	HEBP2	1	Classical Mono.1
2.81e-86	0.385984	0.998	0.983	4.88e-82	RPS13	1	Classical Mono.1
1.21e-82	0.488249	0.737	0.558	2.1e-78	GMFG	1	Classical Mono.1
6.22e-82	0.402088	0.955	0.907	1.08e-77	COX4I1	1	Classical Mono.1
2.48e-81	0.363624	0.997	0.973	4.3e-77	RPS7	1	Classical Mono.1
2.78e-81	0.437584	0.542	0.326	4.82e-77	NDUFB9	1	Classical Mono.1
2.21e-77	0.351126	0.344	0.157	3.83e-73	IGF2R	1	Classical Mono.1
3.95e-75	0.458633	0.581	0.386	6.86e-71	PGAM1	1	Classical Mono.1
4.64e-71	0.353237	0.995	0.966	8.06e-67	RPL6	1	Classical Mono.1
1.7e-70	0.430873	0.601	0.393	2.96e-66	RCSD1	1	Classical Mono.1
1.84e-70	0.366538	0.481	0.274	3.19e-66	GLIPR2	1	Classical Mono.1
8.78e-70	0.420781	0.618	0.414	1.52e-65	MYO1F	1	Classical Mono.1
1.16e-68	0.428241	0.623	0.428	2.02e-64	CAST	1	Classical Mono.1
5.45e-68	0.427642	0.641	0.434	9.45e-64	FPR1	1	Classical Mono.1
2.08e-65	0.414586	0.907	0.829	3.62e-61	EEF1D	1	Classical Mono.1
7.89e-64	0.366281	0.626	0.413	1.37e-59	CSF3R	1	Classical Mono.1
1.41e-62	0.44024	0.568	0.372	2.44e-58	MYH9	1	Classical Mono.1
1.5e-61	0.347359	0.648	0.431	2.6e-57	SLC11A1	1	Classical Mono.1
7.92e-58	0.370008	0.581	0.397	1.37e-53	GLRX	1	Classical Mono.1
1.14e-57	0.406251	0.759	0.635	1.97e-53	UQCR11	1	Classical Mono.1
6.21e-56	0.404357	0.884	0.8	1.08e-51	ITGB2	1	Classical Mono.1
8.84e-56	0.399409	0.95	0.861	1.53e-51	RPS26	1	Classical Mono.1
7.75e-55	0.353804	0.589	0.412	1.34e-50	C4orf48	1	Classical Mono.1
1.47e-50	0.356518	0.634	0.459	2.54e-46	NCF2	1	Classical Mono.1
1.48e-49	0.352518	0.412	0.246	2.57e-45	SMCHD1	1	Classical Mono.1
5.36e-49	0.41013	0.593	0.435	9.3e-45	TLN1	1	Classical Mono.1
6.36e-49	0.383986	0.581	0.423	1.1e-44	BRI3	1	Classical Mono.1
5.24e-47	0.369435	0.632	0.491	9.09e-43	C14orf2	1	Classical Mono.1
6.94e-47	0.37056	0.703	0.533	1.2e-42	ANXA1	1	Classical Mono.1
1.9e-44	0.42039	0.752	0.677	3.3e-40	TPM3	1	Classical Mono.1
5.69e-43	0.341092	0.756	0.612	9.87e-39	LCP1	1	Classical Mono.1
2.1e-42	0.365724	0.593	0.464	3.64e-38	LAMTOR1	1	Classical Mono.1
0	3.77115	0.818	0.027	0	CXCL10	11	Pro-infla. TAM
0	2.55512	0.58	0.038	0	CXCL9	11	Pro-infla. TAM
0	1.82842	0.818	0.292	0	C1QB	11	Pro-infla. TAM
0	1.82466	0.809	0.284	0	C1QC	11	Pro-infla. TAM
0	1.60791	0.776	0.138	0	GBP1	11	Pro-infla. TAM
0	1.13768	0.64	0.096	0	GBP5	11	Pro-infla. TAM
0	1.08079	0.806	0.331	0	LAP3	11	Pro-infla. TAM
0	1.04684	0.671	0.144	0	SERPING1	11	Pro-infla. TAM
0	1.01989	0.27	0.016	0	UBD	11	Pro-infla. TAM
0	0.994116	0.661	0.126	0	GBP4	11	Pro-infla. TAM
0	0.858423	0.68	0.202	0	RARRES3	11	Pro-infla. TAM
0	0.609481	0.2	0.003	0	CXCL11	11	Pro-infla. TAM
0	0.607473	0.446	0.068	0	ANKRD22	11	Pro-infla. TAM
0	0.601614	0.543	0.118	0	SLAMF8	11	Pro-infla. TAM
0	0.52207	0.297	0.036	0	IL4I1	11	Pro-infla. TAM
1.15e-294	0.952271	0.744	0.264	2e-290	STAT1	11	Pro-infla. TAM
1.09e-282	1.00414	0.762	0.297	1.89e-278	FCGR1A	11	Pro-infla. TAM
2.22e-281	0.602494	0.492	0.114	3.85e-277	LGALS3BP	11	Pro-infla. TAM
6.75e-278	1.55961	0.824	0.327	1.17e-273	C1QA	11	Pro-infla. TAM
4.53e-273	1.08368	0.903	0.486	7.86e-269	PSME2	11	Pro-infla. TAM
5.35e-268	0.632988	0.578	0.164	9.28e-264	EPSTI1	11	Pro-infla. TAM
1.47e-257	0.851708	1	0.998	2.55e-253	B2M	11	Pro-infla. TAM
5.66e-257	1.35413	0.746	0.255	9.82e-253	APOC1	11	Pro-infla. TAM
7.34e-248	0.827899	0.487	0.124	1.27e-243	OLFML3	11	Pro-infla. TAM
1.37e-239	0.667762	0.339	0.066	2.38e-235	IFIT3	11	Pro-infla. TAM
1.08e-236	0.555963	0.495	0.134	1.88e-232	FCGR1B	11	Pro-infla. TAM
5.31e-235	1.53084	0.742	0.275	9.21e-231	APOE	11	Pro-infla. TAM
4.52e-226	1.18678	0.996	0.936	7.84e-222	HLA-DRB1	11	Pro-infla. TAM
7.65e-225	0.600179	0.553	0.168	1.33e-220	TAP1	11	Pro-infla. TAM
2.33e-220	0.966934	0.669	0.226	4.04e-216	C3	11	Pro-infla. TAM
1.27e-219	1.18115	0.953	0.581	2.2e-215	HLA-DQA1	11	Pro-infla. TAM
1.88e-219	0.775528	0.734	0.301	3.26e-215	MARCKS	11	Pro-infla. TAM
1.23e-217	0.545537	0.47	0.127	2.13e-213	ATF5	11	Pro-infla. TAM
2.37e-217	0.542149	0.413	0.101	4.1e-213	CD40	11	Pro-infla. TAM
6.72e-216	1.14983	0.997	0.932	1.17e-211	HLA-DRA	11	Pro-infla. TAM
4.53e-213	1.21942	0.826	0.461	7.85e-209	PRDX1	11	Pro-infla. TAM
1.53e-212	1.05267	0.798	0.411	2.66e-208	FAM26F	11	Pro-infla. TAM
3.51e-201	1.12385	0.961	0.659	6.09e-197	HLA-DQB1	11	Pro-infla. TAM
4.28e-199	1.06292	1	0.991	7.43e-195	CD74	11	Pro-infla. TAM
7.12e-199	0.85911	0.735	0.335	1.24e-194	VAMP5	11	Pro-infla. TAM
1.61e-195	0.577755	0.602	0.213	2.8e-191	GBP2	11	Pro-infla. TAM
1.78e-194	1.09214	0.991	0.848	3.08e-190	HLA-DPA1	11	Pro-infla. TAM
2.33e-194	0.549922	0.352	0.082	4.03e-190	SOCS1	11	Pro-infla. TAM
1.37e-191	0.621806	0.713	0.307	2.38e-187	UBE2L6	11	Pro-infla. TAM
8.28e-182	0.789377	0.964	0.823	1.44e-177	NPC2	11	Pro-infla. TAM
2.31e-181	0.859736	0.259	0.049	4e-177	IFI27	11	Pro-infla. TAM
1.11e-173	0.963493	0.981	0.803	1.93e-169	HLA-DPB1	11	Pro-infla. TAM
2.4e-166	0.766186	0.928	0.59	4.17e-162	HLA-DMA	11	Pro-infla. TAM
8.67e-163	0.680251	0.303	0.072	1.5e-158	IFIT2	11	Pro-infla. TAM
4.93e-161	0.81348	0.857	0.51	8.55e-157	CD63	11	Pro-infla. TAM
4.05e-160	0.677798	0.45	0.136	7.02e-156	FN1	11	Pro-infla. TAM
3.26e-156	0.799075	0.333	0.086	5.65e-152	C15orf48	11	Pro-infla. TAM
4.06e-153	0.73585	0.994	0.966	7.05e-149	HLA-A	11	Pro-infla. TAM
5.44e-153	0.818115	0.526	0.188	9.45e-149	LGMN	11	Pro-infla. TAM
8.73e-150	0.658046	0.806	0.447	1.52e-145	PSMB9	11	Pro-infla. TAM
1.95e-148	1.08094	0.93	0.688	3.39e-144	HLA-DRB5	11	Pro-infla. TAM
1.77e-146	0.70493	0.7	0.336	3.07e-142	GSN	11	Pro-infla. TAM
3.58e-145	0.746995	0.743	0.378	6.21e-141	YWHAH	11	Pro-infla. TAM
6e-142	0.644104	0.665	0.316	1.04e-137	LILRB4	11	Pro-infla. TAM
5.12e-140	0.603564	0.996	0.981	8.88e-136	HLA-C	11	Pro-infla. TAM
3.56e-132	0.577331	0.684	0.346	6.17e-128	AKR1A1	11	Pro-infla. TAM
7.46e-131	0.89552	0.924	0.704	1.3e-126	CTSB	11	Pro-infla. TAM
9.45e-131	0.759987	0.653	0.322	1.64e-126	WARS	11	Pro-infla. TAM
2.23e-128	0.973788	0.776	0.454	3.86e-124	CTSC	11	Pro-infla. TAM
3.34e-123	0.586797	0.789	0.472	5.8e-119	BST2	11	Pro-infla. TAM
6.88e-122	0.526617	0.75	0.419	1.19e-117	POMP	11	Pro-infla. TAM
6.45e-118	0.511472	0.492	0.186	1.12e-113	A2M	11	Pro-infla. TAM
4.34e-114	0.590926	0.713	0.401	7.52e-110	PDIA3	11	Pro-infla. TAM
4.39e-113	0.536148	0.773	0.442	7.62e-109	HLA-DMB	11	Pro-infla. TAM
4.73e-112	0.598206	0.577	0.259	8.21e-108	CTSL	11	Pro-infla. TAM
1.72e-110	0.526145	0.646	0.332	2.99e-106	RASSF4	11	Pro-infla. TAM
2.05e-105	0.748779	0.746	0.462	3.56e-101	TMEM176B	11	Pro-infla. TAM
3.37e-103	0.744229	0.56	0.256	5.85e-99	HLA-DQA2	11	Pro-infla. TAM
4.83e-102	0.548607	0.462	0.191	8.38e-98	IFI6	11	Pro-infla. TAM
1.91e-101	0.823692	0.727	0.433	3.31e-97	MT2A	11	Pro-infla. TAM
1.03e-99	0.58907	0.158	0.032	1.78e-95	CCL4L2	11	Pro-infla. TAM
1.69e-99	0.631556	0.709	0.411	2.94e-95	CALR	11	Pro-infla. TAM
1.03e-97	0.636804	0.922	0.764	1.79e-93	CD68	11	Pro-infla. TAM
9.31e-97	0.742584	0.591	0.324	1.61e-92	IRF1	11	Pro-infla. TAM
1.49e-96	0.582028	0.789	0.522	2.58e-92	CTSH	11	Pro-infla. TAM
1.11e-93	0.481149	0.999	0.995	1.92e-89	HLA-B	11	Pro-infla. TAM
3.19e-92	0.638672	0.782	0.499	5.53e-88	TUBA1B	11	Pro-infla. TAM
4.73e-92	0.829298	0.733	0.455	8.2e-88	SOD2	11	Pro-infla. TAM
1.79e-91	0.816147	0.643	0.376	3.1e-87	PLEK	11	Pro-infla. TAM
1.41e-90	0.644413	0.834	0.551	2.45e-86	GLUL	11	Pro-infla. TAM
5.67e-88	0.514717	0.775	0.485	9.85e-84	CTSZ	11	Pro-infla. TAM
1.12e-85	0.466663	0.545	0.247	1.94e-81	RGS1	11	Pro-infla. TAM
1.39e-82	0.509532	0.785	0.542	2.41e-78	SYNGR2	11	Pro-infla. TAM
4.16e-78	0.497342	0.664	0.382	7.22e-74	LITAF	11	Pro-infla. TAM
1.84e-77	0.543314	0.777	0.52	3.19e-73	CAPG	11	Pro-infla. TAM
2.71e-76	0.633848	0.554	0.311	4.71e-72	TNFSF10	11	Pro-infla. TAM
1.82e-70	0.547211	0.869	0.683	3.16e-66	MS4A6A	11	Pro-infla. TAM
1.92e-68	0.694559	0.235	0.081	3.34e-64	CCL4	11	Pro-infla. TAM
3.69e-67	0.528254	0.752	0.51	6.4e-63	IGSF6	11	Pro-infla. TAM
4.03e-65	0.529675	0.896	0.717	6.99e-61	TYMP	11	Pro-infla. TAM
1.91e-61	0.535816	0.581	0.343	3.31e-57	TMEM176A	11	Pro-infla. TAM
8.85e-56	0.472106	0.292	0.125	1.53e-51	MX1	11	Pro-infla. TAM
1.34e-52	0.491335	0.911	0.834	2.32e-48	GPX1	11	Pro-infla. TAM
4.28e-52	0.564542	0.349	0.169	7.43e-48	ISG15	11	Pro-infla. TAM
1.09e-38	0.542468	0.78	0.651	1.9e-34	CTSD	11	Pro-infla. TAM
0	3.63133	0.405	0.002	0	PTGDS	17	pDC
0	3.29636	0.815	0.005	0	GZMB	17	pDC
0	2.60749	0.769	0.001	0	JCHAIN	17	pDC
0	2.60529	0.826	0.182	0	IRF7	17	pDC
0	2.42899	0.808	0.032	0	ITM2C	17	pDC
0	2.21278	0.794	0.017	0	LILRA4	17	pDC
0	2.20639	0.848	0.179	0	PLD4	17	pDC
0	2.09357	0.817	0.216	0	IRF8	17	pDC
0	1.92565	0.371	0.001	0	TCL1A	17	pDC
0	1.85205	0.727	0.011	0	CLIC3	17	pDC
0	1.83929	0.795	0.059	0	UGCG	17	pDC
0	1.74807	0.79	0.113	0	CCDC50	17	pDC
0	1.66443	0.777	0.094	0	TCF4	17	pDC
0	1.63923	0.887	0.447	0	SEC61B	17	pDC
0	1.62995	0.731	0.016	0	C12orf75	17	pDC
0	1.62828	0.753	0.169	0	APP	17	pDC
0	1.57267	0.7	0.001	0	MZB1	17	pDC
0	1.55196	0.819	0.22	0	PLAC8	17	pDC
0	1.49028	0.78	0.157	0	SERPINF1	17	pDC
0	1.47227	0.653	0.003	0	DERL3	17	pDC
0	1.44307	0.614	0.015	0	CXCR3	17	pDC
0	1.43193	0.723	0.06	0	IL3RA	17	pDC
0	1.41022	0.862	0.244	0	ALOX5AP	17	pDC
0	1.39785	0.466	0.088	0	LTB	17	pDC
0	1.3528	0.69	0.014	0	TSPAN13	17	pDC
0	1.34553	0.665	0.047	0	PPP1R14B	17	pDC
0	1.33887	0.635	0.005	0	TPM2	17	pDC
0	1.31027	0.685	0.015	0	SPIB	17	pDC
0	1.28806	0.826	0.345	0	SPCS1	17	pDC
0	1.25741	0.668	0.017	0	C1orf186	17	pDC
0	1.22117	0.615	0.001	0	FAM129C	17	pDC
0	1.22001	0.601	0.003	0	IGKC	17	pDC
0	1.20979	0.66	0.003	0	CLEC4C	17	pDC
0	1.13373	0.587	0	0	LRRC26	17	pDC
0	1.128	0.644	0.059	0	PTPRCAP	17	pDC
0	1.12166	0.66	0.088	0	CYB561A3	17	pDC
0	1.09561	0.68	0.089	0	STMN1	17	pDC
0	1.04288	0.76	0.291	0	PLP2	17	pDC
0	1.02806	0.549	0.002	0	PTCRA	17	pDC
0	1.0223	0.4	0.024	0	RASD1	17	pDC
0	0.996012	0.549	0.079	0	ERN1	17	pDC
0	0.994353	0.689	0.196	0	VIMP	17	pDC
0	0.92929	0.595	0.028	0	BCL11A	17	pDC
0	0.920771	0.549	0.003	0	MAP1A	17	pDC
0	0.920712	0.535	0.003	0	SMPD3	17	pDC
0	0.899007	0.426	0	0	SCT	17	pDC
0	0.859654	0.402	0.022	0	IRF4	17	pDC
0	0.800916	0.535	0.048	0	PPM1K	17	pDC
0	0.800331	0.528	0.064	0	OFD1	17	pDC
0	0.79423	0.554	0.055	0	BLNK	17	pDC
0	0.782867	0.478	0	0	PTPRS	17	pDC
0	0.767002	0.519	0.034	0	DNASE1L3	17	pDC
0	0.743239	0.444	0.009	0	TRAF4	17	pDC
0	0.729793	0.5	0.07	0	NUCB2	17	pDC
0	0.716325	0.398	0.002	0	LAMP5	17	pDC
0	0.703964	0.39	0.005	0	LINC00996	17	pDC
0	0.694597	0.415	0.018	0	ZFAT	17	pDC
0	0.660814	0.374	0.053	0	SLC7A5	17	pDC
0	0.655337	0.43	0.031	0	RUNX2	17	pDC
0	0.653588	0.438	0.035	0	TNFRSF21	17	pDC
0	0.641447	0.479	0.077	0	IDH3A	17	pDC
0	0.636096	0.434	0.026	0	SEL1L3	17	pDC
7.85e-307	0.917942	0.647	0.196	1.36e-302	C9orf142	17	pDC
1.6e-288	0.728418	0.587	0.163	2.77e-284	PHB	17	pDC
3.5e-288	1.20632	0.845	0.417	6.07e-284	HSP90B1	17	pDC
4.39e-265	0.882776	0.688	0.233	7.62e-261	SELL	17	pDC
1.45e-257	0.951147	0.929	0.614	2.51e-253	MYL12A	17	pDC
5.8e-251	0.948416	0.856	0.465	1.01e-246	HINT1	17	pDC
1.72e-248	0.879862	0.796	0.386	2.99e-244	PARK7	17	pDC
2.65e-245	1.03837	0.902	0.588	4.6e-241	PPIB	17	pDC
1.9e-238	1.22385	0.858	0.486	3.29e-234	TAGLN2	17	pDC
4.71e-235	1.23701	0.775	0.377	8.18e-231	TXN	17	pDC
2.11e-232	0.988929	0.879	0.505	3.67e-228	UCP2	17	pDC
1.27e-231	0.998173	0.869	0.427	2.2e-227	HERPUD1	17	pDC
1.68e-229	0.68699	0.598	0.196	2.92e-225	UBE2J1	17	pDC
2.95e-229	0.932009	0.988	0.947	5.11e-225	RPLP0	17	pDC
1.23e-213	0.879131	0.987	0.919	2.14e-209	RPL3	17	pDC
5.37e-211	0.863377	0.833	0.487	9.31e-207	SSR4	17	pDC
3.1e-209	1.27614	0.525	0.16	5.37e-205	GPR183	17	pDC
2.97e-206	0.649689	0.646	0.238	5.15e-202	LDHB	17	pDC
5.07e-196	0.697783	0.572	0.199	8.8e-192	XBP1	17	pDC
8.85e-188	0.764861	0.917	0.684	1.54e-183	SRP14	17	pDC
1.16e-173	0.73317	0.993	0.979	2.02e-169	RPS27	17	pDC
1.59e-173	1.04183	0.513	0.178	2.76e-169	SOX4	17	pDC
3.12e-170	0.693287	0.962	0.879	5.41e-166	RPS5	17	pDC
5.27e-169	0.753806	0.72	0.352	9.14e-165	RNASE6	17	pDC
1.17e-168	0.775706	0.788	0.477	2.03e-164	ERP29	17	pDC
2.15e-167	0.649839	0.994	0.987	3.72e-163	RPS12	17	pDC
3.53e-164	0.699351	0.99	0.981	6.12e-160	RPS3A	17	pDC
4.08e-145	0.689156	0.955	0.808	7.08e-141	RPSA	17	pDC
3.02e-142	0.717634	0.593	0.24	5.25e-138	DDIT4	17	pDC
1.41e-137	0.660005	0.655	0.33	2.45e-133	SEC61G	17	pDC
2.41e-135	0.667013	0.636	0.311	4.18e-131	CD164	17	pDC
2.28e-123	0.741354	0.674	0.375	3.96e-119	PLEK	17	pDC
4.81e-115	0.710835	0.112	0.015	8.34e-111	GNLY	17	pDC
4.55e-88	0.853416	0.565	0.294	7.89e-84	BTG2	17	pDC
1.17e-64	0.646578	0.236	0.084	2.03e-60	HIST2H2AA4	17	pDC
1.38e-38	0.724397	0.483	0.326	2.39e-34	CXCR4	17	pDC
1.18e-36	0.763669	0.248	0.122	2.05e-32	NKG7	17	pDC
6.62e-21	0.913686	0.278	0.168	1.15e-16	AREG	17	pDC
0	4.16041	0.993	0.164	0	MTRNR2L12	19	Low quality
0	0.80546	0.455	0.02	0	MTRNR2L8	19	Low quality
1.32e-199	1.78604	0.999	0.971	2.29e-195	MT-ATP6	19	Low quality
1.08e-87	1.08487	0.96	0.877	1.88e-83	MT-ND5	19	Low quality
1.31e-85	1.05809	1	0.994	2.27e-81	MT-CO1	19	Low quality
6.17e-83	0.88915	0.989	0.964	1.07e-78	MT-ND4	19	Low quality
5.22e-75	0.781844	0.991	0.962	9.05e-71	MT-ND1	19	Low quality
1.45e-64	0.864558	1	0.993	2.52e-60	MT-CO3	19	Low quality
1.55e-62	1.0233	0.996	0.984	2.7e-58	MT-CYB	19	Low quality
8.94e-59	0.366354	0.126	0.026	1.55e-54	RP11-290D2.6	19	Low quality
3.19e-56	0.621637	0.954	0.87	5.54e-52	MT-ND2	19	Low quality
1.72e-51	0.490849	0.521	0.259	2.98e-47	HLA-DQA2	19	Low quality
6.33e-41	0.432072	0.428	0.229	1.1e-36	ATG16L2	19	Low quality
1.79e-38	0.733679	1	0.994	3.1e-34	MT-CO2	19	Low quality
5.96e-38	0.796233	0.511	0.329	1.03e-33	MT-ND6	19	Low quality
1.09e-37	0.948908	0.953	0.948	1.88e-33	MT-ND4L	19	Low quality
3.27e-33	0.470819	0.459	0.277	5.67e-29	SSH2	19	Low quality
9.84e-32	0.345003	0.858	0.69	1.71e-27	HLA-DRB5	19	Low quality
5.61e-31	0.725969	0.397	0.23	9.73e-27	PDK4	19	Low quality
2.8e-28	0.947589	0.999	0.993	4.86e-24	MALAT1	19	Low quality
1.62e-26	0.451985	0.716	0.552	2.82e-22	TSC22D3	19	Low quality
1.01e-25	0.386624	0.354	0.203	1.75e-21	MTSS1	19	Low quality
1.46e-25	0.349809	0.409	0.253	2.54e-21	FGD2	19	Low quality
4.5e-25	0.49156	0.838	0.939	7.8e-21	RPL41	19	Low quality
4.64e-23	0.642915	0.994	0.989	8.06e-19	MT-ND3	19	Low quality
8.92e-22	0.372541	0.491	0.333	1.55e-17	RSRP1	19	Low quality
7.09e-21	0.470649	0.56	0.416	1.23e-16	CSF3R	19	Low quality
3.96e-20	0.295135	0.407	0.26	6.87e-16	PNISR	19	Low quality
5.6e-20	0.351997	0.504	0.355	9.72e-16	CELF2	19	Low quality
1.05e-19	0.507402	0.386	0.263	1.83e-15	LGALS2	19	Low quality
1.3e-19	0.439317	0.791	0.711	2.26e-15	ZFP36L2	19	Low quality
2.16e-19	0.273327	0.578	0.416	3.75e-15	MYO1F	19	Low quality
1.14e-18	0.649557	0.917	0.834	1.98e-14	NEAT1	19	Low quality
1.53e-17	0.329021	0.521	0.378	2.66e-13	VMP1	19	Low quality
7.52e-16	0.403003	0.551	0.437	1.31e-11	PLXDC2	19	Low quality
2.54e-15	0.255559	0.664	0.521	4.41e-11	AHNAK	19	Low quality
5.66e-15	0.261985	0.326	0.214	9.83e-11	DAPK1	19	Low quality
7.32e-15	0.488876	0.968	0.933	1.27e-10	SAT1	19	Low quality
1.75e-14	0.340997	0.426	0.306	3.04e-10	DPYD	19	Low quality
2.27e-14	0.288205	0.485	0.365	3.93e-10	TCIRG1	19	Low quality
6.16e-13	0.256862	0.469	0.349	1.07e-08	DDX17	19	Low quality
1.91e-12	0.286982	0.451	0.334	3.32e-08	USP15	19	Low quality
3.13e-12	0.270106	0.354	0.25	5.43e-08	RNF144B	19	Low quality
5.06e-12	0.266656	0.146	0.078	8.78e-08	XIST	19	Low quality
4.72e-11	0.306464	0.819	0.772	8.19e-07	TXNIP	19	Low quality
6.78e-11	0.397323	0.615	0.524	1.18e-06	MCL1	19	Low quality
6.97e-11	0.370717	0.57	0.482	1.21e-06	ZEB2	19	Low quality
3.13e-10	0.34821	0.278	0.194	5.43e-06	SLC1A3	19	Low quality
3.51e-10	0.252386	0.419	0.324	6.09e-06	FUS	19	Low quality
1.52e-09	0.255969	0.57	0.485	2.64e-05	FGR	19	Low quality
9.81e-09	0.306223	0.36	0.269	0.000170263	NFKBIZ	19	Low quality
1.14e-08	0.255432	0.832	0.755	0.000198655	DUSP1	19	Low quality
2.41e-08	0.26804	0.548	0.468	0.000417499	NCF1	19	Low quality
3e-07	0.250699	0.406	0.329	0.0051993	STK17B	19	Low quality
6.51e-07	0.28606	0.512	0.435	0.0112898	SLC11A1	19	Low quality
0	4.09983	0.995	0.042	0	RNASE1	8	TR Mac.3
0	2.57874	0.791	0.089	0	SEPP1	8	TR Mac.3
0	1.91427	0.979	0.327	0	C1QA	8	TR Mac.3
0	1.78115	0.979	0.293	0	C1QB	8	TR Mac.3
0	1.75939	0.688	0.121	0	PLTP	8	TR Mac.3
0	1.70594	0.759	0.096	0	FOLR2	8	TR Mac.3
0	1.64076	0.977	0.285	0	C1QC	8	TR Mac.3
0	1.22937	0.735	0.196	0	DAB2	8	TR Mac.3
0	1.09904	0.504	0.074	0	MRC1	8	TR Mac.3
0	0.788907	0.238	0.005	0	LYVE1	8	TR Mac.3
1.29e-279	1.10942	0.654	0.161	2.24e-275	VSIG4	8	TR Mac.3
7.4e-254	1.18794	0.759	0.252	1.28e-249	MS4A4A	8	TR Mac.3
1.1e-241	0.79977	0.584	0.142	1.91e-237	SLCO2B1	8	TR Mac.3
1.57e-236	1.20609	0.678	0.188	2.73e-232	LGMN	8	TR Mac.3
3.7e-227	1.03885	0.894	0.276	6.43e-223	APOE	8	TR Mac.3
6.83e-211	1.00108	0.643	0.186	1.18e-206	A2M	8	TR Mac.3
1.24e-198	0.842033	0.581	0.168	2.15e-194	CD81	8	TR Mac.3
4.36e-196	0.481691	0.328	0.056	7.57e-192	MAF	8	TR Mac.3
5.45e-186	0.899731	0.383	0.077	9.46e-182	NUPR1	8	TR Mac.3
6.54e-182	1.35531	0.649	0.227	1.14e-177	PDK4	8	TR Mac.3
4.27e-176	1.23829	0.944	0.705	7.41e-172	CTSB	8	TR Mac.3
5.09e-172	0.561535	0.368	0.076	8.83e-168	PMP22	8	TR Mac.3
9.6e-167	1.01967	0.596	0.21	1.67e-162	STAB1	8	TR Mac.3
3.56e-162	0.712015	0.502	0.133	6.17e-158	GPNMB	8	TR Mac.3
7.47e-160	1.21229	0.725	0.327	1.3e-155	CD163	8	TR Mac.3
2.9e-158	0.499465	0.772	0.258	5.03e-154	APOC1	8	TR Mac.3
1.09e-153	1.29096	0.526	0.168	1.9e-149	SLC40A1	8	TR Mac.3
1.3e-151	0.489488	0.442	0.113	2.25e-147	MERTK	8	TR Mac.3
2.13e-149	0.580423	0.448	0.121	3.7e-145	CD59	8	TR Mac.3
1.57e-147	0.722402	0.522	0.159	2.72e-143	GPR34	8	TR Mac.3
6.07e-142	0.993997	0.88	0.648	1.05e-137	FCGRT	8	TR Mac.3
1.54e-132	0.870386	0.649	0.26	2.68e-128	CTSL	8	TR Mac.3
2.72e-129	0.742365	0.554	0.196	4.72e-125	CPM	8	TR Mac.3
3.19e-126	1.32594	1	0.996	5.53e-122	FTL	8	TR Mac.3
5.94e-124	0.870269	0.844	0.513	1.03e-119	CD63	8	TR Mac.3
3.37e-123	0.60748	0.448	0.14	5.85e-119	GYPC	8	TR Mac.3
9e-117	0.999419	0.856	0.557	1.56e-112	MS4A7	8	TR Mac.3
7.75e-114	0.531812	0.522	0.18	1.35e-109	MSR1	8	TR Mac.3
8.7e-111	0.663716	0.587	0.239	1.51e-106	AKR1B1	8	TR Mac.3
2.2e-106	0.888701	0.61	0.248	3.81e-102	RGS1	8	TR Mac.3
3.17e-104	0.673712	0.952	0.824	5.49e-100	NPC2	8	TR Mac.3
4.64e-103	0.731849	0.641	0.302	8.06e-99	PLD3	8	TR Mac.3
5.37e-103	1.08613	0.446	0.163	9.32e-99	F13A1	8	TR Mac.3
9.76e-103	0.774397	0.929	0.765	1.69e-98	CD68	8	TR Mac.3
1.83e-96	0.902094	0.835	0.552	3.17e-92	GLUL	8	TR Mac.3
3.46e-96	0.699903	0.644	0.306	6.01e-92	LIPA	8	TR Mac.3
1.09e-95	0.452398	0.415	0.139	1.89e-91	TSPAN4	8	TR Mac.3
1.29e-95	0.539703	0.508	0.191	2.24e-91	SLC1A3	8	TR Mac.3
2.42e-95	0.540614	0.407	0.136	4.21e-91	FUCA1	8	TR Mac.3
1.61e-94	0.651336	0.545	0.211	2.79e-90	TREM2	8	TR Mac.3
2.22e-91	0.896794	0.868	0.65	3.86e-87	CTSD	8	TR Mac.3
1.71e-86	0.82245	0.8	0.43	2.96e-82	HSPB1	8	TR Mac.3
4.56e-84	0.505443	0.52	0.219	7.91e-80	ARHGAP18	8	TR Mac.3
3.2e-81	0.592178	0.762	0.391	5.55e-77	FCGR3A	8	TR Mac.3
3.02e-80	0.721542	0.946	0.834	5.24e-76	GPX1	8	TR Mac.3
6.71e-79	0.96734	0.629	0.326	1.16e-74	GADD45B	8	TR Mac.3
6.7e-73	0.438924	0.487	0.21	1.16e-68	CD84	8	TR Mac.3
7.59e-68	0.773909	0.517	0.231	1.32e-63	C3	8	TR Mac.3
5.74e-66	0.844614	0.775	0.464	9.96e-62	JUN	8	TR Mac.3
1.62e-65	0.768929	0.784	0.511	2.81e-61	MAFB	8	TR Mac.3
6.46e-65	0.428747	0.39	0.15	1.12e-60	SERPING1	8	TR Mac.3
1.42e-62	0.616857	0.867	0.684	2.46e-58	MS4A6A	8	TR Mac.3
4.31e-58	0.761469	0.821	0.589	7.48e-54	CD14	8	TR Mac.3
1.43e-57	0.512423	0.307	0.112	2.49e-53	LMNA	8	TR Mac.3
1.8e-57	0.506929	0.725	0.465	3.11e-53	PRDX1	8	TR Mac.3
2.62e-53	0.570717	0.525	0.296	4.54e-49	CREG1	8	TR Mac.3
7.05e-52	0.698	0.703	0.453	1.22e-47	RHOB	8	TR Mac.3
8.83e-51	0.628948	0.694	0.457	1.53e-46	CTSC	8	TR Mac.3
1.6e-46	0.436287	0.927	0.734	2.77e-42	HSP90AA1	8	TR Mac.3
9.13e-44	0.447905	0.54	0.321	1.58e-39	SNX6	8	TR Mac.3
3.07e-43	0.5939	0.719	0.502	5.33e-39	TUBA1B	8	TR Mac.3
7.27e-42	0.450813	0.998	0.991	1.26e-37	CD74	8	TR Mac.3
8.44e-42	0.46627	0.703	0.42	1.47e-37	DNAJB1	8	TR Mac.3
2.4e-41	0.549382	0.646	0.442	4.17e-37	FCGR2A	8	TR Mac.3
2.17e-40	0.455788	0.812	0.593	3.76e-36	HLA-DMA	8	TR Mac.3
2.73e-40	0.479854	0.769	0.553	4.74e-36	UBB	8	TR Mac.3
1.27e-38	0.479326	0.327	0.152	2.21e-34	EGR1	8	TR Mac.3
5.59e-38	0.559299	0.641	0.432	9.71e-34	HERPUD1	8	TR Mac.3
5.75e-38	0.594478	0.943	0.881	9.98e-34	ITM2B	8	TR Mac.3
8.12e-36	0.46534	0.808	0.581	1.41e-31	HSPA1A	8	TR Mac.3
2.84e-35	0.426155	0.707	0.522	4.93e-31	SDCBP	8	TR Mac.3
2.66e-34	0.916944	0.617	0.436	4.62e-30	HMOX1	8	TR Mac.3
1.57e-33	0.55906	0.213	0.082	2.73e-29	CCL4	8	TR Mac.3
1.99e-33	0.576115	0.477	0.29	3.46e-29	FOSB	8	TR Mac.3
2.87e-33	0.59472	0.251	0.116	4.98e-29	MARCO	8	TR Mac.3
8.81e-32	0.450114	0.959	0.933	1.53e-27	HLA-DRA	8	TR Mac.3
1.54e-31	0.431489	0.626	0.448	2.67e-27	CSF1R	8	TR Mac.3
5.6e-30	0.464593	0.947	0.87	9.72e-26	MT-ND2	8	TR Mac.3
2.65e-29	0.612251	0.15	0.052	4.59e-25	IFI27	8	TR Mac.3
2.94e-29	0.439299	0.8	0.615	5.11e-25	HSP90AB1	8	TR Mac.3
9.1e-29	0.670886	0.805	0.691	1.58e-24	HLA-DRB5	8	TR Mac.3
4.59e-24	0.459383	0.629	0.489	7.96e-20	CTSZ	8	TR Mac.3
5.6e-22	0.427049	0.312	0.174	9.71e-18	ZNF331	8	TR Mac.3
5.13e-19	0.428276	0.752	0.628	8.91e-15	CFD	8	TR Mac.3
6.02e-19	0.556403	0.191	0.092	1.05e-14	CCL3	8	TR Mac.3
6.46e-19	0.509444	0.378	0.243	1.12e-14	ATF3	8	TR Mac.3
2.13e-16	0.55436	0.203	0.108	3.7e-12	THBS1	8	TR Mac.3
1.61e-12	0.533922	0.411	0.317	2.79e-08	HSPA5	8	TR Mac.3
2.58e-09	0.476665	0.832	0.797	4.48e-05	FOS	8	TR Mac.3
1.2e-07	0.479922	0.936	0.903	0.00207519	MT-ATP8	8	TR Mac.3
0	2.53623	1	0.996	0	FTL	15	GPNMB+ TAM
0	1.74505	0.902	0.256	0	APOC1	15	GPNMB+ TAM
3.08e-300	1.33502	0.624	0.132	5.34e-296	GPNMB	15	GPNMB+ TAM
8.29e-299	0.464688	0.284	0.029	1.44e-294	SLC48A1	15	GPNMB+ TAM
3.56e-272	0.474686	0.265	0.027	6.17e-268	OTOA	15	GPNMB+ TAM
3.18e-248	0.972614	0.164	0.011	5.52e-244	CCL18	15	GPNMB+ TAM
1.45e-235	3.52823	0.827	0.434	2.51e-231	HMOX1	15	GPNMB+ TAM
1.91e-221	2.10934	0.914	0.65	3.31e-217	CTSD	15	GPNMB+ TAM
2.95e-221	1.4918	0.647	0.189	5.11e-217	LGMN	15	GPNMB+ TAM
3.49e-216	1.31651	0.869	0.277	6.06e-212	APOE	15	GPNMB+ TAM
1.9e-214	0.984551	0.41	0.077	3.3e-210	NUPR1	15	GPNMB+ TAM
6.7e-204	1.50068	0.853	0.463	1.16e-199	PRDX1	15	GPNMB+ TAM
4e-191	1.58219	0.894	0.552	6.94e-187	GLUL	15	GPNMB+ TAM
7.22e-191	1.77853	0.682	0.26	1.25e-186	CTSL	15	GPNMB+ TAM
6.63e-180	1.3812	0.58	0.179	1.15e-175	FABP5	15	GPNMB+ TAM
4.81e-175	1.19286	0.998	0.997	8.35e-171	FTH1	15	GPNMB+ TAM
3.15e-169	0.854233	0.399	0.088	5.47e-165	SDS	15	GPNMB+ TAM
2.06e-151	0.996115	0.821	0.287	3.57e-147	C1QC	15	GPNMB+ TAM
1.42e-145	1.15108	0.746	0.379	2.47e-141	TXN	15	GPNMB+ TAM
4.39e-141	0.675271	0.499	0.155	7.61e-137	NPL	15	GPNMB+ TAM
7.23e-139	0.918951	0.666	0.294	1.25e-134	CREG1	15	GPNMB+ TAM
1e-134	1.59609	0.863	0.706	1.74e-130	CTSB	15	GPNMB+ TAM
3.74e-133	0.773273	0.571	0.198	6.48e-129	DAB2	15	GPNMB+ TAM
2.95e-132	1.45376	0.866	0.633	5.13e-128	CSTB	15	GPNMB+ TAM
4.25e-129	0.832229	0.48	0.152	7.38e-125	ACP5	15	GPNMB+ TAM
1.32e-128	0.908455	0.788	0.296	2.3e-124	C1QB	15	GPNMB+ TAM
8e-110	1.21496	0.825	0.58	1.39e-105	LGALS3	15	GPNMB+ TAM
2.77e-108	0.448722	0.303	0.074	4.8e-104	MGLL	15	GPNMB+ TAM
1.03e-107	0.983775	0.782	0.514	1.79e-103	CD63	15	GPNMB+ TAM
1.49e-106	0.489006	0.334	0.089	2.58e-102	VAT1	15	GPNMB+ TAM
2.79e-106	0.58773	0.251	0.052	4.85e-102	RNASE1	15	GPNMB+ TAM
3.8e-105	1.0474	0.881	0.765	6.59e-101	CD68	15	GPNMB+ TAM
1.11e-102	0.756196	0.788	0.33	1.93e-98	C1QA	15	GPNMB+ TAM
8.78e-100	0.858789	0.64	0.306	1.52e-95	LIPA	15	GPNMB+ TAM
1.82e-94	0.899269	0.807	0.522	3.16e-90	CAPG	15	GPNMB+ TAM
3.38e-89	0.390017	0.29	0.077	5.86e-85	PMP22	15	GPNMB+ TAM
3.56e-87	0.79458	0.95	0.834	6.17e-83	GPX1	15	GPNMB+ TAM
7.18e-87	0.469327	0.374	0.122	1.25e-82	CD59	15	GPNMB+ TAM
1.37e-84	0.479859	0.268	0.071	2.38e-80	PLA2G7	15	GPNMB+ TAM
7.81e-82	0.697681	0.382	0.136	1.35e-77	FUCA1	15	GPNMB+ TAM
3.95e-79	0.564602	0.321	0.095	6.85e-75	SEPP1	15	GPNMB+ TAM
2.94e-75	0.5603	0.52	0.212	5.1e-71	TREM2	15	GPNMB+ TAM
1.02e-74	0.898816	0.755	0.502	1.76e-70	TUBA1B	15	GPNMB+ TAM
6.45e-69	0.497545	0.354	0.129	1.12e-64	ALDH1A1	15	GPNMB+ TAM
2.11e-68	0.604906	0.886	0.825	3.66e-64	NPC2	15	GPNMB+ TAM
9.43e-68	0.677359	0.722	0.508	1.64e-63	ATP6V1F	15	GPNMB+ TAM
4.26e-67	0.492291	0.101	0.015	7.39e-63	CCL2	15	GPNMB+ TAM
2.23e-65	0.537863	0.499	0.236	3.87e-61	PEBP1	15	GPNMB+ TAM
2.17e-64	0.689949	0.736	0.522	3.76e-60	SDCBP	15	GPNMB+ TAM
1.41e-62	0.550719	0.585	0.324	2.45e-58	ATOX1	15	GPNMB+ TAM
7.13e-59	0.738823	0.881	0.8	1.24e-54	LGALS1	15	GPNMB+ TAM
1.28e-58	0.528883	0.496	0.241	2.22e-54	AKR1B1	15	GPNMB+ TAM
5.35e-58	1.07004	0.388	0.17	9.29e-54	SLC40A1	15	GPNMB+ TAM
7.53e-56	0.658969	0.903	0.819	1.31e-51	YBX1	15	GPNMB+ TAM
2.33e-51	0.40332	0.345	0.145	4.04e-47	TUBA1C	15	GPNMB+ TAM
9.7e-51	0.443113	0.473	0.245	1.68e-46	MPP1	15	GPNMB+ TAM
2.12e-50	0.382901	0.326	0.132	3.68e-46	IDH1	15	GPNMB+ TAM
1.44e-48	0.439225	0.267	0.098	2.5e-44	STMN1	15	GPNMB+ TAM
8.85e-48	0.468985	0.473	0.253	1.54e-43	SMS	15	GPNMB+ TAM
2.13e-47	0.503416	0.534	0.316	3.69e-43	MGST3	15	GPNMB+ TAM
3.53e-47	0.559372	0.526	0.303	6.12e-43	PLD3	15	GPNMB+ TAM
4.59e-47	0.478064	0.573	0.349	7.96e-43	AKR1A1	15	GPNMB+ TAM
6.34e-47	0.584353	0.179	0.052	1.1e-42	IFI27	15	GPNMB+ TAM
8.95e-46	0.488462	0.48	0.256	1.55e-41	MS4A4A	15	GPNMB+ TAM
8.18e-44	0.523152	0.641	0.444	1.42e-39	DBI	15	GPNMB+ TAM
3.69e-43	0.46498	0.998	0.995	6.41e-39	TMSB4X	15	GPNMB+ TAM
1.92e-42	0.536139	0.259	0.103	3.33e-38	GCHFR	15	GPNMB+ TAM
8.74e-42	0.499313	0.619	0.423	1.52e-37	POMP	15	GPNMB+ TAM
7.63e-41	0.57945	0.7	0.562	1.32e-36	ASAH1	15	GPNMB+ TAM
1.63e-39	0.499622	0.591	0.385	2.83e-35	LITAF	15	GPNMB+ TAM
4.39e-39	0.394133	0.395	0.201	7.61e-35	DNASE2	15	GPNMB+ TAM
1.04e-38	0.432952	0.534	0.327	1.8e-34	CTSA	15	GPNMB+ TAM
1.55e-38	0.493044	0.761	0.655	2.69e-34	ATP6V0C	15	GPNMB+ TAM
4.3e-38	0.41031	0.29	0.127	7.45e-34	CYP27A1	15	GPNMB+ TAM
7.52e-38	0.528642	0.777	0.667	1.3e-33	GPX4	15	GPNMB+ TAM
2.57e-36	0.647015	0.585	0.414	4.46e-32	CALR	15	GPNMB+ TAM
1.62e-34	0.704646	0.672	0.48	2.81e-30	MIF	15	GPNMB+ TAM
2.83e-33	0.432474	0.488	0.303	4.92e-29	RPS27L	15	GPNMB+ TAM
2.25e-32	0.401903	0.387	0.2	3.91e-28	CD9	15	GPNMB+ TAM
2.29e-32	0.390181	0.532	0.349	3.98e-28	NINJ1	15	GPNMB+ TAM
7.07e-32	0.451425	0.955	0.952	1.23e-27	S100A11	15	GPNMB+ TAM
2.74e-31	0.443287	0.814	0.687	4.75e-27	SRP14	15	GPNMB+ TAM
1.12e-30	0.707408	0.465	0.291	1.94e-26	PLIN2	15	GPNMB+ TAM
2.19e-30	0.565621	0.598	0.445	3.79e-26	SQSTM1	15	GPNMB+ TAM
4.8e-30	0.466211	0.652	0.507	8.32e-26	NDUFA4	15	GPNMB+ TAM
2.28e-28	0.423811	0.641	0.491	3.95e-24	COX6C	15	GPNMB+ TAM
7.32e-27	0.497286	0.565	0.408	1.27e-22	BLVRB	15	GPNMB+ TAM
6.35e-26	0.3906	0.576	0.427	1.1e-21	MFSD1	15	GPNMB+ TAM
7.32e-25	0.378597	0.573	0.415	1.27e-20	NOP10	15	GPNMB+ TAM
5.67e-24	0.395356	0.496	0.345	9.84e-20	TUBB	15	GPNMB+ TAM
7.68e-24	0.55912	0.582	0.49	1.33e-19	CTSZ	15	GPNMB+ TAM
4.19e-23	0.414797	0.707	0.553	7.27e-19	NPM1	15	GPNMB+ TAM
1.09e-22	0.436519	0.724	0.574	1.88e-18	PPDPF	15	GPNMB+ TAM
1.48e-22	0.406389	0.661	0.546	2.56e-18	UQCR10	15	GPNMB+ TAM
9.9e-22	0.609492	0.855	0.958	1.72e-17	PSAP	15	GPNMB+ TAM
7.71e-21	0.446428	0.59	0.459	1.34e-16	CTSC	15	GPNMB+ TAM
2.75e-12	0.390554	0.66	0.651	4.77e-08	FCGRT	15	GPNMB+ TAM
1.1e-08	0.413668	0.451	0.38	0.000191029	LDHA	15	GPNMB+ TAM
5.63e-08	0.424562	0.401	0.331	0.000977172	CD163	15	GPNMB+ TAM
8.77e-05	0.387819	0.527	0.514	1	IGSF6	15	GPNMB+ TAM
0	3.52737	0.992	0.132	0	FN1	13	FN1+ TAM
0	0.682597	0.502	0.055	0	CLEC5A	13	FN1+ TAM
1.51e-264	0.822415	0.684	0.162	2.61e-260	OLR1	13	FN1+ TAM
5.08e-240	0.76254	0.662	0.162	8.82e-236	VSIG4	13	FN1+ TAM
1.08e-183	1.18551	0.715	0.25	1.87e-179	ALOX5AP	13	FN1+ TAM
1.1e-176	1.06872	0.463	0.113	1.91e-172	MARCO	13	FN1+ TAM
5.41e-163	1.71629	0.579	0.193	9.38e-159	FBP1	13	FN1+ TAM
1.22e-126	0.387453	0.4	0.102	2.12e-122	ALCAM	13	FN1+ TAM
6.06e-116	0.742895	0.324	0.076	1.05e-111	MRC1	13	FN1+ TAM
8.3e-107	0.863932	0.761	0.38	1.44e-102	YWHAH	13	FN1+ TAM
1.19e-101	0.533492	0.568	0.219	2.06e-97	ARHGAP18	13	FN1+ TAM
3.49e-101	0.355373	0.385	0.111	6.05e-97	BCAT1	13	FN1+ TAM
1.43e-100	0.694415	0.351	0.099	2.48e-96	MCEMP1	13	FN1+ TAM
4.23e-94	0.728334	0.958	0.824	7.34e-90	NPC2	13	FN1+ TAM
7.48e-94	0.902274	0.877	0.552	1.3e-89	GLUL	13	FN1+ TAM
1.26e-93	0.651218	0.861	0.521	2.18e-89	CAPG	13	FN1+ TAM
1.44e-93	0.668347	0.951	0.705	2.49e-89	CTSB	13	FN1+ TAM
2.49e-83	0.36816	0.421	0.145	4.31e-79	ENG	13	FN1+ TAM
3.11e-83	0.782477	0.307	0.09	5.4e-79	RETN	13	FN1+ TAM
1.78e-78	0.681424	0.65	0.328	3.09e-74	CD163	13	FN1+ TAM
1.87e-75	0.881151	0.736	0.479	3.25e-71	MIF	13	FN1+ TAM
1.88e-75	0.363223	0.55	0.212	3.26e-71	TREM2	13	FN1+ TAM
1e-74	0.362158	0.453	0.17	1.74e-70	CD81	13	FN1+ TAM
1.42e-71	0.360973	0.429	0.16	2.47e-67	MGAT4A	13	FN1+ TAM
9.35e-70	0.382046	0.505	0.211	1.62e-65	CD84	13	FN1+ TAM
3.31e-69	0.3252	0.278	0.082	5.74e-65	B3GNT5	13	FN1+ TAM
7.14e-69	0.404775	0.56	0.254	1.24e-64	DSE	13	FN1+ TAM
2.18e-66	0.733554	0.324	0.107	3.78e-62	THBS1	13	FN1+ TAM
5e-66	0.421348	0.291	0.089	8.67e-62	C15orf48	13	FN1+ TAM
8.15e-66	0.663413	0.54	0.231	1.41e-61	C3	13	FN1+ TAM
1.49e-64	0.654288	0.65	0.378	2.59e-60	LDHA	13	FN1+ TAM
2.7e-61	0.578837	0.718	0.435	4.69e-57	PLXDC2	13	FN1+ TAM
8.31e-59	0.418327	0.602	0.309	1.44e-54	SLC16A3	13	FN1+ TAM
1.48e-58	0.452739	0.565	0.28	2.58e-54	UPP1	13	FN1+ TAM
2.29e-57	0.515837	0.841	0.65	3.98e-53	VAMP8	13	FN1+ TAM
3.44e-57	0.392382	0.43	0.181	5.98e-53	FABP5	13	FN1+ TAM
2.42e-56	0.508739	0.672	0.406	4.19e-52	TGFBI	13	FN1+ TAM
3.13e-55	0.478601	0.968	0.951	5.42e-51	S100A11	13	FN1+ TAM
6.01e-55	0.394295	0.463	0.199	1.04e-50	CD9	13	FN1+ TAM
6.98e-55	0.393373	0.383	0.16	1.21e-50	EML4	13	FN1+ TAM
4.47e-54	0.422137	0.57	0.292	7.76e-50	SORL1	13	FN1+ TAM
4.51e-52	0.324053	0.385	0.158	7.82e-48	TREM1	13	FN1+ TAM
2.53e-51	0.338228	0.508	0.245	4.39e-47	PEA15	13	FN1+ TAM
2.98e-49	0.555294	0.981	0.833	5.17e-45	GPX1	13	FN1+ TAM
3.05e-46	0.390594	0.964	0.889	5.29e-42	LAPTM5	13	FN1+ TAM
7.95e-46	0.32412	0.455	0.212	1.38e-41	FCGR2B	13	FN1+ TAM
1.96e-45	0.459764	0.39	0.173	3.4e-41	ZNF331	13	FN1+ TAM
6.74e-45	0.406528	0.602	0.343	1.17e-40	TUBB	13	FN1+ TAM
4.44e-44	0.466063	0.659	0.413	7.7e-40	IFNGR1	13	FN1+ TAM
2.16e-43	0.366019	0.571	0.325	3.75e-39	ALOX5	13	FN1+ TAM
3.43e-43	0.351747	0.558	0.308	5.95e-39	LIMS1	13	FN1+ TAM
2.38e-42	0.332742	0.584	0.331	4.13e-38	CIB1	13	FN1+ TAM
5.86e-42	0.512272	0.646	0.414	1.02e-37	CALR	13	FN1+ TAM
1.32e-41	0.458866	0.764	0.502	2.3e-37	TUBA1B	13	FN1+ TAM
4.01e-41	0.372111	0.591	0.336	6.97e-37	HIF1A	13	FN1+ TAM
1.45e-40	0.322653	0.264	0.101	2.51e-36	THBD	13	FN1+ TAM
1.48e-40	0.421352	0.809	0.597	2.56e-36	PKM	13	FN1+ TAM
1.74e-40	0.420163	0.595	0.353	3.02e-36	TPM4	13	FN1+ TAM
6.39e-40	0.494384	0.723	0.536	1.11e-35	ENO1	13	FN1+ TAM
4.69e-39	0.317353	0.502	0.271	8.13e-35	PDIA6	13	FN1+ TAM
3.16e-38	0.369737	0.644	0.407	5.48e-34	KCTD12	13	FN1+ TAM
4.73e-38	0.375996	0.749	0.557	8.2e-34	AP2S1	13	FN1+ TAM
2.25e-37	0.483907	0.807	0.681	3.9e-33	TPI1	13	FN1+ TAM
2.6e-35	0.332616	0.704	0.431	4.52e-31	HSPB1	13	FN1+ TAM
6.15e-35	0.460318	0.529	0.315	1.07e-30	HSPA5	13	FN1+ TAM
2.57e-34	0.417918	0.636	0.422	4.45e-30	HSP90B1	13	FN1+ TAM
5.81e-34	0.342945	0.523	0.309	1.01e-29	EIF5A	13	FN1+ TAM
4.64e-33	0.354794	0.723	0.465	8.04e-29	JUN	13	FN1+ TAM
5.64e-33	0.328869	0.604	0.391	9.79e-29	GSTO1	13	FN1+ TAM
7.84e-31	0.361382	0.694	0.508	1.36e-26	ATP6V1F	13	FN1+ TAM
2.7e-30	0.543098	0.408	0.226	4.69e-26	SLC2A3	13	FN1+ TAM
1.31e-29	0.337089	0.714	0.513	2.27e-25	PPT1	13	FN1+ TAM
1.73e-29	0.330762	0.892	0.733	2.99e-25	RAC1	13	FN1+ TAM
1.07e-28	0.339682	0.736	0.55	1.87e-24	RAB31	13	FN1+ TAM
2.57e-28	0.36625	0.871	0.735	4.46e-24	HSP90AA1	13	FN1+ TAM
5.81e-28	0.335858	0.807	0.647	1.01e-23	ANXA5	13	FN1+ TAM
6.7e-28	0.336965	0.604	0.404	1.16e-23	PDIA3	13	FN1+ TAM
9.08e-28	0.382255	0.974	0.947	1.57e-23	VIM	13	FN1+ TAM
1.92e-26	0.317044	0.985	0.947	3.32e-22	RPLP0	13	FN1+ TAM
2.08e-26	0.443328	0.96	0.963	3.61e-22	GAPDH	13	FN1+ TAM
2.5e-25	0.387291	0.773	0.624	4.34e-21	ANXA2	13	FN1+ TAM
3.25e-25	0.324375	0.45	0.271	5.65e-21	STAT1	13	FN1+ TAM
6.4e-25	0.424016	0.608	0.434	1.11e-20	SLC11A1	13	FN1+ TAM
1.63e-24	0.32661	0.917	0.779	2.82e-20	SERPINA1	13	FN1+ TAM
5.93e-24	0.338867	0.767	0.639	1.03e-19	NME2	13	FN1+ TAM
2.86e-23	0.346846	0.668	0.517	4.96e-19	GRB2	13	FN1+ TAM
3.13e-23	0.345278	0.472	0.286	5.44e-19	HSPH1	13	FN1+ TAM
1.57e-21	0.353061	0.503	0.329	2.73e-17	SGK1	13	FN1+ TAM
2.57e-21	0.397186	0.773	0.643	4.46e-17	CYBB	13	FN1+ TAM
5.59e-21	0.370322	0.883	0.8	9.71e-17	LGALS1	13	FN1+ TAM
2.48e-19	0.364087	0.895	0.797	4.3e-15	S100A10	13	FN1+ TAM
2.66e-18	0.322624	0.939	0.877	4.61e-14	MT-ND5	13	FN1+ TAM
1.08e-17	0.344287	0.638	0.492	1.87e-13	PSME2	13	FN1+ TAM
1.26e-17	0.317372	0.84	0.719	2.19e-13	TYMP	13	FN1+ TAM
2.59e-17	0.347777	0.56	0.4	4.5e-13	PLAUR	13	FN1+ TAM
1.07e-16	0.421076	0.437	0.292	1.85e-12	PLIN2	13	FN1+ TAM
2.8e-14	0.37288	0.777	0.694	4.85e-10	BTG1	13	FN1+ TAM
3.09e-14	0.320235	0.85	0.796	5.36e-10	FOS	13	FN1+ TAM
5.88e-12	0.328511	0.964	0.947	1.02e-07	MT-ND4L	13	FN1+ TAM
5.08e-09	0.657451	0.597	0.512	8.82e-05	TIMP1	13	FN1+ TAM
0	4.95322	0.873	0.003	0	TPSAB1	18	Mast cell
0	4.30298	0.865	0.001	0	CPA3	18	Mast cell
0	4.26114	0.858	0.005	0	TPSB2	18	Mast cell
0	2.58544	0.608	0.01	0	HPGD	18	Mast cell
0	2.43456	0.745	0	0	MS4A2	18	Mast cell
0	2.36416	0.809	0.069	0	CLU	18	Mast cell
0	2.35463	0.854	0.002	0	GATA2	18	Mast cell
0	2.28649	0.674	0.086	0	CD69	18	Mast cell
0	2.25548	0.463	0.001	0	TPSD1	18	Mast cell
0	2.02708	0.742	0.015	0	HPGDS	18	Mast cell
0	1.95472	0.737	0.019	0	VWA5A	18	Mast cell
0	1.91926	0.69	0.001	0	KIT	18	Mast cell
0	1.81042	0.698	0.002	0	SLC18A2	18	Mast cell
0	1.57436	0.87	0.248	0	ALOX5AP	18	Mast cell
0	1.51336	0.584	0	0	HDC	18	Mast cell
0	1.50122	0.672	0.021	0	C1orf186	18	Mast cell
0	1.39095	0.686	0.11	0	LTC4S	18	Mast cell
0	1.34464	0.631	0	0	IL1RL1	18	Mast cell
0	1.118	0.636	0.089	0	CD82	18	Mast cell
0	1.07826	0.53	0.082	0	SOCS1	18	Mast cell
0	1.07009	0.52	0.001	0	RGS13	18	Mast cell
0	1.01546	0.541	0.002	0	BACE2	18	Mast cell
0	0.969947	0.497	0.001	0	MAOB	18	Mast cell
0	0.966662	0.549	0.027	0	RHOH	18	Mast cell
0	0.882019	0.499	0	0	RP11-354E11.2	18	Mast cell
0	0.860019	0.418	0.004	0	TIMP3	18	Mast cell
0	0.835272	0.421	0.037	0	HS3ST1	18	Mast cell
0	0.816443	0.537	0.04	0	ITM2C	18	Mast cell
0	0.776495	0.482	0.049	0	SYTL3	18	Mast cell
0	0.730597	0.475	0.018	0	SMYD3	18	Mast cell
0	0.727441	0.378	0.016	0	SDPR	18	Mast cell
0	0.702347	0.416	0.016	0	LAT	18	Mast cell
0	0.699707	0.432	0.013	0	CNRIP1	18	Mast cell
0	0.688738	0.437	0.055	0	ADRB2	18	Mast cell
0	0.687558	0.38	0.044	0	TSC22D1	18	Mast cell
0	0.675186	0.416	0.001	0	MLPH	18	Mast cell
0	0.613086	0.288	0.006	0	CSF1	18	Mast cell
0	0.602164	0.36	0.002	0	SIGLEC6	18	Mast cell
7.55e-302	2.38034	0.718	0.163	1.31e-297	AREG	18	Mast cell
1.78e-282	0.898022	0.572	0.11	3.09e-278	C12orf57	18	Mast cell
3.37e-262	1.23533	0.731	0.197	5.85e-258	CD9	18	Mast cell
1.77e-251	1.86448	1	0.993	3.07e-247	MALAT1	18	Mast cell
3.18e-246	0.866543	0.537	0.112	5.52e-242	PTGS1	18	Mast cell
5.65e-244	1.71204	0.603	0.15	9.8e-240	EGR1	18	Mast cell
1.77e-231	0.729979	0.497	0.099	3.07e-227	RHBDD2	18	Mast cell
3.97e-216	0.777295	0.404	0.07	6.9e-212	CTD-3252C9.4	18	Mast cell
1.45e-214	1.34499	0.827	0.374	2.52e-210	RAC2	18	Mast cell
1.87e-211	0.754608	0.4	0.066	3.25e-207	FCER1A	18	Mast cell
1.32e-205	1.2893	0.792	0.352	2.29e-201	LAPTM4A	18	Mast cell
7.66e-181	1.71357	0.898	0.463	1.33e-176	JUN	18	Mast cell
1.19e-180	1.17625	0.988	0.919	2.06e-176	H3F3B	18	Mast cell
9.62e-180	1.11844	0.477	0.11	1.67e-175	LMNA	18	Mast cell
9.34e-176	1.35455	0.733	0.288	1.62e-171	FOSB	18	Mast cell
1.03e-174	0.832324	0.516	0.135	1.78e-170	LMO4	18	Mast cell
8.32e-167	0.624652	0.345	0.063	1.44e-162	BATF	18	Mast cell
7.87e-160	0.897455	1	0.984	1.37e-155	PTMA	18	Mast cell
1.86e-158	0.694779	0.428	0.098	3.23e-154	TSPYL2	18	Mast cell
1.14e-146	0.897027	0.634	0.235	1.97e-142	PEBP1	18	Mast cell
1.33e-139	1.50582	0.541	0.181	2.31e-135	TNFAIP3	18	Mast cell
1.42e-139	0.957239	0.991	0.918	2.47e-135	SRGN	18	Mast cell
6.36e-138	1.09038	0.879	0.552	1.1e-133	UBB	18	Mast cell
1.98e-132	1.32845	0.633	0.266	3.44e-128	NFKBIZ	18	Mast cell
1.38e-130	0.836818	0.692	0.248	2.4e-126	RGS1	18	Mast cell
1.83e-126	0.823518	0.617	0.241	3.17e-122	LDHB	18	Mast cell
2.1e-126	1.42149	0.721	0.374	3.65e-122	PPP1R15A	18	Mast cell
3.66e-125	0.941987	1	0.946	6.35e-121	VIM	18	Mast cell
7.78e-123	0.758322	0.591	0.219	1.35e-118	ARHGAP18	18	Mast cell
4.02e-119	1.1774	0.662	0.295	6.97e-115	BTG2	18	Mast cell
1.52e-117	0.828729	0.601	0.236	2.64e-113	SAMSN1	18	Mast cell
1.11e-115	1.30733	0.754	0.434	1.93e-111	IER2	18	Mast cell
1.75e-112	0.70093	0.418	0.123	3.04e-108	NSMCE1	18	Mast cell
1.16e-111	1.05854	0.882	0.614	2.01e-107	HSP90AB1	18	Mast cell
7.58e-109	1.38714	0.745	0.463	1.31e-104	NFKBIA	18	Mast cell
5.67e-106	0.841573	0.945	0.692	9.83e-102	BTG1	18	Mast cell
1.63e-105	0.656912	0.506	0.182	2.84e-101	FOXP1	18	Mast cell
9.7e-101	0.818673	0.575	0.224	1.68e-96	SLC2A3	18	Mast cell
4.32e-99	1.05181	0.821	0.534	7.49e-95	ANXA1	18	Mast cell
2.59e-97	0.873873	0.87	0.678	4.49e-93	RPL36AL	18	Mast cell
7.9e-97	1.57971	0.919	0.796	1.37e-92	FOS	18	Mast cell
1.02e-96	0.723675	0.998	0.961	1.77e-92	RPL14	18	Mast cell
5.46e-96	0.817629	0.816	0.514	9.48e-92	CD63	18	Mast cell
1.06e-92	0.720601	0.518	0.201	1.85e-88	HIST1H4C	18	Mast cell
3.88e-91	0.748212	0.991	0.925	6.74e-87	RPL5	18	Mast cell
1.05e-88	0.663818	0.56	0.246	1.82e-84	2021-09-02	18	Mast cell
7.55e-82	0.712108	0.437	0.164	1.31e-77	ACSL4	18	Mast cell
8.41e-82	0.745481	0.627	0.325	1.46e-77	ALOX5	18	Mast cell
4.19e-80	1.31346	0.804	0.615	7.28e-76	ZFP36	18	Mast cell
1.9e-78	0.674841	0.841	0.573	3.3e-74	PPDPF	18	Mast cell
1.61e-72	0.648932	0.879	0.77	2.79e-68	FXYD5	18	Mast cell
8.62e-71	0.666031	0.823	0.628	1.5e-66	SARAF	18	Mast cell
3.17e-65	0.637705	0.891	0.805	5.5e-61	CLIC1	18	Mast cell
2.89e-64	0.772966	0.695	0.444	5.02e-60	SQSTM1	18	Mast cell
5.87e-58	0.694047	0.74	0.523	1.02e-53	CAPG	18	Mast cell
9.12e-46	0.613823	0.721	0.42	1.58e-41	DNAJB1	18	Mast cell
8.82e-44	0.724502	0.825	0.673	1.53e-39	JUNB	18	Mast cell
2.89e-42	0.679335	0.537	0.315	5.01e-38	HSPA5	18	Mast cell
4.52e-40	0.629433	0.596	0.396	7.85e-36	RPS4Y1	18	Mast cell
1.11e-37	0.645327	0.615	0.422	1.93e-33	HSP90B1	18	Mast cell
6.68e-27	0.629907	0.683	0.553	1.16e-22	TSC22D3	18	Mast cell
1.55e-10	0.665696	0.418	0.337	2.7e-06	TUBA1A	18	Mast cell

## Sheet: RCC
p_val	avg_log2FC	pct.1	pct.2	p_val_adj	gene	cluster	annotation
0	0.90049	0.767	0.411	0	SLC3A1	1	PT
6.11e-297	0.577033	0.754	0.417	9.58e-293	TMEM37	1	PT
1.13e-292	0.64507	0.947	0.769	1.77e-288	TMEM176B	1	PT
1.04e-289	0.593683	0.885	0.617	1.64e-285	LAPTM4A	1	PT
8.54e-277	0.555832	0.847	0.55	1.34e-272	BSG	1	PT
3.8e-269	0.823229	0.958	0.74	5.96e-265	CLU	1	PT
4.84e-254	0.516556	0.804	0.508	7.59e-250	PGRMC1	1	PT
6.56e-245	0.525185	0.879	0.614	1.03e-240	CD151	1	PT
1.14e-227	0.566486	0.633	0.338	1.78e-223	EFNA1	1	PT
3.74e-227	0.821765	0.888	0.678	5.87e-223	SPP1	1	PT
3.23e-226	0.644765	0.975	0.878	5.07e-222	ITM2B	1	PT
4.47e-225	0.724244	0.572	0.283	7.02e-221	TSPAN1	1	PT
2.38e-215	0.58211	0.913	0.699	3.73e-211	CTSD	1	PT
2.24e-214	0.577407	0.963	0.824	3.52e-210	TMEM176A	1	PT
7.37e-212	0.366491	0.467	0.197	1.16e-207	TCN2	1	PT
3.89e-208	0.482811	0.905	0.661	6.1e-204	SPINT2	1	PT
2.29e-206	0.512868	0.662	0.379	3.59e-202	SLC22A2	1	PT
3.48e-205	0.456833	0.847	0.576	5.46e-201	TMBIM6	1	PT
5.06e-205	0.431882	0.649	0.361	7.93e-201	SLC37A4	1	PT
8.97e-205	0.553633	0.475	0.213	1.41e-200	CDHR5	1	PT
3.97e-203	0.4482	0.685	0.387	6.23e-199	PDZK1	1	PT
8.71e-203	0.38036	0.649	0.351	1.37e-198	CTSL	1	PT
1.74e-201	0.473137	0.726	0.431	2.73e-197	APP	1	PT
1.89e-201	0.461993	0.681	0.386	2.97e-197	HPN	1	PT
1.05e-193	0.497892	0.529	0.26	1.65e-189	TMEM27	1	PT
4.06e-191	0.378735	0.434	0.185	6.38e-187	CFI	1	PT
5.72e-189	0.462423	0.444	0.196	8.98e-185	AOC1	1	PT
1.35e-188	0.431578	0.769	0.49	2.13e-184	TMEM59	1	PT
2.41e-184	0.405528	0.537	0.27	3.78e-180	ENPEP	1	PT
2.91e-183	0.628062	0.512	0.255	4.57e-179	NAT8	1	PT
7.44e-183	0.460723	0.647	0.358	1.17e-178	CTSB	1	PT
2.2e-181	0.384229	0.549	0.278	3.46e-177	FCGRT	1	PT
8.01e-179	0.540963	0.832	0.6	1.26e-174	IGFBP4	1	PT
2.66e-174	0.365479	0.547	0.275	4.17e-170	ACSM2A	1	PT
2.72e-170	0.484087	0.885	0.636	4.26e-166	ATP1B1	1	PT
5.53e-162	0.380894	0.74	0.477	8.68e-158	PRDX4	1	PT
8.39e-162	0.419223	0.677	0.412	1.32e-157	ALDH1A1	1	PT
1.46e-159	0.46194	0.988	0.917	2.29e-155	CD24	1	PT
1.59e-157	0.361996	0.475	0.232	2.5e-153	CLDN3	1	PT
1.6e-155	0.395549	0.472	0.238	2.5e-151	GAL3ST1	1	PT
2.33e-155	0.518926	0.823	0.605	3.66e-151	UGT2B7	1	PT
2.18e-154	0.405076	0.423	0.199	3.42e-150	CLDN7	1	PT
1.15e-151	0.4235	0.438	0.214	1.8e-147	SPARC	1	PT
3.51e-151	0.463542	0.674	0.442	5.51e-147	C1orf186	1	PT
2.67e-150	0.360014	0.435	0.209	4.2e-146	SERPINF2	1	PT
1.06e-149	0.40923	0.88	0.659	1.66e-145	P4HB	1	PT
3.94e-149	0.461146	0.533	0.299	6.18e-145	CES2	1	PT
3.39e-148	0.36459	0.954	0.761	5.32e-144	CD63	1	PT
9.15e-147	0.683602	0.899	0.708	1.44e-142	GPX3	1	PT
3.27e-144	0.351504	0.712	0.45	5.13e-140	SLC16A3	1	PT
1.19e-142	0.393215	0.557	0.313	1.87e-138	BBOX1	1	PT
1.53e-142	0.373369	0.42	0.2	2.4e-138	LRP2	1	PT
5.24e-141	0.332835	0.542	0.302	8.22e-137	APLP2	1	PT
8.1e-141	0.652933	0.83	0.643	1.27e-136	ANGPTL4	1	PT
9.63e-140	0.353779	0.454	0.231	1.51e-135	ASAH1	1	PT
8.63e-136	0.354482	0.461	0.24	1.35e-131	KHK	1	PT
1.85e-135	0.439237	0.677	0.46	2.91e-131	CA9	1	PT
7.28e-132	0.447307	0.548	0.324	1.14e-127	ANPEP	1	PT
5.47e-130	0.406444	0.457	0.238	8.58e-126	SLC6A13	1	PT
6.03e-128	0.332909	0.37	0.173	9.47e-124	EDN1	1	PT
5.19e-126	0.489074	0.901	0.759	8.15e-122	PDZK1IP1	1	PT
6.71e-123	0.443927	0.828	0.701	1.05e-118	MT-ND2	1	PT
1.42e-122	0.589062	0.863	0.756	2.23e-118	MT-CO1	1	PT
5.13e-119	0.421317	0.841	0.725	8.06e-115	MT-ND1	1	PT
4.65e-117	0.432126	0.833	0.645	7.3e-113	IGFBP7	1	PT
7.13e-117	0.351718	0.408	0.206	1.12e-112	ACSM2B	1	PT
7.28e-114	0.33741	0.491	0.28	1.14e-109	TFPI	1	PT
3.86e-111	0.413344	0.631	0.409	6.05e-107	ADM	1	PT
2.13e-110	0.40422	0.861	0.684	3.34e-106	MGST1	1	PT
2.23e-110	0.52813	0.798	0.594	3.5e-106	CXCL14	1	PT
8.05e-105	0.395837	0.529	0.319	1.26e-100	VCAM1	1	PT
4.89e-102	0.422894	0.648	0.446	7.68e-98	WFDC2	1	PT
2.16e-97	0.565214	0.752	0.578	3.4e-93	IGFBP3	1	PT
8.76e-95	0.449853	0.732	0.557	1.37e-90	PDK4	1	PT
5.08e-93	0.567952	0.851	0.724	7.97e-89	HILPDA	1	PT
5.9e-93	0.562724	0.839	0.747	9.26e-89	MT-ATP6	1	PT
7.2e-93	0.333391	0.665	0.444	1.13e-88	PSAP	1	PT
2.32e-90	0.570283	0.822	0.706	3.64e-86	MT-ATP8	1	PT
7.44e-88	0.400552	0.76	0.578	1.17e-83	TSC22D1	1	PT
3.6e-87	0.437972	0.834	0.734	5.65e-83	MT-ND4	1	PT
6.66e-86	0.382092	0.436	0.26	1.05e-81	SLC17A3	1	PT
1.23e-83	0.537629	0.838	0.736	1.92e-79	MT-ND3	1	PT
1.75e-82	0.381378	0.891	0.772	2.75e-78	ANXA4	1	PT
4.46e-80	0.458721	0.849	0.759	6.99e-76	MT-ND4L	1	PT
8.62e-80	0.471092	0.855	0.764	1.35e-75	MT-CO3	1	PT
4.62e-79	0.448895	0.647	0.507	7.25e-75	SERPING1	1	PT
1.65e-77	0.364058	0.798	0.683	2.59e-73	MT-ND5	1	PT
9e-77	0.516109	0.639	0.452	1.41e-72	GSTA1	1	PT
1.43e-74	0.42014	0.853	0.748	2.24e-70	MT-CO2	1	PT
1.48e-74	0.388502	0.56	0.391	2.32e-70	DEFB1	1	PT
9.49e-69	0.630352	0.616	0.468	1.49e-64	FHL1	1	PT
3.72e-65	0.385	0.369	0.228	5.84e-61	PCSK1N	1	PT
7.93e-65	0.406971	0.196	0.091	1.24e-60	TACSTD2	1	PT
2.99e-61	0.387245	0.826	0.742	4.69e-57	MT-CYB	1	PT
3.62e-56	0.841687	0.379	0.262	5.68e-52	RBP4	1	PT
4.25e-55	0.404701	0.928	0.857	6.67e-51	HLA-A	1	PT
1.63e-42	0.370068	0.187	0.098	2.56e-38	REG1A	1	PT
1.1e-41	0.379061	0.485	0.371	1.72e-37	MMP7	1	PT
3.76e-31	0.358638	0.548	0.433	5.9e-27	ADIRF	1	PT
6.27e-19	0.350686	0.855	0.822	9.84e-15	HLA-B	1	PT
1.51e-169	0.540653	1	0.989	2.37e-165	GAPDH	2	PT
1.59e-154	0.574175	0.896	0.744	2.5e-150	ATP5E	2	PT
4.43e-144	0.440589	0.995	0.979	6.95e-140	FTL	2	PT
9.04e-131	0.460589	0.933	0.907	1.42e-126	COX7C	2	PT
2.59e-121	0.504268	0.79	0.607	4.07e-117	CFL1	2	PT
5.2e-118	0.554877	0.629	0.429	8.16e-114	CALM1	2	PT
4.42e-113	0.484916	0.921	0.888	6.94e-109	CYB5A	2	PT
5.63e-111	0.451017	0.881	0.74	8.84e-107	PFN1	2	PT
2.09e-110	0.415324	0.955	0.919	3.28e-106	MYL6	2	PT
8.65e-106	0.480219	0.941	0.857	1.36e-101	SERF2	2	PT
1.37e-99	0.475056	0.74	0.614	2.15e-95	ATP5L	2	PT
2e-98	0.834912	0.631	0.467	3.15e-94	GSTA1	2	PT
8e-95	0.499657	0.604	0.427	1.26e-90	SLC25A5	2	PT
2.87e-90	0.319474	0.986	0.957	4.5e-86	NACA	2	PT
8e-89	0.51656	0.778	0.733	1.26e-84	UQCRQ	2	PT
1.33e-86	0.372814	0.986	0.967	2.09e-82	ALDOA	2	PT
1.51e-84	0.525213	0.698	0.603	2.37e-80	LDHB	2	PT
2e-84	0.454828	0.84	0.798	3.14e-80	PEBP1	2	PT
7.74e-83	0.374864	0.988	0.967	1.22e-78	MIF	2	PT
2.97e-78	0.343721	0.977	0.948	4.65e-74	PPIA	2	PT
3.36e-77	0.506169	0.603	0.462	5.27e-73	SLC9A3R1	2	PT
3.55e-75	0.452609	0.775	0.711	5.57e-71	UQCRB	2	PT
4.59e-74	0.462104	0.629	0.513	7.2e-70	COX7B	2	PT
1.59e-72	0.386492	0.871	0.834	2.5e-68	COX4I1	2	PT
6.65e-70	0.528736	0.673	0.597	1.04e-65	ATP5G3	2	PT
3.19e-68	0.423297	0.707	0.645	5.01e-64	UQCR11	2	PT
5.15e-68	0.413504	0.718	0.651	8.08e-64	NDUFB2	2	PT
9.56e-68	0.434595	0.658	0.532	1.5e-63	MYL12B	2	PT
1.51e-67	0.29409	0.993	0.98	2.37e-63	TPT1	2	PT
1.73e-67	0.424114	0.721	0.678	2.71e-63	COX6C	2	PT
2.23e-67	0.376085	0.875	0.793	3.49e-63	IL32	2	PT
3.87e-67	0.322333	0.512	0.333	6.07e-63	TMA7	2	PT
1.63e-66	0.408868	0.823	0.754	2.55e-62	GPX4	2	PT
2.46e-65	0.333674	0.944	0.926	3.86e-61	HINT1	2	PT
1.6e-64	0.298545	0.988	0.968	2.51e-60	RPL3	2	PT
3.49e-64	0.333781	0.396	0.246	5.48e-60	NDUFB1	2	PT
8.17e-64	0.301975	0.974	0.945	1.28e-59	PPDPF	2	PT
7.84e-62	0.312334	0.981	0.96	1.23e-57	TPI1	2	PT
2.89e-61	0.329397	0.984	0.949	4.53e-57	ACTB	2	PT
1.06e-59	0.39798	0.476	0.331	1.66e-55	LGALS2	2	PT
7.91e-59	0.391527	0.745	0.724	1.24e-54	COX6B1	2	PT
9.63e-59	0.351663	0.834	0.774	1.51e-54	RPL27	2	PT
2.75e-57	0.39796	0.701	0.656	4.32e-53	UQCR10	2	PT
4.13e-56	0.405523	0.593	0.492	6.48e-52	POLR2L	2	PT
1.36e-54	0.379089	0.691	0.635	2.14e-50	TCEB2	2	PT
9.93e-54	0.378762	0.662	0.612	1.56e-49	ATP5J	2	PT
1.36e-52	0.337826	0.489	0.341	2.14e-48	MYL12A	2	PT
1.54e-51	0.343788	0.665	0.538	2.42e-47	HSPE1	2	PT
9.25e-51	0.390079	0.753	0.75	1.45e-46	COX5B	2	PT
1.17e-49	0.414656	0.619	0.55	1.84e-45	ATP5B	2	PT
2.74e-49	0.383597	0.64	0.579	4.31e-45	ATP5I	2	PT
1.51e-47	0.402484	0.673	0.63	2.37e-43	USMG5	2	PT
4.79e-47	0.338727	0.456	0.333	7.52e-43	YWHAB	2	PT
1.1e-46	0.291189	0.922	0.88	1.72e-42	UBA52	2	PT
2.39e-46	0.349264	0.647	0.601	3.75e-42	ATP5H	2	PT
3.94e-46	0.29706	0.881	0.845	6.18e-42	RPL38	2	PT
1.63e-43	0.347097	0.659	0.598	2.56e-39	OST4	2	PT
2.39e-43	0.379003	0.772	0.736	3.74e-39	PGAM1	2	PT
9.03e-43	0.347321	0.523	0.412	1.42e-38	RHOA	2	PT
2.56e-41	0.390963	0.61	0.553	4.01e-37	ATPIF1	2	PT
2.74e-41	0.324257	0.477	0.373	4.29e-37	C14orf2	2	PT
5.89e-41	0.342962	0.492	0.379	9.25e-37	COX5A	2	PT
8.99e-41	0.315419	0.843	0.779	1.41e-36	RPL21	2	PT
1.27e-40	0.327993	0.554	0.453	1.99e-36	DNPH1	2	PT
1.92e-40	0.356043	0.709	0.696	3.02e-36	SOD1	2	PT
4.95e-40	0.2968	0.893	0.853	7.76e-36	RPL13A	2	PT
6.78e-40	0.45786	0.7	0.668	1.06e-35	TXN	2	PT
7.67e-39	0.342388	0.763	0.711	1.2e-34	H3F3A	2	PT
1.27e-38	0.328404	0.663	0.64	1.99e-34	NDUFA1	2	PT
1.71e-38	0.310786	0.764	0.729	2.69e-34	SRP14	2	PT
1.89e-38	0.360147	0.583	0.507	2.97e-34	ATOX1	2	PT
3.49e-38	0.286004	0.953	0.922	5.48e-34	ACTG1	2	PT
3.81e-38	0.34493	0.758	0.727	5.97e-34	PCBP2	2	PT
2.08e-37	0.327941	0.495	0.396	3.27e-33	AKR1A1	2	PT
5.33e-37	0.320884	0.683	0.647	8.36e-33	COX8A	2	PT
1.04e-35	0.366125	0.742	0.62	1.63e-31	TMSB4X	2	PT
1.32e-35	0.312313	0.767	0.671	2.07e-31	RPS29	2	PT
1.91e-35	0.333688	0.757	0.75	2.99e-31	SKP1	2	PT
1.41e-34	0.329132	0.577	0.516	2.21e-30	PRR13	2	PT
1.93e-34	0.315068	0.644	0.604	3.03e-30	UBL5	2	PT
8.69e-34	0.332368	0.605	0.55	1.36e-29	EIF3K	2	PT
1.39e-33	0.312488	0.629	0.563	2.17e-29	ATP5D	2	PT
1.34e-32	0.298349	0.474	0.383	2.1e-28	NDUFA3	2	PT
2.88e-31	0.325097	0.53	0.444	4.52e-27	CHCHD10	2	PT
1.29e-30	0.328258	0.587	0.525	2.02e-26	ATP5J2	2	PT
1.78e-30	0.291047	0.731	0.669	2.79e-26	UBB	2	PT
7.54e-30	0.293218	0.47	0.387	1.18e-25	ECHS1	2	PT
8.32e-30	0.299663	0.472	0.383	1.31e-25	ATP5G1	2	PT
1.45e-29	0.292623	0.687	0.626	2.28e-25	YBX1	2	PT
1.78e-28	0.574524	0.368	0.281	2.79e-24	GSTA2	2	PT
3.89e-28	0.291335	0.449	0.351	6.1e-24	BBOX1	2	PT
4.6e-28	0.313269	0.555	0.492	7.21e-24	ARPC3	2	PT
7.67e-28	0.297916	0.486	0.416	1.2e-23	DAZAP2	2	PT
1.02e-27	0.282244	0.626	0.551	1.6e-23	OAZ1	2	PT
2.27e-27	0.309256	0.602	0.556	3.56e-23	DBI	2	PT
8.97e-27	0.309426	0.701	0.674	1.41e-22	GABARAP	2	PT
2.29e-24	0.335574	0.616	0.597	3.59e-20	NDUFA4	2	PT
2.39e-24	0.306651	0.659	0.645	3.75e-20	CYSTM1	2	PT
5.44e-20	0.296347	0.604	0.594	8.54e-16	COX7A2	2	PT
0.000222598	0.32055	0.411	0.39	1	AKR1B1	2	PT
0	2.59342	0.859	0.41	0	MT1X	3	EMT
0	2.27606	0.976	0.688	0	MT2A	3	EMT
0	2.02779	0.512	0.105	0	MT1M	3	EMT
0	1.90271	0.832	0.442	0	MT1E	3	EMT
0	1.15698	0.374	0.062	0	MT1A	3	EMT
0	1.13643	0.773	0.363	0	MT1F	3	EMT
5.87e-238	1.3554	0.551	0.211	9.21e-234	MT1G	3	EMT
1.11e-202	0.635801	0.486	0.186	1.74e-198	CEBPB	3	EMT
2.36e-172	0.334598	0.144	0.018	3.7e-168	C11orf96	3	EMT
8.58e-169	0.956795	0.436	0.174	1.35e-164	MT3	3	EMT
1.55e-164	0.676378	0.607	0.325	2.43e-160	SMIM3	3	EMT
4.03e-143	0.673967	0.597	0.299	6.33e-139	EGR1	3	EMT
1.45e-138	0.589232	0.999	0.985	2.27e-134	TMSB10	3	EMT
8.72e-136	0.750691	0.945	0.843	1.37e-131	NNMT	3	EMT
7.32e-126	0.484255	0.255	0.077	1.15e-121	SLPI	3	EMT
3.85e-123	1.00032	0.676	0.453	6.04e-119	FOS	3	EMT
2.77e-120	0.43143	0.998	0.978	4.35e-116	RPS14	3	EMT
8.79e-118	0.981601	0.287	0.102	1.38e-113	SERPINE1	3	EMT
1.29e-116	0.86274	0.668	0.458	2.02e-112	JUNB	3	EMT
8.52e-116	0.377411	0.282	0.098	1.34e-111	STC1	3	EMT
3.2e-109	0.836702	0.637	0.405	5.01e-105	CEBPD	3	EMT
4.45e-109	0.411596	0.987	0.946	6.98e-105	RPL5	3	EMT
7.3e-109	0.546674	0.773	0.574	1.15e-104	PNRC1	3	EMT
4.08e-108	0.49093	0.951	0.824	6.41e-104	IFITM3	3	EMT
4.68e-107	0.660372	0.781	0.56	7.35e-103	ZFP36L1	3	EMT
7.81e-107	0.619456	0.832	0.644	1.23e-102	ZFP36	3	EMT
8.21e-107	0.288604	0.3	0.111	1.29e-102	ELL2	3	EMT
2.84e-105	0.450429	0.131	0.026	4.45e-101	MT1H	3	EMT
1.19e-100	0.731272	0.459	0.233	1.87e-96	ATF3	3	EMT
2.11e-99	0.55408	0.707	0.475	3.31e-95	CDKN1A	3	EMT
1.59e-97	0.35447	0.997	0.971	2.5e-93	RPL34	3	EMT
2.16e-94	0.339566	0.998	0.985	3.39e-90	RPL13	3	EMT
2.8e-92	0.553363	0.873	0.697	4.39e-88	S100A6	3	EMT
8.3e-92	0.402305	0.999	0.987	1.3e-87	VIM	3	EMT
1.82e-91	0.382897	1	0.984	2.86e-87	RPL10	3	EMT
3.35e-91	0.351914	0.996	0.964	5.25e-87	RPS3	3	EMT
1.09e-90	0.340272	0.997	0.967	1.72e-86	RPL18	3	EMT
1.6e-90	0.942024	0.404	0.206	2.51e-86	TGFBI	3	EMT
1.95e-90	0.361127	0.608	0.376	3.06e-86	YBX3	3	EMT
3.2e-90	0.385844	0.994	0.955	5.02e-86	RPL35A	3	EMT
3.47e-87	0.395548	0.84	0.644	5.45e-83	ZFAS1	3	EMT
1.18e-85	0.536136	0.936	0.836	1.85e-81	DUSP1	3	EMT
1.35e-85	0.425532	0.292	0.124	2.11e-81	BGN	3	EMT
1.87e-85	0.441616	0.338	0.155	2.94e-81	RRAD	3	EMT
9.63e-85	0.380863	0.996	0.968	1.51e-80	RPL39	3	EMT
1.28e-84	0.386903	0.999	0.981	2.01e-80	RPS8	3	EMT
1.5e-82	0.643258	0.932	0.834	2.35e-78	AC090498.1	3	EMT
5.63e-82	0.373607	0.669	0.461	8.84e-78	NOL3	3	EMT
2.28e-80	0.290275	0.339	0.158	3.58e-76	PMP22	3	EMT
2.75e-79	0.424384	0.546	0.337	4.32e-75	IFITM2	3	EMT
3.84e-78	0.357796	0.996	0.975	6.02e-74	RPL11	3	EMT
6.3e-78	0.347528	0.996	0.968	9.89e-74	RPL36	3	EMT
1.57e-74	0.353435	0.996	0.966	2.46e-70	RPL12	3	EMT
5.56e-74	0.292482	0.998	0.971	8.73e-70	RPS3A	3	EMT
2.94e-73	0.338538	0.999	0.972	4.61e-69	RPL30	3	EMT
6.31e-73	0.412133	1	0.991	9.9e-69	FTH1	3	EMT
4.29e-72	0.341945	0.477	0.282	6.73e-68	EPB41L4A-AS1	3	EMT
4.74e-72	0.319526	0.512	0.304	7.44e-68	LGALS1	3	EMT
5.05e-72	0.740717	0.548	0.362	7.92e-68	AQP3	3	EMT
4.44e-69	0.308032	0.953	0.873	6.96e-65	BTF3	3	EMT
7.03e-69	0.333818	0.998	0.976	1.1e-64	RPL8	3	EMT
3.05e-68	0.300186	0.992	0.959	4.79e-64	FAU	3	EMT
4.74e-65	0.379288	0.576	0.377	7.44e-61	ERRFI1	3	EMT
8.14e-64	0.299212	0.402	0.224	1.28e-59	TGM2	3	EMT
8.57e-64	0.450889	0.321	0.161	1.35e-59	LOX	3	EMT
1.94e-62	0.375022	0.989	0.973	3.05e-58	RPS27	3	EMT
5.64e-62	0.615607	0.696	0.524	8.84e-58	C10orf10	3	EMT
6.47e-61	0.501764	0.573	0.39	1.01e-56	GADD45B	3	EMT
6.5e-61	0.377555	0.512	0.324	1.02e-56	CP	3	EMT
2.48e-60	0.285425	0.992	0.968	3.89e-56	RPS18	3	EMT
3.34e-59	0.289891	0.998	0.966	5.24e-55	RPS15A	3	EMT
1.19e-58	0.319824	0.491	0.29	1.87e-54	IER2	3	EMT
5.62e-58	0.351055	0.674	0.502	8.82e-54	DUSP23	3	EMT
7.68e-58	0.671379	0.828	0.71	1.2e-53	SPP1	3	EMT
5.7e-57	0.401661	0.889	0.773	8.95e-53	CLU	3	EMT
1.1e-53	0.480721	0.279	0.141	1.73e-49	IGFBP5	3	EMT
1.16e-51	0.683818	0.38	0.236	1.82e-47	GLUL	3	EMT
4.42e-51	0.338067	0.984	0.948	6.93e-47	RPL37A	3	EMT
5.27e-51	0.370246	0.471	0.308	8.28e-47	ASS1	3	EMT
1.6e-50	0.293219	0.541	0.367	2.52e-46	ZFAND5	3	EMT
1.6e-49	0.428063	0.852	0.76	2.51e-45	RHOB	3	EMT
8.77e-49	0.310625	0.798	0.632	1.38e-44	LGALS3	3	EMT
1.51e-48	0.388338	0.436	0.28	2.38e-44	TIPARP	3	EMT
5.23e-48	0.290568	0.875	0.719	8.21e-44	RARRES2	3	EMT
3.95e-47	0.326624	0.223	0.106	6.19e-43	IER3	3	EMT
2.64e-46	0.298868	0.999	0.974	4.14e-42	RPS23	3	EMT
6.98e-46	0.378661	0.506	0.353	1.09e-41	IFITM1	3	EMT
3.42e-44	0.366635	0.827	0.718	5.37e-40	RPL17	3	EMT
6.23e-42	0.340921	0.777	0.676	9.78e-38	RPS10	3	EMT
1.63e-40	0.378356	0.75	0.62	2.56e-36	TSC22D3	3	EMT
3.08e-36	0.540023	0.832	0.688	4.83e-32	TIMP1	3	EMT
8.88e-34	0.337508	0.705	0.596	1.39e-29	JUN	3	EMT
5.08e-33	0.344406	0.506	0.369	7.98e-29	ANXA1	3	EMT
4.49e-23	0.311085	0.512	0.406	7.05e-19	CITED2	3	EMT
1.35e-22	0.587751	0.197	0.12	2.11e-18	FGG	3	EMT
3.99e-21	0.597854	0.745	0.711	6.26e-17	SERPINA1	3	EMT
4.64e-20	0.368796	0.764	0.673	7.27e-16	DDIT4	3	EMT
8.36e-09	0.365782	0.159	0.114	0.000131192	FGB	3	EMT
6.15e-08	0.403689	0.729	0.678	0.000965376	ANGPTL4	3	EMT
0.00681613	0.395924	0.136	0.115	1	REG1A	3	EMT
0	1.66251	0.933	0.421	0	FOS	4	Stress response
0	1.66032	0.762	0.196	0	ATF3	4	Stress response
0	1.62492	0.877	0.265	0	EGR1	4	Stress response
0	1.43185	0.856	0.243	0	IER2	4	Stress response
0	1.41802	0.907	0.428	0	JUNB	4	Stress response
0	1.36098	0.917	0.568	0	JUN	4	Stress response
0	1.24485	0.933	0.633	0	ZFP36	4	Stress response
0	1.01456	0.559	0.174	0	CYR61	4	Stress response
0	0.936544	0.759	0.263	0	PPP1R15A	4	Stress response
0	0.903649	0.69	0.159	0	FOSB	4	Stress response
0	0.741356	0.438	0.103	0	SOCS3	4	Stress response
0	0.680538	0.515	0.11	0	SERTAD1	4	Stress response
1.21e-284	1.1595	0.722	0.347	1.9e-280	DNAJB1	4	Stress response
2.09e-259	0.433182	0.332	0.068	3.28e-255	MAFF	4	Stress response
2.27e-216	0.666803	0.502	0.176	3.56e-212	BTG2	4	Stress response
9.91e-201	1.33135	0.678	0.379	1.55e-196	HSPA1A	4	Stress response
1.25e-193	1.06541	0.58	0.271	1.96e-189	HSPA1B	4	Stress response
6.87e-174	0.452127	0.393	0.131	1.08e-169	KLF10	4	Stress response
2.3e-172	0.752235	0.762	0.47	3.6e-168	CDKN1A	4	Stress response
1.18e-168	0.854891	0.688	0.377	1.86e-164	GADD45B	4	Stress response
2.62e-162	0.793287	0.652	0.361	4.11e-158	CLDN4	4	Stress response
1.93e-161	0.305118	0.321	0.091	3.03e-157	NFKBIZ	4	Stress response
7.66e-156	0.537977	0.436	0.17	1.2e-151	ELF3	4	Stress response
9.87e-152	0.58953	0.457	0.195	1.55e-147	ANKRD37	4	Stress response
1.78e-132	0.587046	0.973	0.832	2.79e-128	DUSP1	4	Stress response
3.49e-132	0.726389	0.93	0.821	5.48e-128	HSPB1	4	Stress response
2.6e-128	0.475319	0.973	0.867	4.07e-124	H3F3B	4	Stress response
4.02e-127	0.727724	0.99	0.96	6.31e-123	CRYAB	4	Stress response
2.65e-126	0.452093	0.362	0.135	4.16e-122	IRF1	4	Stress response
4.07e-125	0.497959	0.193	0.046	6.39e-121	CXCL2	4	Stress response
1.12e-124	0.488867	0.388	0.157	1.76e-120	MYC	4	Stress response
2.74e-117	0.359146	0.268	0.086	4.3e-113	SOX9	4	Stress response
1.47e-116	0.880659	0.249	0.077	2.3e-112	CCL2	4	Stress response
1.62e-115	0.349056	0.279	0.093	2.55e-111	DNAJB4	4	Stress response
2.01e-113	0.323897	0.293	0.102	3.16e-109	KLF4	4	Stress response
4.1e-113	0.517317	0.866	0.66	6.43e-109	KLF6	4	Stress response
2.38e-112	0.313718	0.417	0.178	3.73e-108	MCL1	4	Stress response
6.81e-110	0.338648	0.252	0.081	1.07e-105	BAG3	4	Stress response
4.02e-98	0.639478	0.868	0.759	6.32e-94	RHOB	4	Stress response
1.11e-97	0.495848	0.777	0.576	1.74e-93	PNRC1	4	Stress response
2.66e-97	0.553973	0.93	0.765	4.18e-93	MT-CO3	4	Stress response
2.04e-96	0.555706	0.94	0.759	3.2e-92	MT-CO1	4	Stress response
1.12e-90	0.550346	0.925	0.77	1.76e-86	CLU	4	Stress response
9.81e-89	0.373266	0.908	0.73	1.54e-84	MT-ND1	4	Stress response
7.57e-86	0.442288	0.901	0.709	1.19e-81	MT-ATP8	4	Stress response
2.43e-85	0.489207	0.781	0.562	3.82e-81	ZFP36L1	4	Stress response
3.43e-83	0.510528	0.926	0.751	5.38e-79	MT-CO2	4	Stress response
6.52e-81	0.490771	0.915	0.737	1.02e-76	MT-ND3	4	Stress response
2.98e-79	0.285723	0.263	0.102	4.67e-75	IER3	4	Stress response
2.37e-75	0.454889	0.91	0.761	3.72e-71	MT-ND4L	4	Stress response
8.47e-73	0.417589	0.72	0.548	1.33e-68	HSP90AA1	4	Stress response
1.16e-72	0.446761	0.864	0.668	1.83e-68	ATP1B1	4	Stress response
7.38e-72	0.296899	0.33	0.156	1.16e-67	ICAM1	4	Stress response
8.99e-71	0.453917	0.63	0.409	1.41e-66	CEBPD	4	Stress response
1.1e-70	0.58272	0.472	0.274	1.73e-66	GDF15	4	Stress response
1.39e-68	0.5382	0.65	0.476	2.18e-64	HSPB8	4	Stress response
4.22e-68	0.346939	0.946	0.842	6.62e-64	TMEM176A	4	Stress response
8.81e-68	0.352138	0.18	0.062	1.38e-63	KLF2	4	Stress response
2.99e-65	0.294078	0.898	0.707	4.69e-61	MT-ND2	4	Stress response
8.03e-64	0.408207	0.891	0.743	1.26e-59	MT-CYB	4	Stress response
1.28e-63	0.45365	0.567	0.38	2.01e-59	ERRFI1	4	Stress response
1.22e-62	0.331626	0.866	0.695	1.92e-58	SPINT2	4	Stress response
1.62e-62	0.501501	0.15	0.048	2.54e-58	HSPA6	4	Stress response
1.3e-61	0.328443	0.627	0.428	2.05e-57	HPN	4	Stress response
1.44e-61	0.410851	0.792	0.611	2.26e-57	BTG1	4	Stress response
9.96e-59	0.324031	0.915	0.795	1.56e-54	TMEM176B	4	Stress response
2.91e-55	0.328707	0.48	0.304	4.56e-51	FAM134B	4	Stress response
7.77e-55	0.287397	0.476	0.297	1.22e-50	LMNA	4	Stress response
8.74e-55	0.344569	0.899	0.737	1.37e-50	MT-ND4	4	Stress response
1.91e-52	0.417975	0.433	0.267	3e-48	CLDN3	4	Stress response
1.52e-51	0.39522	0.619	0.437	2.38e-47	ADM	4	Stress response
2.74e-50	0.394305	0.508	0.342	4.3e-46	NFKBIA	4	Stress response
8.3e-50	0.283376	0.668	0.473	1.3e-45	APP	4	Stress response
8.37e-50	0.381209	0.957	0.891	1.31e-45	FXYD2	4	Stress response
3.47e-48	0.298968	0.975	0.924	5.45e-44	NDUFA4L2	4	Stress response
4.02e-47	0.314864	0.657	0.467	6.31e-43	SLC3A1	4	Stress response
1.77e-46	0.31461	0.493	0.321	2.78e-42	HSPA5	4	Stress response
7.19e-46	0.337355	0.948	0.863	1.13e-41	HLA-A	4	Stress response
1e-45	0.339587	0.981	0.954	1.57e-41	UBC	4	Stress response
2.9e-45	0.308537	0.766	0.598	4.55e-41	TSC22D1	4	Stress response
1.29e-43	0.295562	0.533	0.37	2.03e-39	ZFAND5	4	Stress response
9.16e-43	0.407864	0.892	0.821	1.44e-38	HLA-B	4	Stress response
2.87e-42	0.417772	0.613	0.461	4.5e-38	IFI27	4	Stress response
2.69e-41	0.45427	0.514	0.368	4.22e-37	AQP3	4	Stress response
2.83e-38	0.419843	0.531	0.378	4.45e-34	BIRC3	4	Stress response
1.03e-37	0.354045	0.973	0.938	1.62e-33	B2M	4	Stress response
1.74e-36	0.282962	0.654	0.502	2.73e-32	C19orf33	4	Stress response
9.81e-34	0.469451	0.205	0.106	1.54e-29	REG1A	4	Stress response
2.95e-32	0.314972	0.93	0.835	4.62e-28	AC090498.1	4	Stress response
9.94e-32	0.35727	0.846	0.708	1.56e-27	SPP1	4	Stress response
2.21e-30	0.291477	0.622	0.474	3.47e-26	WFDC2	4	Stress response
3.75e-30	0.35174	0.217	0.118	5.88e-26	FGG	4	Stress response
3.39e-29	0.5025	0.553	0.447	5.33e-25	ADIRF	4	Stress response
1.31e-28	0.385438	0.201	0.109	2.06e-24	FGB	4	Stress response
1.48e-28	0.361234	0.493	0.372	2.32e-24	ANXA1	4	Stress response
1.39e-26	0.283405	0.964	0.929	2.18e-22	CD24	4	Stress response
4.17e-19	0.387234	0.204	0.128	6.55e-15	FSTL3	4	Stress response
5.67e-19	0.310451	0.894	0.851	8.89e-15	NNMT	4	Stress response
1.93e-14	0.38254	0.493	0.412	3.04e-10	S100A1	4	Stress response
3.53e-14	0.530599	0.56	0.493	5.53e-10	FHL1	4	Stress response
0	3.75922	0.895	0.428	0	NEAT1	5	Cell dealth
0	3.1224	0.98	0.754	0	MALAT1	5	Cell dealth
0	1.31297	0.585	0.138	0	DDX17	5	Cell dealth
0	1.30385	0.676	0.262	0	WSB1	5	Cell dealth
0	0.647252	0.323	0.045	0	RNPC3	5	Cell dealth
7.03e-261	0.883463	0.485	0.142	1.1e-256	N4BP2L2	5	Cell dealth
3.04e-252	0.786478	0.308	0.055	4.77e-248	KCNQ1OT1	5	Cell dealth
1.58e-240	0.598554	0.28	0.047	2.48e-236	PKHD1	5	Cell dealth
4.08e-229	0.697051	0.325	0.069	6.4e-225	LINC00969	5	Cell dealth
5.64e-223	0.536246	0.285	0.052	8.85e-219	LENG8	5	Cell dealth
1.04e-221	0.907282	0.551	0.215	1.63e-217	SYNE2	5	Cell dealth
1.02e-217	0.660413	0.295	0.059	1.6e-213	DNAH11	5	Cell dealth
9.69e-216	1.16292	0.536	0.211	1.52e-211	VMP1	5	Cell dealth
3.75e-212	0.815601	0.471	0.157	5.88e-208	PNISR	5	Cell dealth
3.34e-208	0.920838	0.567	0.236	5.24e-204	RBM39	5	Cell dealth
2.09e-207	0.887645	0.469	0.156	3.27e-203	RNF213	5	Cell dealth
3.33e-203	0.595778	0.313	0.07	5.23e-199	ARGLU1	5	Cell dealth
2.97e-197	0.653022	0.401	0.118	4.66e-193	LUC7L3	5	Cell dealth
4.01e-189	1.13465	0.713	0.41	6.29e-185	VEGFA	5	Cell dealth
1.07e-182	0.642038	0.388	0.118	1.68e-178	MGEA5	5	Cell dealth
4.27e-182	0.562826	0.316	0.078	6.7e-178	TRA2A	5	Cell dealth
1.05e-172	0.682044	0.428	0.147	1.64e-168	SRRM2	5	Cell dealth
1.6e-171	0.812782	0.321	0.086	2.52e-167	CCNL1	5	Cell dealth
8.2e-169	0.714047	0.433	0.155	1.29e-164	SF1	5	Cell dealth
1.64e-165	0.809223	0.442	0.164	2.58e-161	STAT3	5	Cell dealth
3.33e-165	0.704775	0.319	0.088	5.22e-161	SULT1C2	5	Cell dealth
1.31e-164	0.805956	0.512	0.218	2.06e-160	SON	5	Cell dealth
8.46e-162	0.556041	0.346	0.103	1.33e-157	ZNF207	5	Cell dealth
8.82e-162	0.511667	0.316	0.086	1.38e-157	MTR	5	Cell dealth
2.03e-156	0.919667	0.572	0.293	3.19e-152	FUS	5	Cell dealth
3.33e-156	0.60344	0.321	0.091	5.23e-152	HNRNPH1	5	Cell dealth
8.21e-156	0.667732	0.428	0.16	1.29e-151	WDR60	5	Cell dealth
4.33e-151	0.608255	0.324	0.096	6.8e-147	SYNE1	5	Cell dealth
5.85e-151	1.75978	0.706	0.471	9.19e-147	C1orf186	5	Cell dealth
2.27e-150	0.51174	0.261	0.064	3.56e-146	PLAGL1	5	Cell dealth
2.14e-148	0.855456	0.467	0.203	3.36e-144	AFF4	5	Cell dealth
1.3e-145	0.510089	0.303	0.086	2.03e-141	SLC38A2	5	Cell dealth
3.52e-137	0.622266	0.373	0.132	5.53e-133	SRSF5	5	Cell dealth
4.2e-136	0.666934	0.258	0.068	6.59e-132	DOC2A	5	Cell dealth
6.37e-134	0.524565	0.341	0.114	9.99e-130	SNX29	5	Cell dealth
3.34e-130	1.14257	0.858	0.666	5.23e-126	KLF6	5	Cell dealth
3.62e-130	0.542752	0.374	0.138	5.69e-126	ZNF292	5	Cell dealth
4.87e-129	0.507936	0.33	0.11	7.64e-125	MBNL2	5	Cell dealth
5.77e-116	0.90244	0.44	0.21	9.05e-112	CFLAR	5	Cell dealth
5.95e-115	0.550381	0.39	0.161	9.34e-111	ENOSF1	5	Cell dealth
1.85e-114	0.556944	0.368	0.146	2.9e-110	SPAG9	5	Cell dealth
1.24e-112	0.538792	0.36	0.142	1.95e-108	ZBTB20	5	Cell dealth
1.76e-112	0.791935	0.731	0.535	2.77e-108	HNRNPA2B1	5	Cell dealth
4.31e-107	0.936294	0.491	0.269	6.76e-103	FKBP5	5	Cell dealth
8.43e-104	0.524114	0.329	0.126	1.32e-99	RSRP1	5	Cell dealth
2.23e-100	0.635751	0.44	0.213	3.5e-96	TCF25	5	Cell dealth
1.02e-99	0.502739	0.255	0.083	1.61e-95	IFRD1	5	Cell dealth
3.37e-98	0.622081	0.332	0.136	5.29e-94	CNKSR3	5	Cell dealth
8.59e-97	0.598232	0.54	0.282	1.35e-92	HSPA1B	5	Cell dealth
5.34e-96	0.81116	0.48	0.264	8.38e-92	DDX5	5	Cell dealth
1.01e-95	0.550339	0.421	0.203	1.59e-91	AKAP9	5	Cell dealth
2.66e-95	0.501269	0.284	0.102	4.17e-91	SLC25A37	5	Cell dealth
3.41e-92	0.584045	0.311	0.126	5.36e-88	ANK3	5	Cell dealth
7.88e-89	0.714237	0.273	0.102	1.24e-84	NFKBIZ	5	Cell dealth
1.71e-87	0.719892	0.389	0.187	2.69e-83	MCL1	5	Cell dealth
1.06e-84	0.678638	0.651	0.389	1.66e-80	HSPA1A	5	Cell dealth
4.18e-84	0.509779	0.332	0.143	6.56e-80	SFPQ	5	Cell dealth
2.34e-82	0.550485	0.402	0.205	3.67e-78	PHYKPL	5	Cell dealth
3.34e-82	0.587409	0.399	0.199	5.24e-78	IL6ST	5	Cell dealth
1.23e-80	0.517253	0.421	0.22	1.93e-76	CSNK1A1	5	Cell dealth
1.29e-80	0.55841	0.174	0.049	2.03e-76	HSPH1	5	Cell dealth
2.33e-78	0.897184	0.683	0.538	3.66e-74	LINC01320	5	Cell dealth
1.14e-77	0.559727	0.41	0.219	1.79e-73	PRUNE2	5	Cell dealth
7.47e-76	0.502743	0.412	0.217	1.17e-71	SRSF11	5	Cell dealth
6.52e-73	0.708996	0.544	0.355	1.02e-68	AHNAK	5	Cell dealth
8.88e-69	0.517701	0.31	0.145	1.39e-64	ZBTB16	5	Cell dealth
4.03e-67	0.564045	0.439	0.256	6.32e-63	FAM13A	5	Cell dealth
8.91e-66	0.588444	0.386	0.212	1.4e-61	P3H2	5	Cell dealth
1.09e-63	0.555257	0.347	0.182	1.71e-59	LINC00887	5	Cell dealth
2.67e-63	1.05436	0.369	0.205	4.19e-59	FOSB	5	Cell dealth
6.49e-62	1.03975	0.868	0.738	1.02e-57	MT-ND1	5	Cell dealth
3.97e-61	0.627165	0.465	0.293	6.23e-57	PAX8	5	Cell dealth
4.24e-61	0.509564	0.377	0.211	6.65e-57	KCNJ16	5	Cell dealth
5.58e-61	0.854575	0.743	0.587	8.76e-57	TXNIP	5	Cell dealth
2.98e-59	0.778451	0.85	0.694	4.68e-55	MT-ND5	5	Cell dealth
2.51e-57	0.791554	0.727	0.551	3.94e-53	HSP90AA1	5	Cell dealth
1.99e-56	0.515347	0.264	0.122	3.12e-52	ELL2	5	Cell dealth
5.06e-51	0.767766	0.912	0.765	7.93e-47	MT-ND4L	5	Cell dealth
1.04e-50	0.889316	0.846	0.717	1.63e-46	MT-ND2	5	Cell dealth
1.57e-50	0.875849	0.878	0.716	2.46e-46	MT-ATP8	5	Cell dealth
3.34e-47	0.685602	0.879	0.755	5.23e-43	MT-ATP6	5	Cell dealth
1.46e-44	0.668402	0.895	0.747	2.3e-40	MT-CYB	5	Cell dealth
1.6e-40	0.637956	0.906	0.772	2.51e-36	MT-CO3	5	Cell dealth
3.08e-39	1.10461	0.658	0.589	4.84e-35	PDK4	5	Cell dealth
7.33e-38	0.548387	0.87	0.747	1.15e-33	MT-ND3	5	Cell dealth
2.82e-35	0.559965	0.877	0.743	4.43e-31	MT-ND4	5	Cell dealth
9.46e-34	0.544733	0.386	0.256	1.49e-29	MT-ND6	5	Cell dealth
1.02e-33	0.518909	0.308	0.189	1.6e-29	NAMPT	5	Cell dealth
1.57e-33	0.612719	0.893	0.768	2.46e-29	MT-CO1	5	Cell dealth
4.2e-26	0.896707	0.419	0.326	6.58e-22	ACSM2A	5	Cell dealth
2.08e-20	0.552989	0.544	0.517	3.26e-16	UBE2D2	5	Cell dealth
2.61e-20	0.537126	0.627	0.543	4.09e-16	SAT1	5	Cell dealth
2.51e-18	0.516297	0.465	0.396	3.93e-14	ERRFI1	5	Cell dealth
1.1e-12	0.566327	0.63	0.632	1.72e-08	SQSTM1	5	Cell dealth
1.13e-08	0.732259	0.26	0.207	0.000177402	MTRNR2L12	5	Cell dealth
6.89e-220	1.4199	0.975	0.669	1.08e-215	CD74	6	MHC II
9.84e-136	0.985834	0.605	0.307	1.54e-131	HLA-DRA	6	MHC II
1.41e-121	0.984589	0.571	0.288	2.22e-117	HLA-DPA1	6	MHC II
1.12e-110	0.595729	0.824	0.503	1.76e-106	HLA-E	6	MHC II
3.8e-108	0.275514	0.316	0.101	5.97e-104	ARHGDIB	6	MHC II
1.62e-106	0.336125	0.351	0.122	2.53e-102	S100A4	6	MHC II
6.83e-106	0.735069	0.973	0.795	1.07e-101	HLA-C	6	MHC II
1.66e-102	0.41969	0.41	0.158	2.61e-98	CCL5	6	MHC II
1.01e-99	0.98124	0.646	0.397	1.59e-95	HLA-DRB1	6	MHC II
1.25e-97	0.818996	0.981	0.815	1.96e-93	HLA-B	6	MHC II
1.37e-95	0.748763	0.994	0.937	2.15e-91	B2M	6	MHC II
3.12e-91	0.758718	0.496	0.265	4.9e-87	HLA-DRB5	6	MHC II
3.49e-91	0.308044	0.398	0.162	5.47e-87	SRGN	6	MHC II
3.88e-80	0.691697	0.382	0.178	6.09e-76	HLA-DQA1	6	MHC II
6.95e-78	0.735284	0.977	0.863	1.09e-73	HLA-A	6	MHC II
1.6e-71	0.524532	0.821	0.622	2.51e-67	TMSB4X	6	MHC II
4.62e-67	0.786141	0.604	0.453	7.25e-63	RARRES3	6	MHC II
1.43e-62	0.53998	0.355	0.175	2.24e-58	HLA-DPB1	6	MHC II
1.45e-60	0.2859	0.444	0.227	2.27e-56	ZFP36L2	6	MHC II
4.59e-60	0.545603	0.436	0.243	7.21e-56	HLA-DQB1	6	MHC II
6.98e-58	0.316164	0.229	0.089	1.1e-53	IL18BP	6	MHC II
5.23e-57	0.272037	0.303	0.131	8.2e-53	NKG7	6	MHC II
2.49e-54	0.313335	0.297	0.137	3.91e-50	HLA-DMA	6	MHC II
2.66e-47	0.29755	0.628	0.402	4.17e-43	SH3BGRL3	6	MHC II
4.15e-45	0.501501	0.9	0.798	6.5e-41	IL32	6	MHC II
3.73e-41	0.323342	0.363	0.198	5.86e-37	MTRNR2L12	6	MHC II
9.83e-41	0.643946	0.111	0.034	1.54e-36	CXCL9	6	MHC II
2.33e-39	0.274671	0.887	0.751	3.65e-35	PFN1	6	MHC II
2.1e-38	0.482972	0.48	0.331	3.29e-34	PSMB9	6	MHC II
2.12e-38	0.283972	0.534	0.35	3.33e-34	MYL12A	6	MHC II
2.7e-35	0.489793	0.514	0.359	4.23e-31	IFITM1	6	MHC II
1.18e-33	0.29997	0.302	0.174	1.84e-29	PSMB10	6	MHC II
1.27e-33	0.370529	0.951	0.894	2e-29	ITM2B	6	MHC II
1.05e-32	0.282757	0.767	0.625	1.65e-28	CFL1	6	MHC II
1.3e-32	1.26238	0.108	0.037	2.04e-28	CXCL10	6	MHC II
2.54e-32	0.412901	0.333	0.205	3.99e-28	LAP3	6	MHC II
3.23e-31	0.500948	0.735	0.706	5.06e-27	CST3	6	MHC II
4.82e-29	0.857319	0.362	0.242	7.56e-25	UBD	6	MHC II
2.6e-28	0.281788	0.786	0.618	4.08e-24	BTG1	6	MHC II
2.11e-27	0.256218	0.285	0.166	3.31e-23	STAT1	6	MHC II
1.13e-26	0.287765	0.552	0.413	1.78e-22	CYBA	6	MHC II
1.62e-25	0.256411	0.853	0.761	2.54e-21	ATP5E	6	MHC II
7.8e-19	0.285815	0.361	0.268	1.22e-14	UBE2L6	6	MHC II
1.16e-17	0.346139	0.498	0.419	1.83e-13	SYNGR2	6	MHC II
2.35e-17	0.259952	0.308	0.218	3.7e-13	VAMP5	6	MHC II
6.13e-17	0.457218	0.13	0.067	9.62e-13	GC	6	MHC II
1.29e-16	0.253988	0.793	0.805	2.03e-12	CD63	6	MHC II
1.58e-15	0.327915	0.537	0.474	2.48e-11	GPX1	6	MHC II
1.42e-14	0.436933	0.805	0.786	2.22e-10	CLU	6	MHC II
1.74e-14	0.279563	0.536	0.485	2.73e-10	PSME1	6	MHC II
4.8e-14	0.291407	0.471	0.406	7.53e-10	PSMB8	6	MHC II
4.17e-13	0.262509	0.659	0.634	6.54e-09	TMBIM6	6	MHC II
5.42e-13	0.264479	0.598	0.552	8.51e-09	PPIB	6	MHC II
2.98e-12	0.317356	0.575	0.535	4.68e-08	SERPING1	6	MHC II
5.88e-12	0.291275	0.331	0.258	9.22e-08	HLA-G	6	MHC II
7.76e-12	0.260922	0.412	0.342	1.22e-07	TAPBP	6	MHC II
1.29e-11	0.252198	0.595	0.546	2.03e-07	SAT1	6	MHC II
4.56e-11	0.265956	0.494	0.453	7.15e-07	PDIA3	6	MHC II
5.11e-11	0.269067	0.593	0.577	8.03e-07	CALR	6	MHC II
2.39e-10	0.261859	0.528	0.49	3.76e-06	PSAP	6	MHC II
3.67e-10	0.326316	0.528	0.474	5.76e-06	IFI27	6	MHC II
5.96e-09	0.559456	0.528	0.501	9.36e-05	TNFSF10	6	MHC II
2.35e-06	0.284993	0.64	0.639	0.0368742	CXCL14	6	MHC II
5.69e-06	0.25625	0.442	0.42	0.0893045	CTSB	6	MHC II
8.15e-240	0.793529	0.999	0.97	1.28e-235	RPS4X	7	Unassigned
1.04e-237	0.730854	0.998	0.972	1.64e-233	RPS3A	7	Unassigned
1.4e-230	0.765242	0.996	0.957	2.2e-226	RPL32	7	Unassigned
1.82e-228	0.762188	0.998	0.954	2.86e-224	RPL29	7	Unassigned
4.45e-226	0.660533	0.998	0.972	6.99e-222	RPL34	7	Unassigned
7.28e-213	0.694539	1	0.985	1.14e-208	RPL13	7	Unassigned
2.99e-212	0.709909	0.998	0.973	4.7e-208	RPL37	7	Unassigned
1.03e-210	0.744835	0.999	0.993	1.61e-206	EEF1A1	7	Unassigned
4.07e-206	0.699174	0.999	0.974	6.39e-202	RPS24	7	Unassigned
6.61e-199	0.661432	0.999	0.976	1.04e-194	RPL8	7	Unassigned
6.36e-198	0.674031	0.994	0.959	9.98e-194	NACA	7	Unassigned
1.07e-192	0.685997	1	0.975	1.68e-188	RPS23	7	Unassigned
2.07e-192	0.614091	1	0.978	3.25e-188	RPL19	7	Unassigned
5.42e-191	0.642287	0.993	0.94	8.5e-187	RPL9	7	Unassigned
3.72e-188	0.704385	1	0.969	5.84e-184	RPL39	7	Unassigned
2.52e-185	0.642541	0.998	0.977	3.95e-181	GNB2L1	7	Unassigned
4.01e-184	0.67196	1	0.985	6.29e-180	RPL10	7	Unassigned
1.22e-182	0.706725	0.999	0.97	1.91e-178	RPL18A	7	Unassigned
3.71e-181	0.669752	0.985	0.93	5.82e-177	RPL14	7	Unassigned
3.22e-179	0.619027	0.998	0.968	5.05e-175	RPS13	7	Unassigned
8.92e-179	0.629948	1	0.978	1.4e-174	RPS14	7	Unassigned
1.01e-173	0.739902	0.998	0.972	1.59e-169	RPS12	7	Unassigned
8.44e-173	0.696887	0.993	0.969	1.32e-168	RPL3	7	Unassigned
2.7e-172	0.726334	0.999	0.981	4.24e-168	TPT1	7	Unassigned
1.85e-167	0.644528	0.99	0.949	2.91e-163	RPL23A	7	Unassigned
7.35e-166	0.735998	0.998	0.968	1.15e-161	RPS18	7	Unassigned
7.78e-162	0.62571	0.988	0.963	1.22e-157	RPS25	7	Unassigned
3.08e-160	0.676858	0.993	0.957	4.84e-156	RPL35A	7	Unassigned
5.62e-160	0.653864	0.998	0.967	8.82e-156	RPL12	7	Unassigned
6.17e-160	0.631093	1	0.967	9.68e-156	RPS15A	7	Unassigned
3.52e-158	0.626097	0.998	0.965	5.52e-154	RPS3	7	Unassigned
1.07e-155	0.619442	0.994	0.963	1.68e-151	RPS6	7	Unassigned
1.56e-154	0.729123	0.997	0.972	2.45e-150	RPL41	7	Unassigned
2.74e-153	0.64023	1	0.981	4.3e-149	RPS8	7	Unassigned
1.17e-151	0.672402	0.986	0.922	1.84e-147	RPL24	7	Unassigned
1.19e-151	0.627835	1	0.976	1.87e-147	RPL11	7	Unassigned
1.69e-148	0.645748	0.992	0.949	2.66e-144	RPL37A	7	Unassigned
3.32e-147	0.578501	0.994	0.958	5.22e-143	RPS5	7	Unassigned
5.81e-147	0.59673	0.977	0.896	9.12e-143	RPL15	7	Unassigned
2.02e-146	0.556547	0.999	0.981	3.17e-142	RPS28	7	Unassigned
2.13e-146	0.584265	0.99	0.948	3.34e-142	RPL5	7	Unassigned
2.07e-141	0.61542	0.998	0.974	3.25e-137	RPL30	7	Unassigned
8.65e-139	0.626847	0.997	0.969	1.36e-134	RPL36	7	Unassigned
1.04e-134	0.527767	0.998	0.968	1.64e-130	RPL18	7	Unassigned
5.54e-134	0.681717	0.987	0.927	8.7e-130	RPS16	7	Unassigned
1.13e-132	0.588756	0.979	0.922	1.78e-128	RPL22	7	Unassigned
1.94e-132	0.604706	0.99	0.949	3.04e-128	RPL6	7	Unassigned
1.17e-127	0.557432	0.977	0.939	1.83e-123	RPS9	7	Unassigned
1.54e-126	0.593501	0.994	0.974	2.41e-122	RPS15	7	Unassigned
1.97e-126	0.682592	0.998	0.973	3.1e-122	RPS27	7	Unassigned
2.38e-125	0.513705	0.996	0.972	3.73e-121	RPL7A	7	Unassigned
2.05e-124	0.603598	0.999	0.98	3.21e-120	FTL	7	Unassigned
3.81e-124	0.604322	0.989	0.961	5.98e-120	RPS2	7	Unassigned
4.09e-124	0.615854	0.96	0.906	6.41e-120	RPL10A	7	Unassigned
1.58e-123	0.53221	0.952	0.891	2.49e-119	PFDN5	7	Unassigned
1.77e-123	0.637989	0.926	0.85	2.78e-119	RPL7	7	Unassigned
1.45e-118	0.645592	0.933	0.843	2.28e-114	RPL38	7	Unassigned
1.6e-117	0.498536	0.997	0.978	2.51e-113	RPL28	7	Unassigned
3.45e-116	0.573807	0.992	0.964	5.41e-112	RPS7	7	Unassigned
5.83e-112	0.621013	0.939	0.852	9.14e-108	RPL13A	7	Unassigned
1.61e-111	0.54259	0.947	0.881	2.52e-107	UBA52	7	Unassigned
1.5e-108	0.652951	1	0.98	2.36e-104	RPLP1	7	Unassigned
4.59e-102	0.632734	0.944	0.881	7.21e-98	NPM1	7	Unassigned
7.52e-98	0.490309	0.998	0.976	1.18e-93	RPS27A	7	Unassigned
7.36e-97	0.645159	0.894	0.803	1.15e-92	RPL31	7	Unassigned
8e-95	0.506227	0.906	0.822	1.26e-90	TOMM7	7	Unassigned
1.69e-92	0.65582	0.983	0.953	2.65e-88	RPL26	7	Unassigned
2e-85	0.542529	0.976	0.935	3.13e-81	RPLP2	7	Unassigned
9.49e-83	0.453182	0.996	0.96	1.49e-78	RPS21	7	Unassigned
3.27e-81	0.541226	0.881	0.781	5.13e-77	RPL21	7	Unassigned
1.36e-80	0.529794	0.807	0.656	2.14e-76	ZFAS1	7	Unassigned
1.83e-78	0.569762	0.998	0.978	2.87e-74	RPS19	7	Unassigned
3.72e-77	0.421748	0.989	0.961	5.84e-73	FAU	7	Unassigned
3.13e-74	0.704821	0.84	0.722	4.91e-70	PCBP2	7	Unassigned
5.32e-74	0.411012	0.94	0.889	8.35e-70	ATP5G2	7	Unassigned
2.49e-72	0.675268	0.802	0.661	3.91e-68	RPL4	7	Unassigned
2.83e-71	0.484427	0.745	0.554	4.44e-67	RPL36A	7	Unassigned
5.98e-70	0.4446	0.876	0.806	9.39e-66	EEF1D	7	Unassigned
6.4e-69	0.414036	0.934	0.878	1e-64	BTF3	7	Unassigned
2.92e-68	0.436707	1	0.99	4.58e-64	GAPDH	7	Unassigned
2.78e-67	0.429047	0.95	0.913	4.37e-63	RPL35	7	Unassigned
2.53e-65	0.432108	1	0.992	3.96e-61	FTH1	7	Unassigned
5.81e-65	0.43352	0.882	0.832	9.12e-61	HNRNPA1	7	Unassigned
1.25e-64	0.491921	0.717	0.541	1.96e-60	RPL23	7	Unassigned
3.22e-64	0.439745	0.831	0.719	5.05e-60	RPS11	7	Unassigned
1.11e-61	0.516503	0.886	0.804	1.75e-57	EEF1B2	7	Unassigned
1.24e-59	0.436801	0.993	0.976	1.95e-55	RPLP0	7	Unassigned
1.37e-59	0.468629	0.831	0.716	2.15e-55	SLC25A6	7	Unassigned
5.33e-59	0.426211	0.892	0.787	8.36e-55	RPSA	7	Unassigned
1.03e-58	0.458758	0.813	0.713	1.62e-54	UQCRB	7	Unassigned
1.48e-52	0.423422	0.85	0.777	2.32e-48	RPL27	7	Unassigned
6.4e-51	0.524277	0.667	0.524	1e-46	RPS20	7	Unassigned
1.13e-50	0.515326	0.884	0.829	1.78e-46	EEF2	7	Unassigned
4.14e-48	0.433946	0.814	0.675	6.5e-44	RPS29	7	Unassigned
3.96e-37	0.437386	0.605	0.474	6.21e-33	PABPC1	7	Unassigned
2.49e-33	0.410249	0.912	0.878	3.91e-29	RPS26	7	Unassigned
1.43e-32	0.526298	0.604	0.48	2.25e-28	RPL27A	7	Unassigned
6e-24	0.568141	0.781	0.727	9.42e-20	RPL17	7	Unassigned
9.04e-13	0.521738	0.723	0.665	1.42e-08	NUPR1	7	Unassigned
2.24e-05	0.427822	0.521	0.539	0.352223	EEF1G	7	Unassigned
2.74e-229	1.92617	0.766	0.305	4.3e-225	LGALS1	8	EMT
3.81e-175	1.23304	0.897	0.572	5.98e-171	ANXA2	8	EMT
8.51e-166	1.03799	1	0.987	1.34e-161	VIM	8	EMT
1.89e-161	0.743393	0.58	0.197	2.96e-157	EMP3	8	EMT
7.15e-129	1.09353	0.961	0.808	1.12e-124	S100A11	8	EMT
1.42e-124	0.922385	0.989	0.937	2.23e-120	S100A10	8	EMT
2.24e-124	1.29328	0.92	0.708	3.51e-120	S100A6	8	EMT
4.53e-120	0.572397	0.431	0.135	7.11e-116	FLNA	8	EMT
3.17e-109	1.01819	0.834	0.557	4.97e-105	CAV1	8	EMT
5.31e-95	0.762133	0.426	0.154	8.33e-91	RTEL1-TNFRSF6B	8	EMT
5.16e-94	0.54079	0.425	0.155	8.1e-90	ITGA3	8	EMT
2.19e-88	0.677719	1	0.986	3.43e-84	TMSB10	8	EMT
4.1e-88	1.28819	0.835	0.604	6.43e-84	IGFBP3	8	EMT
2.28e-80	0.66062	0.934	0.753	3.58e-76	PFN1	8	EMT
1.73e-74	0.797057	0.86	0.676	2.72e-70	IGFBP7	8	EMT
4.63e-68	0.529133	0.576	0.316	7.27e-64	S100A16	8	EMT
2.75e-67	0.689825	0.987	0.953	4.31e-63	ACTB	8	EMT
4.02e-65	0.444161	1	0.99	6.3e-61	GAPDH	8	EMT
6.54e-64	0.570691	0.872	0.698	1.03e-59	P4HB	8	EMT
3.3e-59	0.655644	0.645	0.409	5.18e-55	SH3BGRL3	8	EMT
1.34e-57	0.576253	0.843	0.698	2.1e-53	TIMP1	8	EMT
2.59e-56	0.398837	0.109	0.02	4.07e-52	CCL20	8	EMT
3.64e-56	0.570192	0.972	0.925	5.72e-52	ACTG1	8	EMT
7.69e-55	0.633177	0.902	0.801	1.21e-50	IL32	8	EMT
3.31e-54	0.526008	0.294	0.113	5.2e-50	TM4SF1	8	EMT
3.36e-54	0.405976	0.989	0.95	5.27e-50	PPIA	8	EMT
4e-54	0.53957	0.848	0.684	6.28e-50	CLIC1	8	EMT
1.74e-52	0.407739	0.462	0.23	2.73e-48	PLP2	8	EMT
2.06e-52	0.513302	0.846	0.646	3.23e-48	TAGLN2	8	EMT
1.52e-51	0.541381	0.852	0.641	2.38e-47	LGALS3	8	EMT
9.26e-51	0.790433	0.296	0.116	1.45e-46	SERPINE1	8	EMT
1.23e-50	0.534251	0.766	0.56	1.93e-46	TUBA1B	8	EMT
1.4e-48	0.422041	0.557	0.316	2.2e-44	CD99	8	EMT
6.93e-48	0.501782	0.821	0.664	1.09e-43	CD151	8	EMT
1.06e-47	0.402137	0.631	0.404	1.67e-43	TSPO	8	EMT
4.31e-46	0.48194	0.236	0.087	6.77e-42	UCHL1	8	EMT
3.51e-45	0.505935	0.815	0.629	5.51e-41	TMSB4X	8	EMT
5.07e-42	0.523347	0.952	0.864	7.96e-38	PKM	8	EMT
1.05e-41	0.414035	0.9	0.798	1.64e-37	CD63	8	EMT
1.96e-41	0.425075	0.445	0.242	3.07e-37	NEFL	8	EMT
4.66e-41	0.456737	0.786	0.612	7.31e-37	ANXA5	8	EMT
7.74e-40	0.390142	0.319	0.149	1.21e-35	SERPINE2	8	EMT
9.35e-40	0.564599	0.572	0.367	1.47e-35	TNFRSF12A	8	EMT
4.34e-39	0.575591	0.344	0.169	6.81e-35	RRAD	8	EMT
7.11e-39	0.352497	0.669	0.461	1.12e-34	YWHAQ	8	EMT
3.99e-38	0.371684	0.751	0.563	6.26e-34	TUBB	8	EMT
4.4e-38	0.513404	0.876	0.76	6.91e-34	TPM1	8	EMT
1.51e-37	0.399596	0.642	0.43	2.37e-33	CD70	8	EMT
1.32e-36	0.385526	0.513	0.318	2.06e-32	RHOC	8	EMT
2.81e-36	0.378638	0.659	0.458	4.41e-32	CAV2	8	EMT
2.89e-36	0.383096	0.468	0.27	4.53e-32	TUBA1A	8	EMT
2.36e-35	0.343462	0.349	0.172	3.7e-31	ARPC1B	8	EMT
7.21e-35	0.613762	0.334	0.172	1.13e-30	LOX	8	EMT
1.26e-34	0.489168	0.461	0.282	1.98e-30	CA12	8	EMT
2.19e-34	0.351227	0.586	0.395	3.43e-30	TUBA1C	8	EMT
5.45e-34	0.645794	0.593	0.394	8.55e-30	KRT19	8	EMT
5.47e-34	0.370744	0.506	0.306	8.58e-30	CD9	8	EMT
5.85e-34	0.348136	0.532	0.332	9.17e-30	RCN1	8	EMT
9.14e-34	0.344246	0.424	0.246	1.43e-29	P4HA2	8	EMT
1.1e-33	0.387457	0.415	0.237	1.73e-29	TGM2	8	EMT
2.04e-33	0.382652	0.75	0.579	3.21e-29	RAC1	8	EMT
4.34e-33	1.21066	0.316	0.161	6.81e-29	TFPI2	8	EMT
1.58e-32	0.379804	0.85	0.728	2.47e-28	PRDX1	8	EMT
2.26e-32	0.889347	0.395	0.222	3.54e-28	TGFBI	8	EMT
3.1e-32	0.414136	0.353	0.192	4.86e-28	ITGB1	8	EMT
1.26e-31	0.480619	0.689	0.51	1.97e-27	C19orf33	8	EMT
1.96e-31	0.377535	0.492	0.305	3.08e-27	EIF5A	8	EMT
2.2e-31	0.529928	0.581	0.417	3.45e-27	SYNGR2	8	EMT
2.34e-31	0.504213	0.81	0.648	3.67e-27	SOD2	8	EMT
3.15e-31	0.359793	0.961	0.9	4.94e-27	ENO1	8	EMT
9.1e-31	0.363055	0.779	0.629	1.43e-26	CFL1	8	EMT
1.82e-30	0.413874	0.481	0.309	2.86e-26	LMNA	8	EMT
2.96e-30	0.449237	0.565	0.388	4.65e-26	C12orf75	8	EMT
1.3e-28	0.385628	0.515	0.332	2.04e-24	C3	8	EMT
1.86e-27	0.454975	0.728	0.546	2.92e-23	PPIB	8	EMT
3.3e-27	0.342575	0.841	0.701	5.18e-23	CST3	8	EMT
1.2e-26	0.367251	0.811	0.709	1.89e-22	SPINT2	8	EMT
2.82e-26	0.444634	0.26	0.13	4.42e-22	FSTL3	8	EMT
4.57e-26	0.343028	0.622	0.458	7.17e-22	MYDGF	8	EMT
9.94e-26	0.410048	0.774	0.668	1.56e-21	NME2	8	EMT
1.14e-25	0.396964	0.464	0.3	1.8e-21	PLOD2	8	EMT
3.68e-25	0.360004	0.812	0.666	5.78e-21	TXN	8	EMT
9.59e-25	0.376499	0.566	0.41	1.5e-20	PDIA6	8	EMT
1.13e-24	0.400488	0.727	0.57	1.78e-20	CALR	8	EMT
1.97e-24	0.381721	0.632	0.488	3.1e-20	PTTG1IP	8	EMT
2.18e-24	0.403919	0.542	0.388	3.42e-20	RAB13	8	EMT
1.41e-23	0.364637	0.28	0.152	2.21e-19	APOL1	8	EMT
2.4e-22	0.479075	0.687	0.573	3.77e-18	HSP90B1	8	EMT
1.54e-20	0.472255	0.538	0.388	2.41e-16	BIRC3	8	EMT
2.85e-20	0.338824	0.553	0.418	4.48e-16	CYBA	8	EMT
4.11e-20	0.446545	0.98	0.94	6.44e-16	B2M	8	EMT
3.26e-19	0.339509	0.496	0.358	5.12e-15	VCAM1	8	EMT
4.88e-18	0.735098	0.5	0.387	7.66e-14	AKR1B1	8	EMT
8.41e-15	0.380543	0.791	0.711	1.32e-10	KRT8	8	EMT
3.48e-14	0.604486	0.358	0.246	5.46e-10	UBD	8	EMT
1.23e-13	0.525678	0.599	0.497	1.93e-09	TNFSF10	8	EMT
6.67e-10	0.37797	0.822	0.718	1.05e-05	MT2A	8	EMT
4.34e-08	0.851807	0.462	0.392	0.000681089	MMP7	8	EMT
2.61e-07	0.441804	0.744	0.681	0.00409159	ANGPTL4	8	EMT
4.28e-06	0.445866	0.278	0.22	0.0671489	CRIP1	8	EMT
0	1.70662	0.782	0.112	0	STMN1	9	Cell cycle
0	1.03312	0.284	0.011	0	UBE2C	9	Cell cycle
0	0.965298	0.529	0.034	0	TK1	9	Cell cycle
0	0.964802	0.355	0.021	0	PTTG1	9	Cell cycle
0	0.72633	0.234	0.009	0	CENPF	9	Cell cycle
0	0.686841	0.302	0.005	0	RRM2	9	Cell cycle
0	0.578526	0.312	0.014	0	KIAA0101	9	Cell cycle
0	0.549534	0.288	0.006	0	BIRC5	9	Cell cycle
0	0.524617	0.331	0.014	0	CENPU	9	Cell cycle
0	0.524186	0.224	0.006	0	TPX2	9	Cell cycle
0	0.52193	0.198	0.004	0	TOP2A	9	Cell cycle
0	0.518952	0.357	0.025	0	GINS2	9	Cell cycle
0	0.506849	0.354	0.023	0	MAD2L1	9	Cell cycle
0	0.499885	0.189	0.004	0	CDC20	9	Cell cycle
0	0.489108	0.187	0.004	0	MKI67	9	Cell cycle
5.1e-282	1.03554	0.652	0.136	8e-278	TYMS	9	Cell cycle
1.52e-275	0.626383	0.416	0.05	2.39e-271	RNASEH2A	9	Cell cycle
4.82e-266	0.582357	0.298	0.025	7.56e-262	NUSAP1	9	Cell cycle
3.24e-251	2.02304	0.962	0.555	5.09e-247	TUBA1B	9	Cell cycle
3.62e-226	0.577432	0.232	0.017	5.68e-222	CCNB1	9	Cell cycle
3.95e-223	0.614773	0.385	0.053	6.2e-219	MCM7	9	Cell cycle
1.19e-216	1.74662	0.849	0.408	1.87e-212	H2AFZ	9	Cell cycle
8.55e-202	0.643102	0.407	0.067	1.34e-197	PCNA	9	Cell cycle
4.52e-161	0.725845	0.355	0.062	7.09e-157	CKS2	9	Cell cycle
1.76e-156	1.40992	0.877	0.561	2.76e-152	TUBB	9	Cell cycle
9.85e-148	0.656789	0.298	0.046	1.55e-143	FABP5	9	Cell cycle
1.73e-142	0.730996	0.629	0.209	2.71e-138	RANBP1	9	Cell cycle
2.09e-138	0.65932	0.516	0.143	3.28e-134	H2AFV	9	Cell cycle
3.35e-136	1.23461	0.872	0.563	5.26e-132	HMGN2	9	Cell cycle
1.92e-130	1.23233	0.847	0.503	3.01e-126	HMGB1	9	Cell cycle
2.04e-126	1.04901	0.802	0.425	3.2e-122	RAN	9	Cell cycle
1.43e-119	0.529109	0.48	0.136	2.24e-115	H2AFY	9	Cell cycle
6.77e-118	0.6838	0.553	0.185	1.06e-113	DEK	9	Cell cycle
4.07e-113	0.658955	0.626	0.248	6.39e-109	TMEM106C	9	Cell cycle
7.16e-109	0.668132	0.406	0.111	1.12e-104	HMGB2	9	Cell cycle
6.98e-106	0.717367	0.591	0.232	1.1e-101	STRA13	9	Cell cycle
6.5e-100	0.674628	0.593	0.236	1.02e-95	LSM4	9	Cell cycle
5.4e-98	0.528115	0.416	0.123	8.47e-94	CKS1B	9	Cell cycle
1.39e-92	0.760868	0.567	0.229	2.18e-88	PLP2	9	Cell cycle
3.03e-92	0.949013	0.946	0.755	4.76e-88	PFN1	9	Cell cycle
1.21e-89	0.971488	0.988	0.897	1.9e-85	PTMA	9	Cell cycle
2.46e-87	1.02114	0.997	0.953	3.86e-83	ACTB	9	Cell cycle
3.43e-87	0.736421	0.997	0.951	5.39e-83	PPIA	9	Cell cycle
2.64e-86	0.856897	0.593	0.27	4.15e-82	TUBB4B	9	Cell cycle
6.01e-83	0.537601	0.445	0.155	9.43e-79	HNRNPAB	9	Cell cycle
1.69e-82	0.633101	0.546	0.234	2.65e-78	DUT	9	Cell cycle
5.66e-80	0.684027	0.627	0.301	8.88e-76	RHEB	9	Cell cycle
7.98e-78	0.479228	0.536	0.215	1.25e-73	SNRPB	9	Cell cycle
5.16e-77	0.593507	0.638	0.325	8.1e-73	RPA3	9	Cell cycle
1.61e-72	0.601397	0.352	0.113	2.52e-68	HN1	9	Cell cycle
2.4e-58	0.677925	0.847	0.628	3.76e-54	CFL1	9	Cell cycle
1.81e-56	0.57321	0.747	0.444	2.84e-52	SLC25A5	9	Cell cycle
3.59e-54	0.597853	0.114	0.018	5.63e-50	HIST1H1D	9	Cell cycle
3.26e-50	0.738925	0.804	0.581	5.12e-46	ANXA2	9	Cell cycle
1.6e-49	0.591977	0.404	0.172	2.51e-45	ARPC1B	9	Cell cycle
2.12e-49	0.506477	0.534	0.274	3.32e-45	SNRPG	9	Cell cycle
2.32e-49	0.657232	0.769	0.545	3.63e-45	HNRNPA2B1	9	Cell cycle
9.02e-49	0.956867	0.627	0.396	1.41e-44	TUBA1C	9	Cell cycle
2.5e-46	0.699682	0.172	0.044	3.92e-42	HIST1H1E	9	Cell cycle
4.82e-46	0.517326	0.575	0.321	7.56e-42	NAP1L1	9	Cell cycle
1.92e-44	0.482645	0.48	0.242	3.02e-40	TPM3	9	Cell cycle
1.92e-43	0.558389	0.239	0.08	3.02e-39	TPM4	9	Cell cycle
2.4e-42	0.736	0.742	0.518	3.77e-38	HSPD1	9	Cell cycle
5.23e-42	0.560431	0.899	0.809	8.2e-38	CHCHD2	9	Cell cycle
9.73e-42	0.501711	0.976	0.9	1.53e-37	ENO1	9	Cell cycle
6.14e-38	0.64201	0.241	0.089	9.63e-34	UCHL1	9	Cell cycle
5.5e-37	0.523359	0.61	0.389	8.63e-33	C12orf75	9	Cell cycle
1.98e-36	0.690596	0.518	0.307	3.11e-32	EIF5A	9	Cell cycle
7.93e-36	0.482668	0.555	0.331	1.24e-31	MZT2A	9	Cell cycle
1.81e-35	1.42921	0.504	0.323	2.84e-31	LGALS1	9	Cell cycle
1.94e-34	0.526073	0.65	0.455	3.05e-30	PDCD5	9	Cell cycle
3.78e-34	0.480572	0.778	0.615	5.93e-30	ANXA5	9	Cell cycle
2.07e-33	0.598295	0.972	0.925	3.25e-29	ACTG1	9	Cell cycle
4.84e-32	0.596799	0.728	0.565	7.6e-28	CAV1	9	Cell cycle
5.5e-32	0.543339	0.588	0.39	8.64e-28	ATP5G1	9	Cell cycle
1.7e-31	0.494994	0.714	0.527	2.67e-27	ATP5J2	9	Cell cycle
3.03e-31	0.514625	0.421	0.23	4.75e-27	CCT6A	9	Cell cycle
4.89e-31	0.512605	0.267	0.114	7.67e-27	TOMM40	9	Cell cycle
2.55e-30	0.731825	0.579	0.386	4e-26	AKR1B1	9	Cell cycle
2.88e-29	0.53544	0.785	0.629	4.52e-25	YBX1	9	Cell cycle
5.4e-29	0.48735	0.946	0.866	8.47e-25	PKM	9	Cell cycle
5.71e-29	0.486719	0.726	0.545	8.96e-25	CALM2	9	Cell cycle
9.52e-29	0.491831	0.636	0.441	1.49e-24	RPS17	9	Cell cycle
3.77e-25	0.56011	0.903	0.813	5.91e-21	S100A11	9	Cell cycle
4.26e-25	0.530404	0.511	0.329	6.68e-21	CIB1	9	Cell cycle
3.11e-24	0.558333	0.761	0.652	4.88e-20	TAGLN2	9	Cell cycle
2.36e-23	0.520001	0.25	0.117	3.7e-19	TM4SF1	9	Cell cycle
2.97e-23	0.483737	0.718	0.552	4.67e-19	HSPE1	9	Cell cycle
5.39e-23	0.710559	0.705	0.55	8.46e-19	PPIB	9	Cell cycle
4.73e-22	0.495193	0.766	0.67	7.41e-18	NME2	9	Cell cycle
6.78e-22	0.531532	0.707	0.573	1.06e-17	CALR	9	Cell cycle
1.12e-21	0.542021	0.723	0.577	1.76e-17	SNRPD2	9	Cell cycle
3.16e-21	0.490352	0.718	0.55	4.96e-17	GSTP1	9	Cell cycle
1.14e-20	0.504581	0.775	0.69	1.79e-16	CLIC1	9	Cell cycle
1.3e-20	0.753467	0.302	0.164	2.04e-16	TFPI2	9	Cell cycle
1.91e-20	0.661201	0.386	0.247	3e-16	ARL6IP1	9	Cell cycle
4.73e-18	0.587088	0.747	0.635	7.43e-14	TMSB4X	9	Cell cycle
8.12e-18	0.890196	0.662	0.55	1.27e-13	HIST1H4C	9	Cell cycle
6.08e-12	0.528111	0.643	0.577	9.54e-08	HSP90B1	9	Cell cycle
5.69e-07	0.508757	0.83	0.72	0.00893254	MT2A	9	Cell cycle
1.94e-50	1.00003	0.469	0.091	3.05e-46	UCHL1	10	EMT
4.11e-50	1.87607	0.961	0.629	6.44e-46	SQSTM1	10	EMT
6.69e-49	1.60032	1	0.992	1.05e-44	FTH1	10	EMT
2.74e-47	0.978123	0.68	0.215	4.29e-43	SARS	10	EMT
1.47e-42	0.396731	0.148	0.012	2.3e-38	RNU12	10	EMT
1.26e-38	1.21573	0.633	0.216	1.97e-34	SLC3A2	10	EMT
3.2e-38	0.943202	0.992	0.97	5.03e-34	EIF1	10	EMT
1.82e-37	1.65105	1	0.982	2.86e-33	FTL	10	EMT
6e-31	0.396304	0.219	0.033	9.42e-27	MTHFD2	10	EMT
1.02e-27	1.36733	0.758	0.383	1.6e-23	ANXA1	10	EMT
3.11e-26	0.721036	0.602	0.248	4.88e-22	PSMA6	10	EMT
1.09e-22	0.7964	0.602	0.267	1.71e-18	RNF187	10	EMT
1.07e-21	1.56663	0.852	0.668	1.68e-17	NUPR1	10	EMT
2.09e-21	0.640097	0.711	0.327	3.27e-17	LGALS1	10	EMT
2.68e-20	1.39879	0.508	0.221	4.2e-16	CRIP1	10	EMT
9.4e-20	0.460479	0.422	0.147	1.48e-15	PSMD7	10	EMT
1.44e-19	0.352287	0.375	0.117	2.25e-15	GLRX3	10	EMT
2.09e-19	0.459259	0.336	0.101	3.28e-15	TRIB3	10	EMT
1.52e-18	0.643995	0.711	0.378	2.38e-14	BLVRB	10	EMT
3.31e-17	0.375376	0.336	0.108	5.2e-13	PHLDA3	10	EMT
6.11e-17	0.414734	0.312	0.095	9.58e-13	PDLIM4	10	EMT
6.73e-17	1.05769	0.578	0.294	1.06e-12	GDF15	10	EMT
7e-17	0.599596	0.773	0.469	1.1e-12	YWHAQ	10	EMT
3.86e-16	1.28533	0.766	0.502	6.05e-12	CDKN1A	10	EMT
4.63e-16	0.51835	0.93	0.75	7.26e-12	SKP1	10	EMT
9.42e-16	0.968106	0.68	0.394	1.48e-11	BIRC3	10	EMT
2.26e-15	0.44451	0.445	0.183	3.55e-11	XBP1	10	EMT
2.6e-15	0.611546	0.828	0.554	4.08e-11	GSTP1	10	EMT
7.97e-15	0.785229	0.961	0.878	1.25e-10	H3F3B	10	EMT
1.27e-14	0.414967	0.305	0.103	2e-10	MDM2	10	EMT
1.58e-14	0.487802	0.578	0.291	2.48e-10	HSPA9	10	EMT
1.65e-14	0.488135	0.625	0.34	2.6e-10	GHITM	10	EMT
1.81e-14	0.353052	0.406	0.162	2.84e-10	PSMC1	10	EMT
2.08e-14	0.667099	0.57	0.308	3.27e-10	TCEA1	10	EMT
2.22e-14	0.587245	0.898	0.651	3.48e-10	LGALS3	10	EMT
3.36e-14	0.370428	0.438	0.185	5.27e-10	NSFL1C	10	EMT
6.71e-14	0.385026	0.438	0.186	1.05e-09	SEC11C	10	EMT
1.19e-13	0.618739	0.984	0.903	1.87e-09	ENO1	10	EMT
2.21e-13	0.452831	0.562	0.294	3.47e-09	KRT10	10	EMT
2.62e-13	0.456671	0.789	0.541	4.11e-09	PTGES3	10	EMT
8.54e-13	0.440441	0.68	0.391	1.34e-08	PSMA7	10	EMT
1.21e-12	0.457187	0.594	0.313	1.89e-08	EIF5A	10	EMT
1.53e-12	0.368361	0.555	0.27	2.41e-08	ARHGDIA	10	EMT
2.86e-12	0.601592	0.906	0.672	4.49e-08	TXN	10	EMT
3.3e-12	0.476015	0.672	0.427	5.17e-08	FAM96B	10	EMT
3.9e-12	0.553683	0.898	0.757	6.11e-08	SEC61G	10	EMT
6.15e-12	0.416158	0.352	0.147	9.65e-08	BEX2	10	EMT
9.87e-12	0.402288	0.422	0.197	1.55e-07	NUTF2	10	EMT
1.06e-11	0.377051	0.484	0.23	1.66e-07	PSME2	10	EMT
2.02e-11	0.41921	0.461	0.222	3.16e-07	CEBPB	10	EMT
3.86e-11	0.635782	0.828	0.597	6.06e-07	PNRC1	10	EMT
3.95e-11	0.347336	0.594	0.317	6.2e-07	EIF4EBP1	10	EMT
4.07e-11	0.449682	0.688	0.423	6.39e-07	POMP	10	EMT
4.16e-11	0.502891	0.438	0.216	6.53e-07	EMP3	10	EMT
4.25e-11	0.55896	0.852	0.734	6.67e-07	PRDX1	10	EMT
1.03e-10	0.351607	0.438	0.211	1.61e-06	MTFP1	10	EMT
1.27e-10	0.576723	0.938	0.849	2e-06	BNIP3	10	EMT
2.31e-10	0.627674	0.992	0.987	3.63e-06	TMSB10	10	EMT
2.38e-10	0.38293	0.578	0.333	3.73e-06	ERH	10	EMT
4.17e-10	0.517035	0.375	0.177	6.55e-06	RRAD	10	EMT
5.58e-10	0.438207	0.836	0.655	8.76e-06	TAGLN2	10	EMT
7.06e-10	0.363973	0.562	0.331	1.11e-05	RPS19BP1	10	EMT
8.15e-10	0.767195	0.82	0.634	1.28e-05	TSC22D3	10	EMT
8.5e-10	0.594378	0.875	0.722	1.33e-05	MGST1	10	EMT
1.72e-09	0.377771	0.57	0.327	2.71e-05	CD99	10	EMT
3.32e-09	0.346356	0.492	0.27	5.21e-05	COX20	10	EMT
3.92e-09	0.393199	0.508	0.292	6.16e-05	NINJ1	10	EMT
6.63e-09	0.37119	0.484	0.268	0.000104083	XRCC6	10	EMT
1.06e-08	0.404597	0.531	0.316	0.000165604	LMNA	10	EMT
1.38e-08	0.5152	0.531	0.327	0.000216923	RHOC	10	EMT
1.64e-08	0.399828	0.641	0.406	0.000257929	PSMD8	10	EMT
2.19e-08	0.608814	0.891	0.718	0.000343579	S100A6	10	EMT
2.31e-08	0.426334	0.445	0.254	0.000362756	P4HA2	10	EMT
7.56e-08	0.548995	0.547	0.386	0.00118694	CRIP2	10	EMT
1.11e-07	0.397924	1	0.97	0.00173905	ALDOA	10	EMT
1.12e-07	0.417346	0.828	0.677	0.00175928	GABARAP	10	EMT
1.33e-07	0.459559	0.289	0.132	0.0020863	ARG2	10	EMT
1.58e-07	0.353698	0.836	0.683	0.00248357	RPS27L	10	EMT
3.1e-07	0.506197	0.703	0.532	0.00485895	PHPT1	10	EMT
4.25e-07	0.583483	0.727	0.544	0.00666717	C10orf10	10	EMT
4.6e-07	0.346699	0.609	0.422	0.00722095	PSMB1	10	EMT
5.36e-07	0.704342	0.375	0.218	0.00840584	HIST1H1C	10	EMT
6.61e-07	0.398705	0.477	0.303	0.0103737	SNRPE	10	EMT
6.72e-07	0.354076	0.781	0.638	0.0105426	C16orf13	10	EMT
7.09e-07	0.473711	0.93	0.815	0.0111192	S100A11	10	EMT
7.82e-07	0.457079	0.898	0.722	0.0122648	MT2A	10	EMT
7.9e-07	0.569489	0.445	0.279	0.0123914	SOX4	10	EMT
1.1e-06	0.385996	0.516	0.342	0.017247	RBCK1	10	EMT
2.16e-06	0.399632	0.805	0.668	0.0338175	ZFAS1	10	EMT
4.89e-06	0.34957	0.594	0.418	0.0768116	UBE2D3	10	EMT
1.12e-05	0.354202	0.828	0.724	0.176208	CCNI	10	EMT
1.34e-05	0.34576	0.492	0.332	0.21017	PSMB6	10	EMT
1.5e-05	0.344157	0.977	0.975	0.23515	RPS27	10	EMT
1.62e-05	0.36659	0.367	0.225	0.254145	EIF5	10	EMT
2.06e-05	0.375801	0.141	0.055	0.323091	HIST2H2AA4	10	EMT
0.000148616	0.374321	0.711	0.614	1	PDLIM1	10	EMT
0.000243058	0.432924	0.633	0.492	1	PSAP	10	EMT
0.000385654	0.403643	0.492	0.361	1	NFKBIA	10	EMT
0.00143808	0.526782	0.797	0.656	1	SOD2	10	EMT
0.00688862	0.52538	0.562	0.466	1	MT1X	10	EMT
2.86e-179	1.04793	0.476	0.005	4.49e-175	C1QC	11	EMT
8.84e-145	0.795578	0.429	0.005	1.39e-140	C1QB	11	EMT
1.13e-121	0.45559	0.381	0.005	1.77e-117	FCGR3A	11	EMT
9.78e-112	0.71827	0.381	0.005	1.53e-107	C1QA	11	EMT
3.59e-95	1.43361	0.762	0.027	5.64e-91	G0S2	11	EMT
2.12e-55	0.743386	0.381	0.011	3.33e-51	TYROBP	11	EMT
7.51e-51	0.693002	0.524	0.023	1.18e-46	PLAU	11	EMT
1.83e-44	0.767649	0.571	0.031	2.87e-40	PMEPA1	11	EMT
1.72e-40	0.475083	0.381	0.015	2.69e-36	SERPINA3	11	EMT
5.56e-39	0.794084	0.571	0.036	8.73e-35	CMTM3	11	EMT
9.42e-36	1.01055	0.571	0.04	1.48e-31	LINC01554	11	EMT
3.08e-28	2.0665	0.905	0.144	4.84e-24	BGN	11	EMT
1.68e-23	0.514425	0.381	0.027	2.64e-19	IL1R2	11	EMT
3.36e-21	0.531462	0.333	0.023	5.27e-17	COL1A1	11	EMT
1.21e-20	1.05598	0.905	0.155	1.89e-16	MT1M	11	EMT
1.23e-18	0.902427	0.667	0.095	1.93e-14	APOC1	11	EMT
1.63e-18	0.522471	0.429	0.042	2.56e-14	GPNMB	11	EMT
5.34e-18	1.25611	0.714	0.125	8.39e-14	SERPINE1	11	EMT
1.88e-17	0.768979	0.762	0.134	2.96e-13	ELL2	11	EMT
1.93e-17	1.67408	0.905	0.23	3.03e-13	TGFBI	11	EMT
7.96e-17	0.4474	0.381	0.036	1.25e-12	MAP1B	11	EMT
1.03e-16	0.471393	0.476	0.056	1.62e-12	TBC1D16	11	EMT
8.45e-16	0.682782	0.619	0.096	1.33e-11	PDLIM4	11	EMT
1.52e-15	0.93716	0.667	0.12	2.38e-11	IER3	11	EMT
3.61e-15	0.41463	0.333	0.031	5.67e-11	TRIB1	11	EMT
1.19e-14	0.441489	0.381	0.042	1.87e-10	LBH	11	EMT
4.49e-14	3.31787	1	0.715	7.05e-10	SERPINA1	11	EMT
5.82e-14	1.36514	0.952	0.342	9.12e-10	C3	11	EMT
1.99e-13	1.16619	1	0.359	3.12e-09	SMIM3	11	EMT
2.89e-13	2.08268	1	0.49	4.54e-09	MT1E	11	EMT
4.02e-13	0.915144	0.857	0.223	6.31e-09	CEBPB	11	EMT
4.92e-13	1.7585	1	0.466	7.73e-09	MT1X	11	EMT
7.54e-13	2.41427	1	0.724	1.18e-08	MT2A	11	EMT
8.16e-13	0.435372	0.476	0.07	1.28e-08	HIF1A	11	EMT
1.6e-12	1.47401	1	0.587	2.51e-08	ZFP36L1	11	EMT
3.77e-12	1.37192	1	0.988	5.92e-08	VIM	11	EMT
3.79e-12	0.584173	0.619	0.12	5.95e-08	STC1	11	EMT
1.03e-11	0.922395	0.762	0.208	1.62e-07	ARID5B	11	EMT
1.46e-11	0.835073	0.571	0.107	2.3e-07	APOE	11	EMT
9.76e-11	0.791689	0.905	0.243	1.53e-06	RPS4Y1	11	EMT
2.4e-10	0.709351	0.714	0.178	3.76e-06	RRAD	11	EMT
2.41e-10	1.04897	0.905	0.33	3.78e-06	LGALS1	11	EMT
2.56e-10	0.458621	0.286	0.035	4.02e-06	LMCD1	11	EMT
9.91e-10	0.418177	0.381	0.061	1.56e-05	LIPA	11	EMT
2.24e-09	0.795914	0.714	0.214	3.52e-05	SLC39A14	11	EMT
2.32e-09	0.46386	0.476	0.094	3.63e-05	FUCA1	11	EMT
3.22e-09	0.937148	0.905	0.362	5.06e-05	IFITM2	11	EMT
3.47e-09	1.36607	1	0.719	5.45e-05	S100A6	11	EMT
7.59e-09	0.418821	0.381	0.065	0.0001191	CCL4	11	EMT
1e-08	0.549207	0.667	0.18	0.000157535	LOX	11	EMT
1.63e-08	0.580515	0.476	0.103	0.000255783	FXYD5	11	EMT
1.88e-08	0.570243	0.81	0.253	0.000294493	GLUL	11	EMT
2.05e-08	0.52296	0.857	0.262	0.000321532	SPARC	11	EMT
2.05e-08	0.694881	0.857	0.316	0.000321807	CKB	11	EMT
2.54e-08	0.912914	1	0.705	0.000399306	TIMP1	11	EMT
3e-08	0.553812	0.762	0.24	0.000470762	IKBIP	11	EMT
4.59e-08	0.589548	0.524	0.128	0.000720648	NEDD9	11	EMT
6.67e-08	0.653871	0.857	0.331	0.00104677	NAP1L1	11	EMT
8.81e-08	0.69891	0.81	0.298	0.00138289	TIPARP	11	EMT
1.82e-07	0.433028	0.476	0.114	0.00284875	OSMR	11	EMT
6.69e-07	0.678423	1	0.883	0.0104974	BTF3	11	EMT
1.17e-06	0.669699	1	0.616	0.0183085	IGFBP3	11	EMT
1.22e-06	0.543357	0.619	0.205	0.0191324	MCL1	11	EMT
1.22e-06	0.545066	0.905	0.378	0.0191834	TNFRSF12A	11	EMT
1.23e-06	0.789027	0.762	0.309	0.0192867	HMOX1	11	EMT
1.45e-06	0.70338	0.762	0.296	0.0228084	BST2	11	EMT
1.74e-06	0.412811	0.381	0.086	0.0273208	FGD4	11	EMT
2.76e-06	0.407831	0.524	0.151	0.0433747	ADGRG1	11	EMT
4.15e-06	0.569779	0.667	0.253	0.0651652	RPL22L1	11	EMT
5.88e-06	0.690062	0.81	0.372	0.0923266	IFITM1	11	EMT
7.54e-06	0.527087	0.619	0.217	0.118394	EMP3	11	EMT
8.6e-06	0.526449	1	0.98	0.134895	RPS14	11	EMT
1.01e-05	0.549241	0.857	0.347	0.159118	CP	11	EMT
1.19e-05	0.450783	0.905	0.405	0.18633	YBX3	11	EMT
1.25e-05	0.565074	1	0.684	0.196149	KLF6	11	EMT
1.75e-05	0.479117	0.619	0.233	0.273994	POLD4	11	EMT
1.76e-05	0.425076	0.619	0.218	0.275678	IL6ST	11	EMT
2.01e-05	0.433096	0.524	0.176	0.316135	EVA1A	11	EMT
2.08e-05	0.592042	1	0.715	0.327145	KRT8	11	EMT
2.52e-05	0.503671	0.476	0.155	0.395587	DDX24	11	EMT
3.19e-05	0.50377	1	0.98	0.49981	RPL28	11	EMT
3.72e-05	0.541388	0.619	0.246	0.584088	TGM2	11	EMT
4.53e-05	0.647917	0.905	0.542	0.710287	ATP6V0E1	11	EMT
4.7e-05	0.450291	0.667	0.276	0.73805	CCNG1	11	EMT
4.74e-05	0.511684	1	0.834	0.744069	HSPB1	11	EMT
5.65e-05	0.598128	0.857	0.55	0.886898	SAT1	11	EMT
8.23e-05	0.479106	0.619	0.257	1	GNAS	11	EMT
0.000101583	0.688138	1	0.684	1	ANGPTL4	11	EMT
0.000129166	0.420255	0.905	0.438	1	VEGFA	11	EMT
0.000164653	0.53998	1	0.688	1	RPS10	11	EMT
0.000183409	0.416419	1	0.97	1	RPS15A	11	EMT
0.000192937	0.497957	0.952	0.577	1	HCFC1R1	11	EMT
0.000262821	0.4135	1	0.959	1	LDHA	11	EMT
0.000326058	0.490028	0.619	0.29	1	FKBP5	11	EMT
0.000443978	0.433497	1	0.939	1	S100A10	11	EMT
0.000553763	0.483811	1	0.982	1	FTL	11	EMT
0.00069433	0.422818	1	0.987	1	TMSB10	11	EMT
0.00103931	0.549272	0.524	0.244	1	CD68	11	EMT
0.00154271	0.44431	1	0.881	1	RPS26	11	EMT
0.00154575	0.55045	1	0.846	1	AC090498.1	11	EMT

## Sheet: Endothelial
p_val	avg_log2FC	pct.1	pct.2	p_val_adj	gene	cluster	annotation
1.09e-272	1.17607	0.948	0.709	1.75e-268	HSPG2	1	Collagen EC
1.43e-268	1.84477	0.887	0.538	2.3e-264	COL4A1	1	Collagen EC
3.38e-261	1.47587	0.884	0.562	5.43e-257	COL4A2	1	Collagen EC
8.7e-229	0.977413	0.646	0.204	1.4e-224	COL15A1	1	Collagen EC
2.2e-226	1.28146	0.8	0.41	3.53e-222	VWA1	1	Collagen EC
3.5e-206	1.36416	0.686	0.267	5.61e-202	CA2	1	Collagen EC
4.08e-201	1.11939	0.751	0.329	6.55e-197	EDNRB	1	Collagen EC
2.24e-175	1.10386	0.931	0.714	3.59e-171	PLVAP	1	Collagen EC
2.28e-171	0.78981	0.57	0.206	3.66e-167	CDH13	1	Collagen EC
3.13e-171	0.906923	0.942	0.784	5.02e-167	GSN	1	Collagen EC
1.2e-169	0.638702	0.482	0.139	1.93e-165	MCF2L	1	Collagen EC
4.49e-168	0.837639	0.834	0.422	7.19e-164	INSR	1	Collagen EC
8.7e-166	0.946396	0.611	0.242	1.4e-161	IVNS1ABP	1	Collagen EC
5.34e-163	1.25507	0.817	0.46	8.57e-159	RGCC	1	Collagen EC
8.16e-160	0.742959	0.536	0.188	1.31e-155	NRP2	1	Collagen EC
4.79e-157	0.510311	0.303	0.05	7.69e-153	GABRD	1	Collagen EC
4.4e-156	0.717826	0.525	0.183	7.05e-152	TP53I11	1	Collagen EC
1.19e-152	0.794322	0.864	0.624	1.91e-148	TCF4	1	Collagen EC
3.52e-140	0.515487	0.383	0.1	5.65e-136	PXDN	1	Collagen EC
4.18e-137	0.571213	0.489	0.171	6.7e-133	LAMB1	1	Collagen EC
5.86e-135	0.511243	0.363	0.094	9.4e-131	LOXL2	1	Collagen EC
9.94e-131	0.534796	0.465	0.161	1.59e-126	AFAP1L1	1	Collagen EC
1.89e-129	1.01333	0.924	0.853	3.03e-125	SPARC	1	Collagen EC
6.56e-123	0.702484	0.592	0.273	1.05e-118	PDGFD	1	Collagen EC
1.45e-122	0.490077	0.443	0.152	2.33e-118	RASGRP3	1	Collagen EC
1.55e-119	0.763954	0.724	0.408	2.49e-115	KDR	1	Collagen EC
1.27e-117	0.666677	0.791	0.464	2.03e-113	NOTCH4	1	Collagen EC
2.24e-116	0.617346	0.637	0.327	3.59e-112	ETS1	1	Collagen EC
4.99e-115	0.652291	0.721	0.402	8e-111	NRP1	1	Collagen EC
4.56e-112	0.462556	0.419	0.145	7.31e-108	SPG7	1	Collagen EC
3.01e-111	0.55723	0.564	0.259	4.83e-107	JUP	1	Collagen EC
3.32e-108	0.617195	0.662	0.349	5.32e-104	GRB10	1	Collagen EC
2.6e-107	0.478624	0.503	0.212	4.16e-103	DYSF	1	Collagen EC
2.76e-106	0.576278	0.795	0.529	4.43e-102	ARHGAP29	1	Collagen EC
2.51e-101	0.622906	0.584	0.276	4.03e-97	F2RL3	1	Collagen EC
3.08e-101	0.506197	0.541	0.253	4.94e-97	DOCK6	1	Collagen EC
8.2e-101	1.44317	0.937	0.787	1.31e-96	NEAT1	1	Collagen EC
2.23e-100	0.697946	0.813	0.601	3.57e-96	PODXL	1	Collagen EC
4.26e-100	0.531665	0.663	0.383	6.83e-96	PLXND1	1	Collagen EC
1.08e-98	0.701313	0.535	0.241	1.72e-94	THY1	1	Collagen EC
1.96e-94	0.556859	0.708	0.438	3.14e-90	CTNNB1	1	Collagen EC
9.56e-93	0.460518	0.402	0.152	1.53e-88	ABCG1	1	Collagen EC
1.05e-92	0.588991	0.672	0.398	1.68e-88	DOCK9	1	Collagen EC
2.07e-91	0.691264	0.871	0.643	3.32e-87	FLT1	1	Collagen EC
2.38e-91	0.78804	0.99	0.969	3.82e-87	MALAT1	1	Collagen EC
1.22e-90	0.475985	0.372	0.133	1.95e-86	MMP2	1	Collagen EC
1.17e-88	0.546006	0.536	0.254	1.88e-84	MCAM	1	Collagen EC
1.72e-88	0.616445	0.553	0.29	2.76e-84	LAMA4	1	Collagen EC
1.46e-86	0.487433	0.49	0.231	2.35e-82	KIAA1462	1	Collagen EC
1.39e-85	0.670962	0.8	0.667	2.22e-81	CD34	1	Collagen EC
2.86e-85	0.416134	0.444	0.186	4.59e-81	HECW2	1	Collagen EC
2.95e-83	0.495308	0.625	0.367	4.74e-79	ASAP1	1	Collagen EC
9.37e-81	0.560591	0.684	0.431	1.5e-76	ITGA6	1	Collagen EC
2.11e-80	0.429877	0.426	0.185	3.39e-76	PLEKHG1	1	Collagen EC
2.02e-79	0.507285	0.557	0.301	3.25e-75	FSCN1	1	Collagen EC
4.79e-78	0.51732	0.565	0.312	7.69e-74	PTPRG	1	Collagen EC
3.06e-75	0.604729	0.793	0.602	4.9e-71	CALCRL	1	Collagen EC
8.9e-75	0.457655	0.488	0.243	1.43e-70	NID1	1	Collagen EC
3.49e-74	0.499369	0.623	0.373	5.59e-70	EHD4	1	Collagen EC
1.59e-71	0.583155	0.65	0.376	2.54e-67	BTNL9	1	Collagen EC
3.68e-70	0.415367	0.414	0.186	5.91e-66	SPRY4	1	Collagen EC
1.87e-69	0.420181	0.593	0.355	3e-65	ROBO4	1	Collagen EC
5.7e-69	0.540281	0.648	0.404	9.14e-65	APOLD1	1	Collagen EC
1.38e-68	0.513384	0.865	0.666	2.22e-64	SPRY1	1	Collagen EC
2.86e-68	0.383259	0.46	0.227	4.58e-64	MYO6	1	Collagen EC
6.29e-67	0.403163	0.43	0.207	1.01e-62	RASAL2	1	Collagen EC
1.31e-64	0.398733	0.386	0.164	2.11e-60	LBH	1	Collagen EC
3.16e-64	0.62567	0.937	0.823	5.07e-60	TIMP3	1	Collagen EC
5.52e-60	0.463618	0.639	0.426	8.85e-56	TM4SF18	1	Collagen EC
1.69e-59	0.419592	0.849	0.671	2.72e-55	SEC14L1	1	Collagen EC
2.38e-59	0.47655	0.655	0.437	3.81e-55	MACF1	1	Collagen EC
3.23e-59	0.81889	0.614	0.368	5.18e-55	ESM1	1	Collagen EC
3.77e-57	0.378385	0.43	0.22	6.05e-53	ELMO1	1	Collagen EC
1.97e-55	0.507956	0.687	0.478	3.17e-51	HTRA1	1	Collagen EC
8.13e-55	0.431522	0.634	0.419	1.3e-50	YWHAH	1	Collagen EC
1.23e-54	0.467425	0.65	0.433	1.97e-50	PIK3R3	1	Collagen EC
2.68e-54	0.463905	0.894	0.762	4.29e-50	SPTBN1	1	Collagen EC
3.03e-54	0.377781	0.542	0.322	4.86e-50	COL18A1	1	Collagen EC
4.4e-53	0.397802	0.638	0.423	7.05e-49	MEF2C	1	Collagen EC
6.98e-53	0.422646	0.535	0.325	1.12e-48	DUSP6	1	Collagen EC
4.35e-50	0.40983	0.723	0.522	6.97e-46	CD93	1	Collagen EC
5.95e-50	0.407619	0.564	0.371	9.54e-46	PINK1	1	Collagen EC
5.26e-49	0.603451	0.943	0.833	8.43e-45	IGFBP7	1	Collagen EC
1.33e-46	0.421742	0.637	0.458	2.13e-42	SERPINH1	1	Collagen EC
1.53e-45	0.421433	0.361	0.187	2.45e-41	ARHGEF7	1	Collagen EC
1.8e-45	0.409226	0.501	0.312	2.89e-41	FAM198B	1	Collagen EC
6.78e-45	0.376693	0.657	0.467	1.09e-40	APLP2	1	Collagen EC
3.52e-41	0.407663	0.717	0.567	5.64e-37	MSN	1	Collagen EC
7.85e-41	0.399826	0.887	0.813	1.26e-36	ENG	1	Collagen EC
3.96e-40	0.487261	0.271	0.123	6.35e-36	CXCL12	1	Collagen EC
8.58e-40	0.391443	0.681	0.502	1.38e-35	WWTR1	1	Collagen EC
5.05e-39	0.707832	0.293	0.15	8.09e-35	XIST	1	Collagen EC
1.1e-37	0.496504	0.808	0.698	1.77e-33	TSC22D1	1	Collagen EC
2.52e-36	0.479739	0.624	0.47	4.05e-32	PLK2	1	Collagen EC
9.58e-34	0.491441	0.541	0.383	1.54e-29	SOX18	1	Collagen EC
3.59e-33	0.608145	0.449	0.286	5.75e-29	SERPINE1	1	Collagen EC
3.2e-30	0.379775	0.592	0.438	5.12e-26	MARCKSL1	1	Collagen EC
3.52e-30	0.457178	0.386	0.243	5.64e-26	CCND1	1	Collagen EC
1.82e-26	0.38684	0.551	0.397	2.92e-22	BHLHE40	1	Collagen EC
2.29e-15	0.374067	0.732	0.659	3.68e-11	TACC1	1	Collagen EC
0	3.37793	0.851	0.192	0	IGFBP3	2	IGFBP3+ EC
0	2.78163	0.859	0.179	0	ENPP2	2	IGFBP3+ EC
0	1.38318	0.5	0.05	0	IDO1	2	IGFBP3+ EC
0	0.936494	0.566	0.095	0	SPOCK2	2	IGFBP3+ EC
2e-306	1.12773	0.61	0.12	3.21e-302	SCARB1	2	IGFBP3+ EC
1.29e-289	1.5565	0.959	0.791	2.08e-285	A2M	2	IGFBP3+ EC
4.13e-279	1.40197	0.683	0.178	6.63e-275	STC1	2	IGFBP3+ EC
3.19e-270	1.13942	0.765	0.271	5.12e-266	EFNB2	2	IGFBP3+ EC
4.76e-240	0.518132	0.347	0.033	7.64e-236	SLC45A4	2	IGFBP3+ EC
2.32e-229	0.834527	0.491	0.097	3.72e-225	SEMA3G	2	IGFBP3+ EC
4e-224	1.66191	0.724	0.277	6.42e-220	C10orf10	2	IGFBP3+ EC
3.05e-208	0.8225	0.526	0.127	4.89e-204	INHBB	2	IGFBP3+ EC
1.61e-203	2.3198	0.823	0.526	2.58e-199	SAT1	2	IGFBP3+ EC
2.14e-203	0.572294	0.363	0.052	3.43e-199	PDZD2	2	IGFBP3+ EC
2.6e-200	0.821499	0.62	0.191	4.17e-196	F8	2	IGFBP3+ EC
3.99e-184	0.892342	0.468	0.111	6.41e-180	SULF1	2	IGFBP3+ EC
8.2e-183	1.4045	0.807	0.412	1.32e-178	RBP7	2	IGFBP3+ EC
6.88e-179	0.78003	0.517	0.144	1.1e-174	NTN4	2	IGFBP3+ EC
5.44e-176	0.900323	0.684	0.294	8.73e-172	ADD1	2	IGFBP3+ EC
1.53e-171	0.604695	0.383	0.075	2.45e-167	ACE	2	IGFBP3+ EC
6.99e-171	0.922785	0.735	0.327	1.12e-166	DLL4	2	IGFBP3+ EC
1.16e-170	0.72632	0.521	0.146	1.86e-166	HES4	2	IGFBP3+ EC
5.21e-170	0.974634	0.825	0.441	8.35e-166	INSR	2	IGFBP3+ EC
9.36e-168	0.713239	0.488	0.13	1.5e-163	HEY1	2	IGFBP3+ EC
2.02e-166	0.970047	0.772	0.36	3.24e-162	BTNL9	2	IGFBP3+ EC
1.9e-164	0.590132	0.528	0.157	3.04e-160	JAG2	2	IGFBP3+ EC
2.25e-163	0.567032	0.339	0.06	3.62e-159	ATP2A3	2	IGFBP3+ EC
5.73e-163	0.708897	0.557	0.187	9.18e-159	OAZ2	2	IGFBP3+ EC
3.18e-160	1.10441	0.909	0.738	5.09e-156	SEPW1	2	IGFBP3+ EC
1.8e-158	0.869516	0.603	0.206	2.88e-154	ANGPT2	2	IGFBP3+ EC
5.92e-158	1.14511	0.905	0.645	9.49e-154	FLT1	2	IGFBP3+ EC
1.33e-155	1.01106	0.876	0.584	2.13e-151	PRSS23	2	IGFBP3+ EC
2.5e-154	0.64817	0.277	0.037	4e-150	FBLN5	2	IGFBP3+ EC
1.36e-152	0.463132	0.381	0.082	2.18e-148	PLLP	2	IGFBP3+ EC
2.41e-141	1.14763	0.747	0.348	3.86e-137	ESM1	2	IGFBP3+ EC
1.29e-139	0.615326	0.57	0.219	2.07e-135	RPS6KA2	2	IGFBP3+ EC
4.84e-139	0.612796	0.501	0.167	7.76e-135	ARL15	2	IGFBP3+ EC
1.08e-138	0.815876	0.941	0.823	1.74e-134	EPAS1	2	IGFBP3+ EC
4.83e-132	0.533125	0.473	0.147	7.75e-128	UNC5B	2	IGFBP3+ EC
1.62e-130	0.943154	0.839	0.593	2.6e-126	SRGN	2	IGFBP3+ EC
1.79e-129	0.556187	0.498	0.17	2.88e-125	OSBPL1A	2	IGFBP3+ EC
1.18e-127	0.81274	0.832	0.602	1.89e-123	STOM	2	IGFBP3+ EC
1.88e-124	0.768494	0.403	0.117	3.02e-120	ALPL	2	IGFBP3+ EC
3.47e-122	0.713966	0.466	0.152	5.57e-118	THBS1	2	IGFBP3+ EC
3.79e-120	0.477357	0.328	0.077	6.08e-116	FAM84A	2	IGFBP3+ EC
2.95e-119	0.626214	0.476	0.17	4.72e-115	THSD7A	2	IGFBP3+ EC
2.27e-117	0.745669	0.86	0.659	3.65e-113	BCAM	2	IGFBP3+ EC
4.02e-115	0.624389	0.273	0.054	6.44e-111	GJA5	2	IGFBP3+ EC
3.88e-110	0.473464	0.451	0.157	6.22e-106	FYN	2	IGFBP3+ EC
8.64e-107	0.69546	0.593	0.271	1.39e-102	JAG1	2	IGFBP3+ EC
1.18e-106	0.64336	0.782	0.479	1.9e-102	NOTCH4	2	IGFBP3+ EC
7.66e-103	0.621333	0.791	0.541	1.23e-98	CYB5R3	2	IGFBP3+ EC
8.69e-99	0.471518	0.429	0.153	1.39e-94	MECOM	2	IGFBP3+ EC
4.5e-98	0.614726	0.83	0.545	7.21e-94	ADGRF5	2	IGFBP3+ EC
1.7e-92	0.843873	0.833	0.666	2.72e-88	CLEC14A	2	IGFBP3+ EC
6.5e-91	0.918046	0.867	0.613	1.04e-86	SPARCL1	2	IGFBP3+ EC
4.57e-89	0.469512	0.512	0.229	7.33e-85	GFOD1	2	IGFBP3+ EC
2.24e-88	0.626468	0.787	0.567	3.59e-84	GNAS	2	IGFBP3+ EC
1.58e-86	0.615179	0.988	0.913	2.53e-82	VIM	2	IGFBP3+ EC
2.28e-84	0.585016	0.62	0.343	3.66e-80	MAP4	2	IGFBP3+ EC
2.93e-81	0.535337	0.657	0.363	4.7e-77	GRB10	2	IGFBP3+ EC
7.85e-81	0.519786	0.671	0.374	1.26e-76	TGM2	2	IGFBP3+ EC
1.97e-80	0.492996	0.498	0.223	3.16e-76	MIR4435-2HG	2	IGFBP3+ EC
3.45e-80	0.695431	0.91	0.855	5.53e-76	SRP14	2	IGFBP3+ EC
4e-80	0.567721	0.892	0.76	6.42e-76	ITGB1	2	IGFBP3+ EC
2.88e-78	0.58437	0.478	0.225	4.61e-74	CRIM1	2	IGFBP3+ EC
6.49e-77	0.500211	0.716	0.461	1.04e-72	S1PR1	2	IGFBP3+ EC
1.9e-76	0.624659	0.534	0.269	3.05e-72	GJA1	2	IGFBP3+ EC
1.09e-75	0.570303	0.747	0.487	1.75e-71	HERPUD1	2	IGFBP3+ EC
1.55e-75	0.500858	0.522	0.254	2.48e-71	CDC42EP3	2	IGFBP3+ EC
2.87e-75	0.527863	0.716	0.481	4.6e-71	MMRN2	2	IGFBP3+ EC
7.33e-74	0.531726	0.611	0.34	1.18e-69	CD46	2	IGFBP3+ EC
1.52e-70	0.464991	0.427	0.189	2.44e-66	PPA1	2	IGFBP3+ EC
7.42e-70	0.492772	0.454	0.21	1.19e-65	RFK	2	IGFBP3+ EC
9.12e-69	0.443989	0.458	0.212	1.46e-64	MLEC	2	IGFBP3+ EC
2.97e-68	0.86143	0.653	0.411	4.76e-64	CLDN5	2	IGFBP3+ EC
9.38e-68	0.709099	0.806	0.57	1.5e-63	MGP	2	IGFBP3+ EC
1.22e-65	0.451963	0.347	0.134	1.95e-61	FGL2	2	IGFBP3+ EC
4.21e-64	0.473612	0.335	0.125	6.75e-60	KCNE3	2	IGFBP3+ EC
1.32e-62	0.425926	0.96	0.828	2.11e-58	PLPP1	2	IGFBP3+ EC
1.67e-62	0.487109	0.659	0.412	2.68e-58	EFNA1	2	IGFBP3+ EC
6.19e-57	0.497795	0.737	0.527	9.93e-53	CD93	2	IGFBP3+ EC
1.15e-56	0.541051	0.524	0.302	1.84e-52	AKAP13	2	IGFBP3+ EC
1.46e-56	0.57055	0.741	0.523	2.35e-52	CAV1	2	IGFBP3+ EC
6.94e-55	0.493778	0.664	0.439	1.11e-50	PIK3R3	2	IGFBP3+ EC
1.05e-52	0.455111	0.561	0.338	1.69e-48	GBP4	2	IGFBP3+ EC
5.18e-52	0.429624	0.521	0.292	8.31e-48	FSTL1	2	IGFBP3+ EC
4.41e-51	0.459308	0.785	0.625	7.07e-47	PTPRB	2	IGFBP3+ EC
3.42e-47	0.527157	0.979	0.829	5.49e-43	IGFBP7	2	IGFBP3+ EC
2.37e-46	0.426976	0.641	0.428	3.79e-42	UACA	2	IGFBP3+ EC
1.12e-42	0.451009	0.49	0.299	1.79e-38	ATP1A1	2	IGFBP3+ EC
2.89e-39	0.451205	0.534	0.348	4.64e-35	PALMD	2	IGFBP3+ EC
1.39e-37	0.437544	0.841	0.704	2.23e-33	SLC9A3R2	2	IGFBP3+ EC
1.49e-37	0.48278	0.412	0.228	2.39e-33	CYR61	2	IGFBP3+ EC
1.72e-32	0.427398	0.507	0.333	2.76e-28	CLEC3B	2	IGFBP3+ EC
1.47e-31	0.429924	0.591	0.433	2.36e-27	ARGLU1	2	IGFBP3+ EC
2.71e-27	0.86206	0.646	0.524	4.35e-23	FN1	2	IGFBP3+ EC
6.28e-26	0.466212	0.549	0.404	1.01e-21	BHLHE40	2	IGFBP3+ EC
2.09e-19	0.518819	0.388	0.263	3.35e-15	ADAMTS1	2	IGFBP3+ EC
2.68e-16	0.526674	0.295	0.188	4.3e-12	CTGF	2	IGFBP3+ EC
0	3.04945	0.896	0.048	0	ACKR1	3	ACKR1+ EC
0	2.35672	0.788	0.111	0	CLU	3	ACKR1+ EC
0	1.48167	0.786	0.124	0	NNMT	3	ACKR1+ EC
0	1.16361	0.685	0.146	0	DUSP23	3	ACKR1+ EC
0	1.08221	0.637	0.1	0	CPE	3	ACKR1+ EC
0	0.64761	0.448	0.041	0	SELP	3	ACKR1+ EC
0	0.629574	0.454	0.04	0	EPB41L3	3	ACKR1+ EC
0	0.615891	0.335	0.008	0	RSPO3	3	ACKR1+ EC
0	0.542932	0.372	0.015	0	ADGRG6	3	ACKR1+ EC
1.05e-304	0.801738	0.58	0.089	1.68e-300	ACTN1	3	ACKR1+ EC
5.89e-301	1.57496	0.85	0.29	9.45e-297	ADIRF	3	ACKR1+ EC
3.75e-243	0.782031	0.47	0.067	6.01e-239	COL3A1	3	ACKR1+ EC
1.14e-242	0.531107	0.411	0.048	1.84e-238	TPD52L1	3	ACKR1+ EC
2.98e-242	1.06817	0.674	0.195	4.79e-238	ARL4A	3	ACKR1+ EC
5.72e-230	1.59753	0.375	0.043	9.18e-226	PTGDS	3	ACKR1+ EC
1.59e-224	0.596662	0.28	0.016	2.55e-220	CYP1B1	3	ACKR1+ EC
2.38e-223	0.522582	0.375	0.043	3.82e-219	CPXM2	3	ACKR1+ EC
4.41e-223	1.55913	0.941	0.609	7.07e-219	VWF	3	ACKR1+ EC
3.77e-211	0.643719	0.409	0.061	6.04e-207	HSPA2	3	ACKR1+ EC
5.13e-207	0.904137	0.472	0.086	8.23e-203	FBLN2	3	ACKR1+ EC
1.09e-185	0.556117	0.337	0.044	1.76e-181	SESN3	3	ACKR1+ EC
1.26e-179	0.833316	0.697	0.233	2.02e-175	PRCP	3	ACKR1+ EC
7.67e-176	0.582141	0.514	0.116	1.23e-171	IL33	3	ACKR1+ EC
7.59e-169	0.517919	0.3	0.036	1.22e-164	MMRN1	3	ACKR1+ EC
5.71e-162	0.723558	0.537	0.147	9.15e-158	NR2F2	3	ACKR1+ EC
1.51e-150	0.846587	0.353	0.065	2.43e-146	VCAM1	3	ACKR1+ EC
2.89e-148	1.02844	0.233	0.023	4.63e-144	EFEMP1	3	ACKR1+ EC
7.53e-147	0.813294	0.676	0.28	1.21e-142	MPZL2	3	ACKR1+ EC
6.8e-144	0.789197	0.976	0.917	1.09e-139	RPS23	3	ACKR1+ EC
2.18e-141	1.05135	0.963	0.736	3.49e-137	S100A6	3	ACKR1+ EC
9.97e-137	0.661256	0.613	0.22	1.6e-132	LGALS3	3	ACKR1+ EC
9.76e-136	1.48441	0.569	0.204	1.56e-131	CCL14	3	ACKR1+ EC
3.2e-135	0.608306	0.459	0.125	5.13e-131	PLA1A	3	ACKR1+ EC
8.52e-129	0.841169	0.913	0.62	1.37e-124	S100A10	3	ACKR1+ EC
1.2e-127	0.650598	0.544	0.184	1.93e-123	TFPI	3	ACKR1+ EC
5.45e-123	0.577782	0.517	0.173	8.75e-119	TGFBR3	3	ACKR1+ EC
6.14e-123	0.648523	0.546	0.185	9.85e-119	ASS1	3	ACKR1+ EC
2.17e-121	0.772107	0.958	0.897	3.47e-117	RPS18	3	ACKR1+ EC
3.48e-117	0.666948	0.794	0.435	5.58e-113	LDHA	3	ACKR1+ EC
2.44e-116	0.759813	0.956	0.877	3.92e-112	RPS6	3	ACKR1+ EC
8.13e-116	0.798163	0.802	0.458	1.3e-111	CST3	3	ACKR1+ EC
2.05e-115	0.714821	0.974	0.925	3.3e-111	RPS8	3	ACKR1+ EC
5.26e-114	0.708531	0.969	0.918	8.44e-110	RPL34	3	ACKR1+ EC
3.27e-113	0.56187	0.542	0.199	5.25e-109	MARCKS	3	ACKR1+ EC
7.53e-112	0.806929	0.906	0.679	1.21e-107	RAMP3	3	ACKR1+ EC
9.62e-112	0.571116	0.49	0.169	1.54e-107	MALL	3	ACKR1+ EC
4.96e-110	0.476201	0.461	0.149	7.96e-106	FOXP1	3	ACKR1+ EC
8.28e-109	0.832731	0.937	0.82	1.33e-104	FKBP1A	3	ACKR1+ EC
1.71e-104	0.657339	0.96	0.887	2.75e-100	RPL37	3	ACKR1+ EC
5.4e-104	0.635474	0.56	0.233	8.67e-100	NDRG1	3	ACKR1+ EC
6.05e-104	0.726111	0.956	0.899	9.7e-100	RPS19	3	ACKR1+ EC
1.11e-99	0.671062	0.982	0.953	1.79e-95	RPL10	3	ACKR1+ EC
9.86e-99	0.603918	0.995	0.982	1.58e-94	EEF1A1	3	ACKR1+ EC
1.22e-97	0.680217	0.887	0.658	1.96e-93	ANXA2	3	ACKR1+ EC
9.71e-96	0.667825	0.932	0.828	1.56e-91	RPS2	3	ACKR1+ EC
4.85e-95	0.65826	0.971	0.915	7.78e-91	RPL32	3	ACKR1+ EC
3.91e-94	0.600403	0.969	0.94	6.27e-90	RPL13	3	ACKR1+ EC
3.02e-93	0.515187	0.445	0.16	4.85e-89	PROCR	3	ACKR1+ EC
4.11e-93	0.843091	0.771	0.482	6.6e-89	TIMP1	3	ACKR1+ EC
2.79e-88	0.61638	0.953	0.901	4.47e-84	RPS14	3	ACKR1+ EC
7.64e-88	0.555003	0.926	0.825	1.23e-83	NACA	3	ACKR1+ EC
1.48e-87	1.2691	0.443	0.166	2.37e-83	CTGF	3	ACKR1+ EC
9.57e-87	0.645683	0.95	0.883	1.54e-82	RPL26	3	ACKR1+ EC
7.03e-84	0.488235	0.65	0.323	1.13e-79	SDCBP	3	ACKR1+ EC
3.8e-83	0.561178	0.928	0.825	6.1e-79	RPS9	3	ACKR1+ EC
1.86e-81	0.641367	0.923	0.744	2.98e-77	CD59	3	ACKR1+ EC
1.09e-79	0.516709	0.58	0.277	1.74e-75	PKM	3	ACKR1+ EC
9.41e-78	0.545683	0.515	0.238	1.51e-73	TCN2	3	ACKR1+ EC
1.88e-76	0.626309	0.727	0.473	3.02e-72	PTMS	3	ACKR1+ EC
1.81e-74	0.492014	0.719	0.427	2.9e-70	ARPC1B	3	ACKR1+ EC
6.74e-74	0.490676	0.98	0.946	1.08e-69	RPS28	3	ACKR1+ EC
1e-72	0.529344	0.963	0.911	1.6e-68	RPS15A	3	ACKR1+ EC
1.01e-71	0.541429	0.959	0.901	1.62e-67	RPS3A	3	ACKR1+ EC
3.1e-71	0.731632	0.595	0.311	4.97e-67	CEBPD	3	ACKR1+ EC
1.56e-70	0.512314	0.95	0.87	2.5e-66	RPL29	3	ACKR1+ EC
3.69e-70	0.501515	0.951	0.887	5.91e-66	RPS13	3	ACKR1+ EC
1.25e-69	0.599202	0.924	0.825	2.01e-65	RPLP0	3	ACKR1+ EC
2.48e-69	0.490678	0.631	0.344	3.97e-65	YBX3	3	ACKR1+ EC
1.98e-68	0.509312	0.976	0.955	3.18e-64	TPT1	3	ACKR1+ EC
4.44e-68	0.509094	0.877	0.706	7.12e-64	RPL10A	3	ACKR1+ EC
6.97e-68	0.530217	0.925	0.81	1.12e-63	RPL6	3	ACKR1+ EC
8.22e-68	0.546553	0.956	0.897	1.32e-63	RPL3	3	ACKR1+ EC
1.91e-66	0.536826	0.823	0.616	3.06e-62	GUK1	3	ACKR1+ EC
7.5e-66	0.503101	0.939	0.858	1.2e-61	RPL12	3	ACKR1+ EC
1.78e-65	0.522148	0.966	0.919	2.86e-61	RPL30	3	ACKR1+ EC
2.25e-65	0.546031	0.967	0.929	3.61e-61	RPS12	3	ACKR1+ EC
7.73e-65	0.541433	0.599	0.309	1.24e-60	ANXA1	3	ACKR1+ EC
8e-65	0.480297	0.956	0.905	1.28e-60	RPS24	3	ACKR1+ EC
8.41e-65	0.47588	0.602	0.333	1.35e-60	CXorf36	3	ACKR1+ EC
5.97e-64	0.500722	0.807	0.577	9.58e-60	RPL7	3	ACKR1+ EC
4.2e-63	0.485271	0.95	0.875	6.73e-59	RPL35A	3	ACKR1+ EC
3.84e-62	0.505292	0.925	0.811	6.16e-58	RPL5	3	ACKR1+ EC
4.07e-61	0.496828	0.95	0.911	6.53e-57	RPS3	3	ACKR1+ EC
1.33e-59	0.608647	0.947	0.852	2.14e-55	RNASE1	3	ACKR1+ EC
2.92e-59	0.587679	0.783	0.57	4.68e-55	SLCO2A1	3	ACKR1+ EC
2.46e-57	0.503586	0.988	0.969	3.94e-53	TMSB4X	3	ACKR1+ EC
2.07e-55	0.618806	0.909	0.781	3.32e-51	IGFBP4	3	ACKR1+ EC
9.87e-53	0.885221	0.471	0.255	1.58e-48	COL8A1	3	ACKR1+ EC
5.76e-45	0.568523	0.618	0.416	9.25e-41	HEG1	3	ACKR1+ EC
9.7e-39	0.546586	0.319	0.145	1.56e-34	EDN1	3	ACKR1+ EC
0	2.76407	0.946	0.318	0	IGFBP5	4	CRHBP+ EC
0	2.60493	0.768	0.069	0	CRHBP	4	CRHBP+ EC
0	1.44378	0.475	0.006	0	SOST	4	CRHBP+ EC
0	1.11751	0.472	0.041	0	EHD3	4	CRHBP+ EC
1.27e-294	2.90604	0.843	0.286	2.03e-290	PLAT	4	CRHBP+ EC
7.05e-246	2.31068	0.922	0.641	1.13e-241	EMCN	4	CRHBP+ EC
1.74e-240	0.941007	0.265	0.009	2.79e-236	IL1RL1	4	CRHBP+ EC
6.62e-215	1.49852	0.669	0.17	1.06e-210	MT1E	4	CRHBP+ EC
5.78e-181	0.589985	0.255	0.016	9.28e-177	LINC00551	4	CRHBP+ EC
1.55e-170	1.16986	0.312	0.034	2.48e-166	MT1G	4	CRHBP+ EC
2.25e-169	0.990927	0.607	0.159	3.61e-165	HLA-DQA1	4	CRHBP+ EC
2.75e-169	1.34656	0.99	0.827	4.41e-165	CD74	4	CRHBP+ EC
6.99e-168	1.17726	0.532	0.122	1.12e-163	MT1M	4	CRHBP+ EC
8.49e-159	1.36437	0.888	0.525	1.36e-154	HLA-DRA	4	CRHBP+ EC
5.12e-156	1.31217	0.948	0.663	8.22e-152	HLA-DRB1	4	CRHBP+ EC
1.03e-155	0.504024	0.151	0.003	1.66e-151	DIO3	4	CRHBP+ EC
3.78e-144	1.406	0.907	0.68	6.06e-140	PLPP3	4	CRHBP+ EC
3.44e-121	1.05225	0.847	0.489	5.52e-117	HLA-DPA1	4	CRHBP+ EC
3.12e-114	1.33343	0.895	0.584	5.01e-110	MT2A	4	CRHBP+ EC
2.56e-110	0.967271	0.573	0.218	4.11e-106	SYNE1	4	CRHBP+ EC
6.18e-109	0.892482	0.309	0.058	9.92e-105	FXYD2	4	CRHBP+ EC
9.99e-105	0.444773	0.237	0.033	1.6e-100	MEG3	4	CRHBP+ EC
1.85e-100	0.496947	0.327	0.07	2.96e-96	LGALS3BP	4	CRHBP+ EC
1.52e-94	0.936506	0.978	0.837	2.43e-90	PLPP1	4	CRHBP+ EC
2.3e-94	0.685919	0.435	0.133	3.68e-90	CEBPB	4	CRHBP+ EC
3.82e-94	1.7995	0.724	0.402	6.13e-90	DNAJB1	4	CRHBP+ EC
6.19e-86	0.487193	0.316	0.075	9.94e-82	SLC14A1	4	CRHBP+ EC
2.43e-84	0.575071	1	0.995	3.89e-80	B2M	4	CRHBP+ EC
1.36e-82	0.854205	0.978	0.978	2.18e-78	HLA-E	4	CRHBP+ EC
1.29e-79	0.757997	0.546	0.218	2.07e-75	MT1X	4	CRHBP+ EC
1.38e-79	1.25596	0.987	0.964	2.22e-75	MT-ND3	4	CRHBP+ EC
1.16e-76	0.976731	0.987	0.957	1.85e-72	MT-CO3	4	CRHBP+ EC
1.21e-76	1.99371	0.822	0.626	1.94e-72	HSPA1A	4	CRHBP+ EC
6.59e-76	0.861168	0.849	0.717	1.06e-71	UBB	4	CRHBP+ EC
6.66e-75	0.925025	0.562	0.275	1.07e-70	ARRDC2	4	CRHBP+ EC
4.8e-73	1.14691	0.664	0.393	7.7e-69	PDK4	4	CRHBP+ EC
1.47e-71	0.770699	0.664	0.364	2.37e-67	HLA-DPB1	4	CRHBP+ EC
5.27e-67	1.12138	0.712	0.445	8.45e-63	HLA-DRB5	4	CRHBP+ EC
1.57e-66	1.56633	0.711	0.471	2.51e-62	HSPA1B	4	CRHBP+ EC
5.89e-66	0.826632	0.603	0.313	9.45e-62	SGK1	4	CRHBP+ EC
8.82e-62	0.828373	0.816	0.628	1.41e-57	CD9	4	CRHBP+ EC
3.81e-59	0.858901	0.823	0.677	6.1e-55	TGFBR2	4	CRHBP+ EC
7.22e-58	0.593676	0.525	0.252	1.16e-53	HLA-DMA	4	CRHBP+ EC
1.52e-55	0.437642	0.346	0.127	2.44e-51	DUSP11	4	CRHBP+ EC
9.2e-54	0.806625	0.975	0.922	1.48e-49	MT-ND4	4	CRHBP+ EC
7.66e-53	0.662645	0.996	0.989	1.23e-48	HLA-B	4	CRHBP+ EC
2.17e-51	0.499775	0.319	0.115	3.48e-47	SMIM3	4	CRHBP+ EC
4.87e-51	0.517449	0.999	0.975	7.82e-47	HLA-C	4	CRHBP+ EC
4.46e-49	0.635602	0.796	0.619	7.15e-45	BST2	4	CRHBP+ EC
1.96e-48	0.584906	0.978	0.943	3.15e-44	MT-ND1	4	CRHBP+ EC
1.99e-48	0.418274	0.111	0.016	3.19e-44	IL13RA2	4	CRHBP+ EC
2.26e-48	0.665347	0.388	0.166	3.62e-44	GPX3	4	CRHBP+ EC
6.88e-48	0.477659	0.991	0.974	1.1e-43	MT-ND4L	4	CRHBP+ EC
8.55e-48	0.565196	0.99	0.974	1.37e-43	MT-CYB	4	CRHBP+ EC
3.57e-47	0.772103	0.583	0.358	5.73e-43	ID2	4	CRHBP+ EC
6.1e-47	0.497273	0.367	0.15	9.78e-43	FGL2	4	CRHBP+ EC
7.71e-47	0.573163	0.495	0.255	1.24e-42	SEPP1	4	CRHBP+ EC
1.1e-46	0.455734	0.429	0.193	1.77e-42	EFNB1	4	CRHBP+ EC
1.4e-44	0.42032	0.388	0.166	2.25e-40	SERPING1	4	CRHBP+ EC
5.53e-44	0.782829	0.933	0.902	8.87e-40	MT-ND2	4	CRHBP+ EC
4.27e-43	0.603069	0.987	0.956	6.86e-39	MT-ATP8	4	CRHBP+ EC
2.69e-41	0.51874	0.987	0.977	4.31e-37	HLA-A	4	CRHBP+ EC
6.16e-41	0.822314	0.892	0.83	9.89e-37	HSP90AA1	4	CRHBP+ EC
1.51e-40	0.649154	0.406	0.199	2.42e-36	PLIN2	4	CRHBP+ EC
4.91e-40	1.16763	0.49	0.276	7.87e-36	FCN3	4	CRHBP+ EC
5.24e-40	0.423682	0.343	0.152	8.4e-36	LGMN	4	CRHBP+ EC
1.35e-39	0.511509	0.466	0.239	2.17e-35	HLA-DQB1	4	CRHBP+ EC
2.65e-39	0.601309	0.228	0.079	4.25e-35	MAFB	4	CRHBP+ EC
7.53e-39	0.51693	0.99	0.975	1.21e-34	MT-CO2	4	CRHBP+ EC
2.98e-36	0.529339	0.511	0.285	4.79e-32	AKAP12	4	CRHBP+ EC
6.92e-34	0.770431	0.792	0.666	1.11e-29	SDPR	4	CRHBP+ EC
3.52e-32	0.536347	0.667	0.503	5.65e-28	GPX1	4	CRHBP+ EC
2.49e-31	0.48859	0.975	0.961	3.99e-27	MT-ATP6	4	CRHBP+ EC
6.97e-31	0.539676	0.948	0.882	1.12e-26	DUSP1	4	CRHBP+ EC
1.09e-29	0.444377	0.516	0.315	1.75e-25	FKBP5	4	CRHBP+ EC
6.8e-28	0.569451	0.853	0.773	1.09e-23	RHOB	4	CRHBP+ EC
1.22e-26	0.405886	0.874	0.787	1.96e-22	TXNIP	4	CRHBP+ EC
1.51e-26	0.438323	0.205	0.08	2.43e-22	APOE	4	CRHBP+ EC
1.17e-25	0.719142	0.337	0.184	1.88e-21	ATF3	4	CRHBP+ EC
2.42e-25	0.638666	0.504	0.323	3.88e-21	F2RL3	4	CRHBP+ EC
2.82e-25	0.702303	0.112	0.03	4.53e-21	HSPA6	4	CRHBP+ EC
1.52e-24	0.938501	0.52	0.392	2.43e-20	GADD45B	4	CRHBP+ EC
1.08e-23	0.471221	0.627	0.468	1.73e-19	TSPAN7	4	CRHBP+ EC
1.64e-22	0.831198	0.816	0.742	2.63e-18	JUN	4	CRHBP+ EC
3.33e-22	0.516177	0.393	0.245	5.35e-18	HIST1H4C	4	CRHBP+ EC
7.15e-22	0.465702	0.69	0.575	1.15e-17	TMEM204	4	CRHBP+ EC
1.12e-20	0.513962	0.637	0.49	1.8e-16	HES1	4	CRHBP+ EC
4.27e-20	0.474235	0.688	0.609	6.85e-16	LDB2	4	CRHBP+ EC
3.56e-19	0.429156	0.816	0.751	5.71e-15	DDIT4	4	CRHBP+ EC
1.37e-17	0.479427	0.696	0.626	2.2e-13	CNN3	4	CRHBP+ EC
2.28e-17	0.406636	0.918	0.896	3.65e-13	FTL	4	CRHBP+ EC
9.64e-17	0.408089	0.558	0.438	1.55e-12	POMP	4	CRHBP+ EC
2.11e-16	0.426116	0.837	0.78	3.38e-12	BTG1	4	CRHBP+ EC
6.06e-14	0.653728	0.351	0.239	9.72e-10	ADM	4	CRHBP+ EC
1.46e-13	0.415252	0.454	0.357	2.35e-09	SAP18	4	CRHBP+ EC
9.5e-13	0.569564	0.501	0.423	1.52e-08	DNAJA1	4	CRHBP+ EC
6.89e-12	0.543054	0.729	0.727	1.11e-07	HSPA8	4	CRHBP+ EC
7.99e-12	0.421212	0.613	0.525	1.28e-07	HERPUD1	4	CRHBP+ EC
1.37e-11	0.446672	0.622	0.592	2.2e-07	DYNLL1	4	CRHBP+ EC
1.48e-09	0.431274	0.513	0.44	2.37e-05	CDKN1A	4	CRHBP+ EC
0	2.34308	0.79	0.138	0	DNASE1L3	5	DNASE1L3+ EC
1.24e-157	0.676875	0.192	0.008	1.99e-153	FCN2	5	DNASE1L3+ EC
1.38e-130	1.64747	0.8	0.342	2.22e-126	IGFBP5	5	DNASE1L3+ EC
7.51e-113	0.81306	0.694	0.26	1.2e-108	PRCP	5	DNASE1L3+ EC
5.68e-109	1.41503	0.607	0.221	9.11e-105	CCL14	5	DNASE1L3+ EC
8.15e-104	0.786296	0.553	0.171	1.31e-99	HLA-DQA1	5	DNASE1L3+ EC
3.16e-101	0.709828	0.587	0.214	5.07e-97	PMP22	5	DNASE1L3+ EC
2.41e-100	0.60847	0.437	0.119	3.86e-96	CEACAM1	5	DNASE1L3+ EC
7.85e-98	0.909083	0.482	0.151	1.26e-93	TFF3	5	DNASE1L3+ EC
1.9e-86	0.431453	0.318	0.07	3.05e-82	GPM6A	5	DNASE1L3+ EC
4.19e-83	0.515416	0.716	0.307	6.72e-79	PLAT	5	DNASE1L3+ EC
1.14e-82	1.00375	0.973	0.831	1.83e-78	CD74	5	DNASE1L3+ EC
3.67e-81	0.356428	0.316	0.073	5.88e-77	IRX3	5	DNASE1L3+ EC
7.87e-81	0.974347	0.857	0.534	1.26e-76	HLA-DRA	5	DNASE1L3+ EC
1.18e-80	0.67739	0.58	0.23	1.9e-76	HLA-DQB1	5	DNASE1L3+ EC
6.44e-75	0.950544	0.901	0.672	1.03e-70	HLA-DRB1	5	DNASE1L3+ EC
2.03e-74	0.510707	0.261	0.055	3.25e-70	LYVE1	5	DNASE1L3+ EC
2.32e-74	0.616119	0.432	0.145	3.73e-70	RBP5	5	DNASE1L3+ EC
4.13e-73	0.953465	0.817	0.497	6.63e-69	HLA-DPA1	5	DNASE1L3+ EC
5.39e-61	0.659957	0.906	0.692	8.65e-57	RAMP3	5	DNASE1L3+ EC
1.35e-58	0.649699	0.671	0.367	2.16e-54	TMEM88	5	DNASE1L3+ EC
1.56e-58	0.717395	0.676	0.367	2.5e-54	HLA-DPB1	5	DNASE1L3+ EC
4.36e-54	0.607544	0.897	0.639	7e-50	S100A10	5	DNASE1L3+ EC
4.65e-53	0.694184	0.706	0.441	7.46e-49	FAM167B	5	DNASE1L3+ EC
3.03e-52	0.525389	0.931	0.833	4.87e-48	MYL12A	5	DNASE1L3+ EC
5.29e-52	0.39538	0.358	0.129	8.49e-48	SEMA6A	5	DNASE1L3+ EC
6.95e-52	0.744849	0.568	0.282	1.12e-47	AKAP12	5	DNASE1L3+ EC
1.53e-51	0.477549	0.56	0.282	2.45e-47	TNFRSF1A	5	DNASE1L3+ EC
1.58e-51	0.488902	0.516	0.243	2.53e-47	SLC3A2	5	DNASE1L3+ EC
7.14e-51	0.385638	0.163	0.031	1.15e-46	CCL23	5	DNASE1L3+ EC
7.83e-50	0.502474	0.541	0.272	1.26e-45	TEK	5	DNASE1L3+ EC
9.77e-48	0.42187	0.4	0.162	1.57e-43	ST6GAL1	5	DNASE1L3+ EC
7.77e-46	0.556155	0.561	0.297	1.25e-41	CTSL	5	DNASE1L3+ EC
1.1e-43	1.03257	0.669	0.453	1.76e-39	HLA-DRB5	5	DNASE1L3+ EC
2.28e-43	0.43656	0.447	0.201	3.66e-39	LY6E	5	DNASE1L3+ EC
4.18e-42	0.274373	0.217	0.061	6.71e-38	MRC1	5	DNASE1L3+ EC
5.47e-42	0.33371	0.318	0.118	8.77e-38	2021-09-06	5	DNASE1L3+ EC
7.91e-42	0.380128	0.484	0.234	1.27e-37	FXYD6	5	DNASE1L3+ EC
3.26e-41	0.444943	0.55	0.282	5.23e-37	GYPC	5	DNASE1L3+ EC
3.22e-40	0.384774	0.449	0.218	5.17e-36	KANK3	5	DNASE1L3+ EC
5.08e-38	0.517908	0.706	0.504	8.15e-34	SH3BP5	5	DNASE1L3+ EC
8.25e-38	0.37549	0.415	0.183	1.32e-33	NR2F2	5	DNASE1L3+ EC
4.21e-36	0.48182	0.805	0.615	6.75e-32	CNN3	5	DNASE1L3+ EC
2.37e-35	0.358297	0.497	0.253	3.81e-31	MEIS2	5	DNASE1L3+ EC
3.63e-34	0.539913	0.464	0.231	5.82e-30	MT1X	5	DNASE1L3+ EC
1.2e-33	0.272517	0.25	0.091	1.93e-29	TNXB	5	DNASE1L3+ EC
2.17e-33	0.38926	0.566	0.324	3.48e-29	LRRC32	5	DNASE1L3+ EC
3.63e-33	0.545842	0.813	0.631	5.83e-29	CD9	5	DNASE1L3+ EC
4.12e-33	0.448018	0.682	0.449	6.61e-29	TM4SF18	5	DNASE1L3+ EC
1.15e-32	0.449628	0.855	0.661	1.85e-28	SDPR	5	DNASE1L3+ EC
1.64e-32	0.395723	0.449	0.229	2.64e-28	MARCKS	5	DNASE1L3+ EC
2.81e-32	0.315947	0.255	0.097	4.5e-28	SNAI1	5	DNASE1L3+ EC
5e-32	0.372077	0.491	0.259	8.02e-28	HLA-DMA	5	DNASE1L3+ EC
1.75e-31	0.485774	0.551	0.338	2.81e-27	NCOA7	5	DNASE1L3+ EC
6.88e-31	0.369526	0.576	0.35	1.1e-26	SDCBP	5	DNASE1L3+ EC
4.48e-29	0.334245	0.358	0.168	7.18e-25	EMP3	5	DNASE1L3+ EC
6.32e-29	0.391334	0.83	0.618	1.01e-24	BST2	5	DNASE1L3+ EC
6.73e-29	0.350712	0.58	0.355	1.08e-24	NOSTRIN	5	DNASE1L3+ EC
2.95e-27	0.321729	0.622	0.4	4.73e-23	FLOT1	5	DNASE1L3+ EC
1.06e-26	0.323376	0.329	0.15	1.69e-22	MT1M	5	DNASE1L3+ EC
1.66e-26	0.373859	0.55	0.331	2.67e-22	ANXA1	5	DNASE1L3+ EC
1.85e-26	0.452752	0.839	0.712	2.96e-22	HYAL2	5	DNASE1L3+ EC
2.37e-26	0.378565	0.901	0.757	3.79e-22	CD59	5	DNASE1L3+ EC
3.29e-26	0.338656	0.382	0.201	5.28e-22	EFNB1	5	DNASE1L3+ EC
1.27e-25	0.334123	0.455	0.26	2.03e-21	TCN2	5	DNASE1L3+ EC
4.26e-25	0.40226	0.287	0.133	6.83e-21	DUSP5	5	DNASE1L3+ EC
4.19e-24	0.422069	0.95	0.857	6.72e-20	RNASE1	5	DNASE1L3+ EC
1.83e-23	0.297958	0.439	0.255	2.93e-19	PLSCR1	5	DNASE1L3+ EC
3.49e-23	0.426637	0.929	0.83	5.59e-19	IFI27	5	DNASE1L3+ EC
3.97e-23	0.270009	0.319	0.156	6.37e-19	COTL1	5	DNASE1L3+ EC
8.82e-23	0.305538	0.452	0.263	1.41e-18	SEPP1	5	DNASE1L3+ EC
2.89e-22	0.267953	0.318	0.16	4.64e-18	GALNT15	5	DNASE1L3+ EC
2.2e-21	0.268938	0.476	0.277	3.53e-17	ITM2A	5	DNASE1L3+ EC
6.58e-21	0.324484	0.768	0.596	1.05e-16	VAMP5	5	DNASE1L3+ EC
2.48e-20	0.270901	0.403	0.233	3.98e-16	LAP3	5	DNASE1L3+ EC
3.21e-20	0.310083	0.662	0.47	5.14e-16	LDHA	5	DNASE1L3+ EC
2.15e-19	0.291371	0.368	0.213	3.45e-15	CD320	5	DNASE1L3+ EC
3.23e-19	0.312335	0.382	0.222	5.18e-15	TFPI	5	DNASE1L3+ EC
4.38e-18	0.522069	0.494	0.329	7.02e-14	SGK1	5	DNASE1L3+ EC
2.86e-17	0.295327	0.445	0.284	4.58e-13	DLC1	5	DNASE1L3+ EC
3.16e-16	0.271432	0.497	0.329	5.07e-12	WARS	5	DNASE1L3+ EC
1.57e-15	0.384801	0.718	0.589	2.52e-11	SLCO2A1	5	DNASE1L3+ EC
1.79e-15	0.291243	0.808	0.681	2.87e-11	TGFBR2	5	DNASE1L3+ EC
4.23e-15	0.297031	0.551	0.388	6.78e-11	ADAM15	5	DNASE1L3+ EC
1.31e-14	0.273432	0.748	0.599	2.1e-10	AHNAK	5	DNASE1L3+ EC
2.85e-14	0.342019	0.2	0.098	4.57e-10	VCAM1	5	DNASE1L3+ EC
3.71e-14	0.34164	0.516	0.382	5.95e-10	RDX	5	DNASE1L3+ EC
4.16e-14	0.301881	0.529	0.376	6.67e-10	TNFSF10	5	DNASE1L3+ EC
2.49e-13	0.385134	0.813	0.694	4e-09	PLPP3	5	DNASE1L3+ EC
4.74e-13	0.280711	0.454	0.306	7.61e-09	LIFR	5	DNASE1L3+ EC
5.8e-13	0.30132	0.279	0.165	9.3e-09	IL33	5	DNASE1L3+ EC
8.22e-13	0.283333	0.595	0.468	1.32e-08	PPFIBP1	5	DNASE1L3+ EC
1.79e-12	0.425698	0.859	0.761	2.87e-08	S100A6	5	DNASE1L3+ EC
2.34e-12	0.278278	0.62	0.502	3.75e-08	FCGRT	5	DNASE1L3+ EC
6.66e-12	0.680816	0.61	0.495	1.07e-07	HES1	5	DNASE1L3+ EC
9.15e-11	0.303945	0.534	0.417	1.47e-06	TGM2	5	DNASE1L3+ EC
4.33e-07	0.320166	0.713	0.64	0.00694737	HSPA1A	5	DNASE1L3+ EC
1.35e-06	0.281786	0.55	0.474	0.0217097	GAS6	5	DNASE1L3+ EC
3.58e-05	0.340156	0.18	0.12	0.57424	IGF2	5	DNASE1L3+ EC
0.000299426	0.393438	0.143	0.097	1	CXCL2	5	DNASE1L3+ EC
2.1e-215	0.767751	0.538	0.086	3.37e-211	CCL5	6	CCL5+ EC
8.31e-207	0.655023	0.387	0.039	1.33e-202	CCL4	6	CCL5+ EC
9.21e-202	0.601852	0.481	0.07	1.48e-197	NKG7	6	CCL5+ EC
2.22e-87	0.762326	0.708	0.308	3.56e-83	IL32	6	CCL5+ EC
5.32e-84	0.798389	1	0.953	8.53e-80	RPLP1	6	CCL5+ EC
2.4e-82	0.812248	0.997	0.931	3.85e-78	RPL28	6	CCL5+ EC
5.49e-82	0.716876	1	0.932	8.8e-78	RPL11	6	CCL5+ EC
3.94e-81	0.823302	0.905	0.658	6.32e-77	SH3BGRL3	6	CCL5+ EC
7.58e-80	0.815375	0.991	0.857	1.22e-75	RPL12	6	CCL5+ EC
2.17e-79	0.765425	0.997	0.909	3.49e-75	RPS3	6	CCL5+ EC
3.24e-74	0.779085	0.962	0.818	5.19e-70	PFN1	6	CCL5+ EC
3.46e-74	0.758507	1	0.91	5.56e-70	RPS15A	6	CCL5+ EC
2.06e-70	0.720722	0.864	0.598	3.31e-66	RPSA	6	CCL5+ EC
2.55e-70	0.702818	0.983	0.869	4.09e-66	RPLP2	6	CCL5+ EC
7.88e-70	0.682564	0.991	0.919	1.26e-65	RPL19	6	CCL5+ EC
1.66e-69	0.679656	0.837	0.554	2.67e-65	EEF1B2	6	CCL5+ EC
1.69e-69	0.74799	0.99	0.882	2.71e-65	RPS4X	6	CCL5+ EC
1.81e-68	0.771136	0.985	0.864	2.91e-64	RPL18A	6	CCL5+ EC
4.3e-68	0.696397	1	0.918	6.9e-64	RPL30	6	CCL5+ EC
5e-68	0.697941	0.991	0.905	8.03e-64	RPS24	6	CCL5+ EC
1.28e-66	0.758433	0.991	0.867	2.06e-62	RPL39	6	CCL5+ EC
1.96e-66	0.711464	0.832	0.586	3.14e-62	ARHGDIB	6	CCL5+ EC
4.56e-66	0.667149	0.869	0.657	7.31e-62	RPL27	6	CCL5+ EC
2.74e-65	0.703348	0.93	0.765	4.39e-61	RPS16	6	CCL5+ EC
1.25e-64	0.67398	0.851	0.653	2e-60	CLIC1	6	CCL5+ EC
1.4e-64	0.740301	0.964	0.813	2.25e-60	RPL6	6	CCL5+ EC
8.22e-64	0.655582	0.796	0.516	1.32e-59	RPL31	6	CCL5+ EC
6.59e-63	0.702192	0.931	0.782	1.06e-58	RPL23A	6	CCL5+ EC
7.35e-63	0.661	0.918	0.746	1.18e-58	UBA52	6	CCL5+ EC
8.25e-63	0.665666	0.991	0.904	1.32e-58	RPL7A	6	CCL5+ EC
5.31e-62	0.669821	0.995	0.901	8.52e-58	RPS3A	6	CCL5+ EC
2.67e-61	0.669924	0.955	0.783	4.28e-57	RPL22	6	CCL5+ EC
5.22e-61	0.692558	0.991	0.916	8.37e-57	RPL32	6	CCL5+ EC
5.33e-61	0.633536	0.892	0.718	8.55e-57	COX4I1	6	CCL5+ EC
7.26e-61	0.66562	0.842	0.631	1.16e-56	RPL38	6	CCL5+ EC
1.89e-60	0.679315	0.869	0.611	3.03e-56	RPS29	6	CCL5+ EC
4.23e-60	0.680915	0.907	0.713	6.79e-56	RPL10A	6	CCL5+ EC
4.01e-59	0.656785	0.991	0.911	6.44e-55	RPS15	6	CCL5+ EC
4.29e-59	0.618561	0.735	0.476	6.87e-55	OAZ1	6	CCL5+ EC
4.6e-59	0.675536	0.959	0.815	7.38e-55	RPS21	6	CCL5+ EC
5.37e-59	0.618362	0.718	0.429	8.61e-55	RPL36AL	6	CCL5+ EC
2.07e-58	0.659698	0.993	0.939	3.32e-54	RPL13	6	CCL5+ EC
2.42e-58	0.663185	0.986	0.882	3.88e-54	FAU	6	CCL5+ EC
3.31e-58	0.685984	0.966	0.831	5.31e-54	RPS2	6	CCL5+ EC
4.31e-58	0.647471	0.997	0.892	6.91e-54	RPS7	6	CCL5+ EC
5.01e-58	0.612423	0.808	0.579	8.03e-54	ATP5G2	6	CCL5+ EC
6.14e-58	0.682941	0.931	0.761	9.84e-54	RPL35	6	CCL5+ EC
1.19e-57	0.618276	0.801	0.568	1.91e-53	RPL4	6	CCL5+ EC
2.21e-57	0.656202	0.826	0.627	3.55e-53	TMA7	6	CCL5+ EC
2.35e-57	0.637928	0.89	0.712	3.78e-53	BTF3	6	CCL5+ EC
5.99e-57	0.612501	0.888	0.681	9.6e-53	RPL13A	6	CCL5+ EC
7.66e-57	0.648656	0.971	0.813	1.23e-52	RPL5	6	CCL5+ EC
1.69e-56	0.621636	0.988	0.889	2.71e-52	RPL18	6	CCL5+ EC
3.37e-56	0.62496	0.998	0.928	5.41e-52	RPS12	6	CCL5+ EC
5.44e-56	0.647489	0.811	0.563	8.72e-52	RPL21	6	CCL5+ EC
5.71e-56	0.648779	0.921	0.755	9.16e-52	RPS5	6	CCL5+ EC
7.28e-56	0.67784	0.985	0.838	1.17e-51	RPL36	6	CCL5+ EC
1.36e-55	0.634916	0.991	0.898	2.18e-51	RPS19	6	CCL5+ EC
1.7e-55	0.619099	0.99	0.9	2.73e-51	RPS14	6	CCL5+ EC
3.97e-55	0.621218	0.82	0.556	6.37e-51	PPDPF	6	CCL5+ EC
4.66e-55	0.609014	0.997	0.947	7.47e-51	RPS28	6	CCL5+ EC
5.78e-55	0.689563	0.993	0.922	9.27e-51	RPS27	6	CCL5+ EC
6.11e-55	0.603171	0.993	0.914	9.8e-51	RPL8	6	CCL5+ EC
7.17e-55	0.628231	0.998	0.953	1.15e-50	RPL10	6	CCL5+ EC
1.8e-54	0.722445	0.991	0.919	2.89e-50	GAPDH	6	CCL5+ EC
3.97e-54	0.690371	0.955	0.788	6.36e-50	ATP5E	6	CCL5+ EC
4.01e-54	0.652486	0.796	0.599	6.43e-50	MIF	6	CCL5+ EC
5.16e-54	0.729023	0.967	0.826	8.28e-50	RPLP0	6	CCL5+ EC
6.52e-54	0.605684	0.986	0.889	1.05e-49	RPL37	6	CCL5+ EC
3.15e-53	0.656838	0.986	0.871	5.05e-49	RPL29	6	CCL5+ EC
1.92e-52	0.63867	0.916	0.745	3.09e-48	RPL9	6	CCL5+ EC
2.29e-52	0.613755	0.986	0.87	3.68e-48	RPL15	6	CCL5+ EC
3.66e-51	0.60877	0.978	0.877	5.86e-47	RPL35A	6	CCL5+ EC
1.11e-50	0.595848	0.701	0.47	1.78e-46	ATP5L	6	CCL5+ EC
6.13e-50	0.597038	0.959	0.802	9.84e-46	RPL24	6	CCL5+ EC
9.5e-50	0.618132	0.969	0.871	1.52e-45	RPS25	6	CCL5+ EC
9.64e-50	0.609494	0.952	0.849	1.55e-45	RPL14	6	CCL5+ EC
3.35e-49	0.596592	0.988	0.883	5.37e-45	RPL26	6	CCL5+ EC
8.82e-49	0.595725	0.997	0.954	1.41e-44	TPT1	6	CCL5+ EC
1.58e-48	0.772523	0.976	0.89	2.53e-44	FTL	6	CCL5+ EC
2.47e-48	0.609043	0.792	0.592	3.95e-44	RPL7	6	CCL5+ EC
3.23e-48	0.707772	0.907	0.802	5.18e-44	RPS26	6	CCL5+ EC
1.88e-47	0.635345	0.998	0.886	3.01e-43	RPS13	6	CCL5+ EC
1.18e-46	0.632608	0.986	0.884	1.89e-42	SERF2	6	CCL5+ EC
1.29e-46	0.620296	0.969	0.859	2.08e-42	CFL1	6	CCL5+ EC
1.37e-46	0.673973	0.997	0.936	2.21e-42	FTH1	6	CCL5+ EC
1.5e-46	0.602101	0.679	0.463	2.4e-42	EEF1G	6	CCL5+ EC
1.96e-46	0.625527	0.998	0.969	3.14e-42	TMSB4X	6	CCL5+ EC
4.97e-46	0.602985	0.99	0.897	7.97e-42	RPS18	6	CCL5+ EC
5.8e-43	0.618397	0.751	0.61	9.3e-39	ALDOA	6	CCL5+ EC
9.53e-43	0.596579	0.881	0.745	1.53e-38	RPS10	6	CCL5+ EC
4.18e-42	0.626124	0.938	0.793	6.71e-38	RPL41	6	CCL5+ EC
6.37e-42	0.579637	0.77	0.63	1.02e-37	HINT1	6	CCL5+ EC
5.92e-41	0.585264	0.948	0.828	9.49e-37	RPL37A	6	CCL5+ EC
3.64e-38	0.582637	0.973	0.88	5.84e-34	RPS6	6	CCL5+ EC
4.19e-36	0.588435	0.943	0.901	6.71e-32	AC090498.1	6	CCL5+ EC
2.95e-35	0.583345	0.68	0.539	4.74e-31	ARPC3	6	CCL5+ EC
2.14e-33	0.580825	0.921	0.834	3.43e-29	MYL12A	6	CCL5+ EC
8.59e-31	0.599241	0.747	0.635	1.38e-26	S100A11	6	CCL5+ EC
1.85e-21	0.738908	0.665	0.524	2.97e-17	RGCC	6	CCL5+ EC
0	1.8112	0.673	0.042	0	SERPINE2	7	IGF2+ EC
0	0.921408	0.348	0.002	0	PI16	7	IGF2+ EC
2.9e-283	1.21638	0.503	0.034	4.66e-279	ABI3BP	7	IGF2+ EC
9.32e-258	1.50272	0.711	0.091	1.49e-253	IGF2	7	IGF2+ EC
8.38e-192	1.0728	0.573	0.076	1.34e-187	LTBP4	7	IGF2+ EC
4.51e-167	0.533324	0.371	0.033	7.23e-163	TSPAN2	7	IGF2+ EC
2.54e-150	0.635981	0.357	0.035	4.07e-146	CCDC3	7	IGF2+ EC
2.77e-138	1.18066	0.772	0.208	4.44e-134	ASS1	7	IGF2+ EC
6.4e-132	1.58706	0.693	0.188	1.03e-127	GLUL	7	IGF2+ EC
5.82e-129	1.08381	0.567	0.119	9.33e-125	KCTD12	7	IGF2+ EC
2.27e-126	0.609939	0.225	0.014	3.64e-122	SSUH2	7	IGF2+ EC
5.96e-124	1.29436	0.635	0.16	9.56e-120	EMP3	7	IGF2+ EC
5.24e-114	1.61982	0.98	0.859	8.41e-110	SRP14	7	IGF2+ EC
2.57e-113	0.816347	0.55	0.123	4.12e-109	AIF1L	7	IGF2+ EC
[truncated: 486 more rows]

## Sheet: Fibroblasts
p_val	avg_log2FC	pct.1	pct.2	p_val_adj	gene	cluster	annotation
[truncated: 900 more rows]

[truncated: 1 more sheets: Epithelial]
