# Supplementary material for: Mapping single-cell transcriptomes in the intra-tumoral and associated territories of kidney cancer
Source: Cancer Cell. 2022 Dec 12;40(12):1583–1599.e10. doi: 10.1016/j.ccell.2022.11.001 (PMC9767677; doi:10.1016/j.ccell.2022.11.001)
Supplement: Table S5. Gene list of intra-tumor expression programs and meta-programs, related to Figure 6 [file mmc6.xlsx]

## Sheet: Intra-tumour programmes
Table S5. Gene list of intra-tumor expression programmes and meta-programmes, related to Figure 6.
PD43824_P1 (EMT)	PD43824_P2 (stress)	PD43824_P3	PD43824_P4 (PT)	PD43824_P5	PD43948_P1 (EMT)	PD43948_P2	PD43948_P3	PD43948_P4	PD43948_P5	PD44966_P1 (EMT)	PD44966_P2	PD44966_P3 (PT)	PD44967_P1	PD44967_P2	PD44967_P3	PD45814_P1 (stress)	PD45814_P2	PD45814_P3 (MHCII)	PD45814_P4 (CD)	PD45814_P5 (PT)	PD45815_P1 (EMT)	PD45815_P2	PD45815_P3 (stress)	PD45815_P4 (EMT)	PD45815_P5 (PT)	PD45816_P1 (MHCII)	PD45816_P2 (stress)	PD45816_P3 (EMT)	PD45816_P4 (PT)	PD45816_P5 (CD)	PD45816_P6	PD47171_P1 (stress)	PD47171_P2 (EMT)	PD47171_P3 (PT)	PD47465_P1 (Cycling)	PD47465_P2 (PT)	PD47465_P3 (EMT)	PD47465_P4 (CD)	PD47465_P5 (stress)	PD47512_P1	PD47512_P2 (MHCII)	PD47512_P3 (Cycling)	PD47512_P4	PD47512_P5 (stress)
IFI27	IER2	YWHAZ	AGT	S100A4	TGFBI	SLC22A2	GPD1	APLP2	MT-ND1	CXCL11	VCAN	ACSM2A	AKR1C3	MIB2	LGALS3BP	IGFBP5	FBP1	UBD	MBNL1	PCSK1N	RTEL1-TNFRSF6B	RHOA	FOSB	MT1M	CLDN7	IGFBP6	ATF3	MT1E	GLYATL1	DDX17	RPS29	ATF3	CXCL11	NAT8	TK1	NAT8	RRAD	C1orf132	SERTAD1	NDUFA4L2	UBD	PRC1	TNFRSF12A	FOSB
EMP3	EGR1	ARPC2	TNFAIP6	ZFP36L2	EGR1	SERPINA1	AKR7A3	APP	MT-ATP8	CXCL10	THBS1	BBOX1	FXYD1	NAB2	QSOX1	SOX4	FXYD1	FSTL3	FGD4	LGALS2	MAP1B	SH3BGRL3	ATF3	MT1A	TMEM27	CTSC	EGR1	MT1M	PRAP1	GOLGA8B	PSME2	IER2	CXCL10	BBOX1	RRM2	SMIM24	KRT19	TNFRSF10D	PLK2	LOX	SLPI	TYMS	NFE2L3	EGR1
TYMP	FOS	TMA7	SLC3A1	CCL5	C5orf46	AKR1B1	PCK1	HSPA5	MT-ND3	MIR155HG	CREB5	KHK	FXYD2	PNPT1	PLTP	CEBPD	PTGS1	CXCL1	ZNF83	SLC7A7	NEFL	HSPA8	BTG2	MT1X	SLC3A1	EDN1	IER2	MT1F	GAMT	WSB1	MYL12A	EGR1	CXCL9	GAMT	PTTG1	PDZK1	IGFBP3	DDX5	BTBD16	SERPINE1	SAA1	CEP55	CLDN2	FOS
BIRC3	SERTAD1	RAB7A	NAT8	SH3BGRL3	DEFB1	SPARC	SMIM2-AS1	AOC1	MT-ND5	SPHK1	ADAMTS1	CUBN	CRK	RB1	PDIA4	IER2	RAB33A	IER3	ARHGEF28	MIOX	TPM4	HSPE1	SERTAD1	MT3	CLDN3	TSPAN1	SOCS3	MT1G	CUBN	FRYL	SH3BGRL3	ZFP36	SERPINE1	ACSM2B	CENPF	RCAN2	SLC34A2	KIF9	IER2	ANGPTL4	RBP5	BIRC5	UGT1A6	C3
BST2	PPP1R15A	YBX1	PTN	HLA-E	PHLDA1	LY6E	ACSM2B	GLG1	MT-CYB	RTEL1-TNFRSF6B	MT3	TSPAN1	MAF1	BRD1	ADM	PMP22	ZDHHC16	RAB42	ZNF587	PRAP1	TUBB3	HMGB1	IER2	SLPI	TSPAN1	CLDN7	FOSB	TMEM45A	LGALS2	NEAT1	TUBA4A	JUNB	WARS	CUBN	FABP5	BBOX1	FSTL3	CCNL1	MT-ND2	HILPDA	TMEM176A	PTTG1	CCDC85B	PDK4
SLCO4A1	FOSB	RPS10	SERPINF2	HLA-DPA1	FABP7	FABP6	ANXA13	SLC16A3	MT-ND2	WARS	LINC01320	LGALS2	ARG2	CCNH	APOL1	ADM	WHSC1	SCGN	ETNK1	LGALS4	LGALS4	MT-ND5	EGR1	MT1E	TACSTD2	ALDH2	MAFF	MT3	AQP1	SULT1C2	ISG15	FOSB	C3	SLC13A1	TOP2A	ACSM2B	CDH6	SFPQ	GBP2	LTBP1	TMEM176B	KIAA0101	ITGA3	ATF3
ICAM1	JUNB	CSTB	KHK	CD52	SMIM3	KRT19	LINC00671	PSAP	MTRNR2L12	GBP4	SPP1	FABP3	CYB5A	SNX1	RPN2	GADD45A	SOAT1	SOD2	NEAT1	NAT8	TFPI2	GPX4	NR4A1	MT1G	PRR15L	HLA-G	SERTAD1	CAV1	SMIM24	MON2	TMSB4X	FOS	LAP3	GSTA1	NUSAP1	GSTA2	SERPINA1	VCP	JUNB	ENPP3	SAA2	RRM2	DCBLD2	JUN
IFITM1	DNAJB1	SH3BGRL	ACSM2A	HLA-DRA	TPM4	PRDX4	PDZK1	LGMN	MT-CO3	IDO1	TMEM37	AKR7A3	SSPN	KLHDC4	CD70	EGR1	SLC17A3	IFITM1	IGF1R	GSTA2	LGALS3BP	CAPZB	SNHG9	STC1	PDZK1	CLDN4	GADD45B	LOX	NAT8	ZNF248	TMA7	PPP1R15A	MARCKSL1	TMEM27	RNASEH2A	AIFM1	MMP7	CEP95	APOC1	MT2A	VTN	CENPU	RTEL1-TNFRSF6B	EPHB6
TAPBP	CYR61	HNRNPF	SLC5A12	BTG1	SOD2	PGRMC1	SLC6A13	MMP14	MT-ATP6	CD40	SOCS3	AMN	CCNG1	TSC22D2	IGFBP7	ENO2	UBD	TAPBP	KCTD16	SMIM24	C3	CACYBP	MAFF	MT2A	CCDC146	NEFL	PPP1R15A	EMP3	KHK	SMG1	PSMB10	JUN	IL15RA	ACSM2A	BIRC5	AGMAT	CP	DOC2A	PPP1R15A	CCL20	LBP	UBE2C	L1CAM	CXCL2
CCL20	HSPA1A	CDC42	ENPEP	HSPA1B	MDK	TIMP1	MYL9	TMBIM6	MT-ND4L	PLEC	GPX3	NOX4	RP11-54C4.3	CWF19L2	RCN1	ANGPTL4	ACADL	SLC50A1	EPN2	ISOC2	G0S2	NDUFB1	NFKBIZ	CEBPB	CDHR5	SPHK1	FOS	MT2A	SLC5A10	KCNQ1OT1	CALM1	SOCS3	BIRC3	GLYATL1	CKS2	EHHADH	TGFBI	MIDN	TSC22D1	ADM	C4BPA	CCNB1	AP1S1	SPOCK1
IFIT3	IER3	VAMP8	CES2	MYL12A	CAV1	ALPL	CCND1	SLC2A1	MT-CO2	TGM2	B4GALT1	ASRGL1	PDK4	FUBP1	TXNDC12	GADD45B	OAZ3	LY6E	LINC00969	KHK	FABP5	COX5A	JUNB	BGN	RTP4	LIPC	BTG2	MT1X	MIOX	RNPC3	NKG7	CDKN1A	GBP5	CDHR5	PCNA	KHK	C3	SLC22A5	CDKN1A	C15orf48	SERPINF2	CDC20	TAP1	RHOB
CPA4	HSPA1B	RPS20	AOC1	JUN	MT2A	REG1A	SLC9A3R1	ANGPTL4	MT-ND4	EMP3	MT1F	SLC6A13	SHMT1	MLXIP	SERPINH1	MALAT1	CD276	IGFBP3	KRBA1	GSTA1	VIM	PFN1	IRF1	CP	UGT2A3	IFI27	JUNB	HTRA1	GSTA1	DIP2B	C9orf16	DUSP1	IL18BP	PRAP1	TPX2	MAP7	IGFBP7	RSRP1	ATF3	EPAS1	MMP7	NUSAP1	PLOD3	HSPA1B
LGALS1	HSPA6	MORF4L1	EFNA1	DNAJB1	SOX4	RARRES2	CRIP2	CD9	MT-CO1	TNFAIP2	SLC3A1	F5	KATNB1	EIF3J-AS1	PRDX4	TGFBI	CALU	MT1G	SPG7	ASS1	CCL20	MT-ATP6	CXCL2	MT1F	NAT8	TSC22D1	ZFP36	CA9	FUOM	PLAGL1	RARRES3	CEBPD	TM4SF1	GSTA2	DHFR	SEPHS2	VCAN	EIF5	CFD	TGFBI	CFHR1	TPX2	PVR	SERPING1
CKB	ATF3	CSDE1	SLC17A3	HSPA1A	NEFL	CTSH	ACSM2A	LGALS3BP	HBB	IL18BP	PLK2	CLEC18A	SAA2	KAT6B	SLC2A1	CDKN1A	SLC25A43	VCAM1	DNAH11	ANPEP	COL1A1	YWHAB	FOS	C5orf46	GAL3ST1	WFDC2	BAG3	GLUL	AKR7A3	RNF19A	HLA-DPB1	CYR61	UBD	PEPD	CCNB1	GGT1	FAM134B	TFRC	TPST2	CLEC2B	CYB5A	ANLN	NRP2	PTPRM
RRAD	ID1	GYPC	CDHR5	JUNB	RARRES2	MAP7D2	ZNF385A	ENPEP	CCL4	VAMP5	CDH6	SLC47A1	SLC7A7	PIP5K1A	MYDGF	TFPI	NUCB2	FKBP5	PCF11	PEPD	ANXA2	ARPC2	SOCS3	C11orf96	SLC6A13	TNFSF10	IRF1	SMIM3	GC	ENOSF1	CTSS	KLF4	IFITM3	AOC1	MAD2L1	ATOX1	SPP1	FAM66B	MT-ND1	NDRG1	S100A1	CENPF	CKAP4	CFB
ITGA3	BTG2	YWHAB	CUBN	CD74	MT1E	CST3	PAH	CLU	JUNB	ICAM1	ITGB8	OGDHL	CRYL1	TANC2	SLC16A3	ATF3	P4HB	HLA-A	CREBRF	GAMT	RP11-283G6.5	SELK	PLK2	SPP1	CLDN4	CKB	DNAJB1	STC1	GSTA2	OGT	CCL5	GDF15	IFITM1	ALDH1A1	UBE2C	FUOM	MT-ND4	WARS2	PNRC1	ITGA5	FGG	TK1	MET	CTSF
C1S	ZFAND2A	CNBP	HRCT1	TXNIP	NMB	GSTA2	PEPD	CCDC47	FOS	FAS	FHL2	ACSM2B	CNDP2	AKAP17A	MYADM	EPB41L4A-AS1	SETD9	C3	MZF1	FN3K	SERPING1	MT-CYB	KLF10	AQP3	SPARC	AOC1	KLF10	LGALS1	APOM	SPAG9	TUBA1B	BTG2	TGM2	SLC17A3	PFN1	FMO1	CA12	IFRD1	TMEM107	PLAUR	CXCL14	CCNB2	ARL4C	RP11-1000B6.3
HLA-B	JUN	CALM2	ACSM2B	LAPTM5	S100A6	MGST1	FAM102A	SLC3A1	DNAJB1	LAP3	NNMT	NAT8	RAP2A	CHD2	ANGPTL4	VEGFA	LY6E	COTL1	GRAMD3	CES2	LOXL2	IL32	JUND	MDK	PTGS1	CLDN3	SNHG9	C1S	MSRB1	VMP1	UBE2T	SERTAD1	COL6A2	SEPP1	MKI67	ATP5A1	ANGPTL4	DDIT3	H3F3B	GFPT2	RARRES1	CDCA8	CA9	CPD
NPTX2	IFRD1	ANXA11	TMEM27	HLA-B	SOCS3	IGFBP7	TSC22D1	QSOX1	MALAT1	IRF1	ARID5B	LGALS4	ENTPD5	PTPN2	TNFAIP6	SPOCK1	C18orf8	IL32	PCSK6	SLC25A5	ITGA5	CAP1	CSRNP1	SMIM3	ACSM2A	FHL1	CYR61	MXRA8	CHCHD10	NUFIP2	CMC1	GADD45B	CD9	UGT3A1	LSM4	LGALS2	PLOD1	NFKBIZ	FOSB	RNASET2	HLA-DPB1	CDCA3	STMN3	DUSP1
PTHLH	DNAJB4	GSTP1	AQP1	HSP90AA1	IGFBP5	CYP2J2	FHL1	GNS	ANXA1	ANXA2	NUAK2	HPN	HP	EPS15	SCARB1	MT2A	FEN1	HLA-B	NFAT5	SLC5A10	TGFBI	MT-ND4	FAM53C	CLU	KRT7	ADIRF	SOX9	PMP22	ACOT7	VPS13A	SLC25A5	RP11-670E13.6	GSN	GALNT11	RAN	TMEM27	SLC16A3	PPP1R10	HSPA1A	TFPI2	IL18BP	STMN1	PHLDA2	HSPA1A
TAP1	RND3	TPM3	SPP1	PABPC1	KRT19	GPX3	PNP	SLC38A10	HLA-DRB1	MARCKSL1	TNC	GAMT	IP6K2	RBM39	PPP1R14B	RHOB	C3	DDX41	MDM4	GAL3ST1	LOX	TMSB4X	TNFRSF10D	CITED2	EFNA1	NOV	CCL2	AEBP1	LEAP2	ANKRD36	HMGN2	MAFF	CAV1	SLC22A2	TPM3	PRAP1	VCAM1	ODC1	HSPA1B	SERINC2	SOD3	KIF23	TGFA	CYP3A5
MX1	SLC2A3	SERP1	CLDN2	MTRNR2L12	GLUL	CALR	BAIAP2	SLC3A2	DUSP2	CTSS	RARRES2	ANPEP	RHOB	RAF1	PMEPA1	CA12	SOD2	CXCL12	ARGLU1	SLC22A12	UCHL1	ZFP36L2	JUN	MMP7	EDN1	CLU	ICAM1	MT1H	BBOX1	MGEA5	STMN1	HSPB1	MT2A	ASAH1	H2AFZ	ACMSD	MYDGF	CCDC14	APOE	PDGFRL	HPGD	CDK1	PSMD2	IER2
RARRES3	CXCL2	GTF3A	ANPEP	HLA-C	CEBPB	PDIA3	DCXR	DDR1	HLA-DPA1	MT2A	CYR61	PEPD	LAMB2	PHIP	CALR	GDF15	SHROOM3	LAP3	ANKRD36	C19orf33	SERPINE1	EIF5A	NUP58	IGFBP5	ACSM2B	HLA-DRB5	KLF4	SERPINE2	ACSM2B	RNF213	SRGN	ADM	TNC	AQP1	GINS2	PTGER3	TPM1	PARD6G-AS1	SOX4	CPE	HLA-DRA	UBE2T	PLAU	FGB
PLAU	ID3	ACTR3	AEBP1	TMSB4X	TUBA3D	FCGRT	TMEM174	RPN2	CD74	BIRC3	GADD45B	GATM	SMC3	SPCS3	HSP90B1	C5orf46	EIF5	CCL20	DOC2A	CXCL14	LGALS1	RARRES3	KLF2	TIPARP	GSTA1	MDK	NFKBIZ	IGFBP5	CXCL14	SYNE2	ZWINT	MT-ND3	VAMP5	SLC5A12	MYH9	CUBN	TFPI2	PNP	C10orf10	LOXL2	RARRES3	ZWINT	NRIP1	TIPARP
SERPINE1	ZFP36	NCL	PCSK1N	HLA-DRB1	NUDT4	FRZB	TK1	GRN	TMSB4X	CAPG	MYC	SEPHS2	QTRT1	SPSB2	SERPINE1	LMNA	PDIA3	MT1F	SLC19A2	MSRA	TUBB2B	HNRNPA2B1	KLF4	CEBPD	IFIT1	VNN1	MCL1	CP	GLYAT	LUC7L3	CREM	MCL1	SELM	SLC3A1	ATAD2	HGD	C1orf186	WNK1	SRSF7	P4HA2	SNCG	MAD2L1	ITGB8	C1S
IFI44L	NFKBIZ	PABPC1	RBP4	CORO1A	TMSB10	ATP1B1	CAPN3	TAPBP	FTL	NUB1	SMCO4	GAL3ST1	SMG9	PHAX	CALU	ATP1B1	SRPRA	IFI6	VEZT	AKR7A3	SAA1	PSME2	MYADM	GADD45A	SLC17A3	REG1A	DNAJA1	C3	SLC17A3	RBM33	LAP3	CCNL1	RTEL1-TNFRSF6B	LGALS2	MCM5	ACSM2A	HCFC1R1	ANKRD36C	JUN	CMIP	DEFB1	TOP2A	G6PD	MT-ND4
HLA-DRB5	SOX4	PNRC1	PCK1	IL7R	RND3	FKBP5	CHCHD10	UGT1A6	TXNIP	APOL2	MDK	GDF15	PKIG	NCOR1	CD63	SNHG9	PFKM	PSME2	PTPN3	PDZK1IP1	GLIPR1	HSP90AA1	PPP1R15A	C8orf4	BBOX1	C10orf10	HSPA1B	MMP7	GAL3ST1	N4BP2L2	KIAA0101	NFKBIZ	S100A6	GPX3	HMGB1	S100A1	AQP3	PEG10	STC2	PTPRN	HLA-DQA1	MKI67	CLDN1	CFI
CD74	STAC2	RAP1B	AQP3	TYROBP	ATF3	TMEM37	THRSP	ENPP3	FTH1	TM4SF1	SLC13A1	GLYAT	MVP	PTCH2	SDC4	MT-ND1	RUNDC1	RARRES3	SULT1C2	ACAT1	CAV1	HSPD1	RP11-670E13.6	CAV1	LRP2	UPK1B	NR4A1	QSOX1	PEPD	INTS3	IL32	HILPDA	S100A11	PDZK1	CFL1	GLYAT	LGALS3	TIMP3	ANKRD37	PTHLH	CD74	CENPM	FOSL1	TSPYL2
FLNA	ARL4D	HSPE1	MT1G	FOS	MARCKSL1	SPINT2	RNF186	CTSD	HLA-A	XAF1	ADAMTS9-AS1	PDZK1	FABP7	ASH1L	C1orf186	EDN1	ZFYVE9	HLA-DRA	ZNF292	SH3YL1	ACTN1	ARPC5L	ELF3	TGM2	CXCL14	HLA-DQB1	MYC	MT1A	MSRA	SLC4A7	RHOA	HSPA1B	PHLDA2	DPYS	ASPM	PLEKHB2	ITGAV	RPAP2	BRD2	ERO1A	CLU	HMGB2	KRT19	GADD45B
S100A6	HSP90AA1	CAP1	PTER	FCER1G	C3	NAT8	ADSSL1	P4HA2	KLF6	CXCL9	CEBPD	GLS	CD68	RBBP6	PGRMC1	PRUNE2	SLC35B1	RRBP1	GABPB1-AS1	GUCA2B	PLOD2	HSPA1A	DDX5	TGFBI	LGALS2	HLA-DRB1	DNAJB4	EFEMP1	PCSK1N	LENG8	CACYBP	DNAJB1	ANXA2	GATM	CCT5	NDUFS7	ABCC3	DUSP2	GADD45B	SYNPO	SERPINA1	PLK1	NCEH1	C1RL
HLA-A	TSPYL2	PSMB8	C1orf186	CD37	VIM	IGFBP6	RP11-232L2.2	SERPING1	GAPDH	ITGA3	SLC2A3	KCNMA1	WDR70	PRPF4B	RNASET2	CTA-29F11.1	ACAD11	TMEM27	ZNF708	CRIP1	MYL9	TPM3	TUBB4B	C10orf10	CTHRC1	HLA-DPA1	HSPA1A	PLP2	PDZK1IP1	HNRNPH1	UBD	ZFP36L1	NPB	TSPAN1	TUBA1B	GLYATL1	BIRC3	ID1	FOS	CA12	APOC1	HMMR	PDIA4	MT-ND3
IFI6	SERPINE1	GNAS	SLC6A13	CTSS	PLTP	CA9	YWHAH	SPP1	HLA-DRA	IFIT3	SOX4	PDK4	TMEM176A	KLF16	ATF3	MET	C1orf115	CKLF	FNIP1	GGT1	MARCKSL1	SLC9A3R1	LMNA	ELL2	RBP4	CRIP1	JUN	RARRES2	ATP5D	PDE7A	TK1	BRD2	S100A10	PTGR1	UHRF1	GATM	ADGRG1	TRA2A	TUBA1A	SLC2A1	PF4	H2AFZ	SERPINH1	AKAP9
HLA-C	MCL1	HMGB1	DEFB1	FYB	IER2	RAB42	MIOX	CTSL	HLA-DPB1	FLNA	VMP1	SLC5A12	ANXA4	ANKHD1	PLOD2	SERPINE2	HAVCR1	DDX5	ZNF207	RBP5	TM4SF1	MT-ND4L	CYR61	ADIRF	PCP4	HLA-DRA	SERPINH1	CA12	GPX3	CCDC14	ISG20	FAM53C	GBP4	C1orf210	DEK	ALPL	LOX	MAT2A	HERPUD1	QSOX1	RPL13A	DEPDC1	TM4SF1	EDIL3
DCN	REG1B	PSME2	FZD4	LTB	ADIRF	MT3	BHMT	TCN2	HLA-B	APOL1	EPB41L4A-AS1	LRP2	SLC25A13	ZNF217	PDIA6	HILPDA	ID2	TAGLN2	TRA2A	PTGR1	LAMC2	FXYD2	ANKRD37	SOX4	GDF15	CD74	GEM	IGFBP7	AKR7A2	MBNL1	ZFP36L2	SLC2A3	STAT1	HRSP12	APOBEC3B	GLS	ZFP36L1	VPS37B	SERPINF1	ANKRD37	SPP1	AURKA	FLNA	CFH
PHLDA1	LINC01554	AP2M1	GSTA2	B2M	APOC1	AKR1C1	ALDOB	GPRC5C	IFITM2	UBE2L6	FOSB	PTN	CNOT6	DHX37	COL1A1	AHNAK2	JAK1	SF3B1	TSPYL2	USH1C	ITGA3	HSPA1B	MCL1	SERPING1	CXCL12	RBP4	CXCL2	FLNA	SLC25A5	RUFY3	TUBB	RRAD	MT1G	GAL3ST1	SMC4	METTL9	GLRX	BPTF	IFITM2	ARHGAP22	SOD2	GTSE1	RPN1	NEAT1
VCAM1	HSPB1	RHOA	PEPD	PTPRC	FKBP5	SLC7A7	EZR	CA12	HLA-DQA1	UBD	GACAT2	CLDN7	NUDT5	SRP54	HSPA5	FOS	UGT2B7	SERPING1	LRIG3	GPX3	EMP3	NOP10	CTD-3252C9.4	GBP2	LINC00462	VCAM1	NAMPT	GSTP1	DDC	DNAH11	DNAJB6	ELF3	CLDN1	NOX4	EIF5A	CRYL1	EDN1	TMEM2	TSPYL2	AIM2	CLIP3	SMC4	NT5E	FILIP1L
IGFBP3	MXD1	CAPZB	SERPING1	HSPA8	ZFP36L1	RNASET2	GLS	CTSB	APOE	CD9	CITED2	AMD1	FKBP5	HEATR5A	P3H2	CP	ALDH1A1	BIRC3	MAU2	CYB5A	FLNA	DNAJB1	IFRD1	FOS	PIGR	NMU	ELF3	ASS1	SLC25A1	CCNL2	HLA-DRA	CTD-3252C9.4	S100A16	TMEM37	TYMS	AMACR	ANXA2	HECTD1	NR3C1	IER3	APOE	BUB1	AP3D1	ELF3
PSMB9	APOC1	C12orf57	TSPAN1	DENND2D	MAFB	TMEM176B	BBOX1	GPNMB	B2M	MMP7	PAX8	CTSH	TXNL4A	HSPA14	LOX	MT1X	MLEC	EIF4EBP1	PARP14	ACY1	CTSZ	RAN	DNAJA1	IGFBP2	IFI27	DEFB1	BRD2	TM4SF18	SLC13A1	AC145124.2	HLA-DPA1	DDIT4	RASSF4	SMPDL3A	HELLS	PCSK1N	2021-09-09	SF1	MT3	VEGFA	FGA	PBK	HSPA5	CEBPD
UCHL1	GDF15	EIF4G2	SEPP1	CYBA	FSTL3	CXCL14	CLTC	RRBP1	S100A6	COL6A2	ARHGAP29	HILPDA	FUBP3	SP140L	CP	CA9	SOCS2	IFITM3	ATM	FYN	RRAD	RPS17	CDKN1A	SPON2	AQP1	ANXA2	RND3	FSTL3	CLDN2	PKHD1	CKS2	ZFAS1	SOD2	SLC22A18	PRC1	GSTA1	MT-ATP6	KDM3A	MT-ND3	FXYD5	HLA-DRB1	CCNA2	ENDOD1	ZFP36
IGFBP2	APOE	TCEA1	RARRES2	RHOA	SEPP1	NNMT	CRIP1	CD151	SAT1	S100A11	PHIP	AKR1C3	C11orf1	IP6K1	P4HA2	WSB1	LRP2	FIBIN	CLMN	PRELID1	APOL1	SLC25A5	RP11-213H15.1	GLUL	PDZK1IP1	HLA-DQA1	KLF2	SPINK13	TXN	ERICH1	CXCL10	BTG1	GALNT9	APOM	PSMD14	SLC6A13	COL6A2	BCLAF1	ADM	AKAP12	RPL27A	GINS2	PRKDC	SAT1
TGM2	HNRNPA0	SRRM1	LRP2	HLA-DRB5	PPP1R1A	KHK	SPAG9	CD46	ZFP36	RP11-283G6.5	LRP2	ACY1	NUPR1	SCAF4	CLEC11A	ABI3BP	MT3	HLA-DQA1	SLC16A12	KRT18	KRT19	GSTA1	DNAJB1	LGALS1	CCND1	AMACR	HES1	TM4SF1	CDHR5	MTR	PCNA	FTH1	VIM	CFI	TUBB4B	DAB2	MT-CYB	EMX2	MT1X	MT1X	C6orf48	HIST1H2AJ	HIF1A	GOLGB1
HLA-DMA	SNHG9	ARPC1B	UGT2B7	HLA-A	CDKN1A	SPP1	SLC22A12	STOM	TYROBP	KRT19	FOS	ADM	HILPDA	EPM2AIP1	CYP1B1	TIMP3	CFLAR	GSR	SRSF1	GCHFR	TNFRSF12A	YWHAZ	CXCL3	LOX	ADM	IGFBP3	ANKRD37	SYTL2	CXCL12	SF1	HSPD1	KLF6	GC	ERBB3	TUBB6	MPC1	GNG11	CCNL2	STEAP3	TIMP1	LAP3	CENPW	CA12	IL6ST
SLC5A3	RHOB	HNRNPA3	PLOD2	LCP1	ENO2	BSG	ETS2	AQP3	MT-ND6	HLA-DQB1	EIF4EBP1	CKB	SEPHS2	TACC1	SERPINF1	NNMT	IL32	MRPS6	ATHL1	PDZK1	OTOS	ACTB	CCNL1	CADM3	DEFB1	RHOA	STAT3	TGM2	FABP3	POGZ	H2AFZ	CEBPB	ITGA3	TCN2	TNFRSF12A	GALNT11	FABP6	CHMP1B	STC1	PLOD2	RPS20	AURKB	MACC1	SLC38A2
B2M	PARD6G-AS1	CCT4	GPX3	MT-ND5	MYC	ASAH1	TUBB4B	LAMP1	TUBA1B	S100A10	BCAM	SLC22A2	HDDC2	SLC9A1	ICAM1	C10orf10	CALR	CXCL9	MDM2	SLC22A18	S100A6	SERP1	ID1	NNMT	WFDC2	ADM	CDKN1A	DEFB1	GPD1	LINC00969	DNAJA1	HSPA1A	GBP1	MIOX	RHEB	CA2	LOXL2	HNRNPA2B1	DNAJB1	IRS2	NNMT	FANCI	NQO1	PTPRF
HLA-DRB1	AREG	POLR2K	ABCC3	COTL1	ZBTB16	FABP7	LGALS2	GDF15	CSTB	SERPINE1	ARG2	AKR1C1	GLRX	CYB561D1	TGFBI	P3H2	TFPI	MT-CO1	MBNL2	FABP7	BAX	H2AFZ	SOCS1	LINC01554	VCAM1	CLIC3	CCNL1	PLOD2	SLC5A12	TMEM63A	PTPRN2	VEGFA	FLNA	ANPEP	ANLN	HLA-DMA	TM4SF1	DDX3X	EGR1	CXCL6	CTSD	CKAP2L	CALU	AGT
FSTL3	GEM	CMC1	MT1F	HLA-DPB1	TPM1	PDZK1IP1	ZNF106	TM9SF1	LSP1	SAMD9L	VEGFA	AOC1	EXOSC9	SLC5A6	TNFRSF12A	DUSP1	MT-ATP6	AC016700.5	SENP6	QDPR	PDLIM4	CARD16	EIF4A3	MALAT1	FXYD2	SLC5A1	FAM53C	P3H2	ANPEP	CBLB	ELOVL5	CRYAB	IGFBP3	AMACR	KIAA0101	NDUFB2	S100A11	MCL1	BTG2	C1QTNF1	RARRES2	HIST1H3G	MFGE8	FGG
CCDC91	C10orf10	HIST1H4C	IGFBP4	GZMK	PPP1R15A	RBP5	KRT8	ITM2B	VIM	PSMB10	SYNE1	PDLIM3	RFC2	METAP1D	IER3	EFNA1	LUC7L2	HSPA5	SUGP2	TXN	MXRA8	IFI27	IER3	ZFP36L1	GSTA2	CYP3A5	TNFRSF10D	CEBPB	LRP2	HCG18	PCBP1	RHOB	EMP3	AIFM1	HMGB2	RAB3IP	SMIM3	SULT1C2	PABPC1	CD82	GPX3	KIFC1	HMGA1	PPP1R15A
APOL1	ADM	SP100	CXCL14	CD3D	ID3	SMIM24	AK1	CTSC	MT2A	S100A6	HSPA1B	TNFAIP6	KIF21A	TNS1	SOCS3	SNHG7	TUBA1B	NDUFAF3	AGFG1	EGFR-AS1	CD44	CCND1	ZFP36	CYR61	AIF1L	S100A6	MYADM	TGFBI	ACSM2A	ZNF207	HSPE1	EPB41L4A-AS1	KRT19	SMIM24	EMP3	SLC25A5	DUSP23	WSB1	EFNA1	TGM2	GSTA1	CENPA	ANPEP	MT-ND4L
TNFSF10	ADAMTS1	CD99	GSTA1	RPS4Y1	SERPINE1	CAV1	HMOX1	ADM	TMSB10	PLP2	HAVCR1	PBLD	TMEM176B	ZFAND2B	ITGB1	SERTAD1	DNAJC3	NFKBIA	SORBS2	SLC6A13	FSTL3	AES	RNU12	PHLDA1	CUBN	RARRES3	ABHD5	FGA	SLC47A1	GABPB1-AS1	CHCHD10	PTGER3	VCAM1	ACMSD	CKS1B	C12orf75	KRT8	RAB11FIP3	SF3B1	NT5E	PPP1R1A	KPNA2	ITGB1	STEAP4
TFPI2	REG1A	CAST	ANGPTL4	RAC2	ASIP	LGALS3	HILPDA	SPINT2	SLC9A3R1	CAV1	ADGRG1	NDRG1	TSC22D3	CAPN10	TM4SF1	HIF1A-AS2	ZNF594	CXCL11	HCG18	ACSM2B	AKR1B1	ARPC1B	PLK3	SLC25A37	IFI6	SLC13A1	ID1	BACE2	RBP4	NPEPPS	PPP1R2	DNAJB4	HAPLN3	SLC37A4	H2AFY	GCSH	MT-CO3	SRSF7	IFITM1	TNFSF10	HLA-DPA1	ASPM	PVRL2	F2R

## Sheet: Meta-programmes
shared by both intra-programs	shared by at least two intra-programs	shared by at least two intra-programs	shared by at least 50% intra-programs (4/7)	shared by at least 50% intra-programs (4/8)	shared by at least 50% intra-programs (4/7)
cell_cycle	MHC-II	Cell_death	PT	EMT	Stress
TK1	RARRES3	SULT1C2	ACSM2B	CAV1	EGR1
RRM2	HLA-DRA	CCDC14	NAT8	TGM2	FOS
PTTG1	HLA-DQA1	SF1	GSTA1	FSTL3	IER2
CENPF	IGFBP3	CCNL2	GSTA2	SERPINE1	ATF3
TOP2A	VCAM1	WSB1	ACSM2A	FLNA	JUN
NUSAP1	UBD	DOC2A	LGALS2	KRT19	FOSB
BIRC5	SOD2	TRA2A	CUBN	C3	PPP1R15A
TPX2	LAP3	MBNL1	PEPD	S100A6	SERTAD1
CCNB1	CLU	NEAT1	KHK	EMP3	GADD45B
MAD2L1	HLA-DRB1	LINC00969	PDZK1	MT2A	CDKN1A
UBE2C	HLA-DPA1	DNAH11	BBOX1	TM4SF1	BTG2
MKI67	CD74	ANKRD36	ANPEP	TGFBI	DNAJB1
H2AFZ	DEFB1	GABPB1-AS1	SLC6A13	SMIM3	ZFP36
GINS2		ZNF207	GAL3ST1	ITGA3	JUNB
ASPM		HCG18	SLC5A12	LGALS1	HSPA1B
SMC4			PRAP1	MARCKSL1	HSPA1A
TYMS			AQP1	BIRC3	CXCL2
PRC1			CXCL14	LOX	SNHG9
ANLN			SMIM24	ANXA2	NFKBIZ
KIAA0101			CDHR5	MMP7	CYR61
HMGB2			GPX3		RHOB
			GAMT		ADM
			PCSK1N		MCL1
			LRP2		ELF3
			SLC17A3
			TMEM27
			TSPAN1
